# Supplementary material for: Identification and verification of differentially expressed key genes in peripheral blood-derived T cells between chronic immune thrombocytopenia patients and healthy controls
Source: Bioengineered. 2022 Jun 6;13(5):13587–95. doi: 10.1080/21655979.2022.2080422 (PMC9450975; doi:10.1080/21655979.2022.2080422)
Supplement: Supplemental Material [file KBIE_A_2080422_SM5525.zip › Table S1.xlsx]

## Sheet: Expression
Table S1 The expression levels of all genes
GeneID	GSM1057943	GSM1057944	GSM1057945	GSM1057946	GSM1057947	GSM1057948	GSM1057949	GSM1057950	GSM1057951	GSM1057952	GSM1057953	GSM1057954	GSM1057955	GSM1057956	GSM1057957	GSM1057958	GSM1057959	GSM1057960	GSM1057961
TNFAIP3	0.0206198	0.41302	0.229739	0.374922	0.242126	0.383927	0.535931	0.0849079	0.117591	0.274202	0.461074	0.0770325	0.939573	0.710312	0.864197	0.399302	0.981374	4.04545	1.49692
TLR4	0.473696	2.51829	2.98061	2.30604	3.1201	0.564577	1.82236	2.4289	-0.00754604	0.508531	2.67699	2.85845	2.08635	3.9085	1.84752	2.2906	2.30604	6.36159	4.27243
IL1R1	2.09262	4.77016	3.43925	4.90207	3.0928	3.67156	4.77742	3.60902	0.812866	3.31197	3.46711	4.75279	5.16095	4.39074	4.44473	4.44066	3.89075	5.24667	3.71946
CASP3	0.511608	0.304277	0.153617	0.04075	0.379613	-0.0209722	0.379613	0.542402	0.379469	0.219137	0.211597	0.517356	0.759256	0.786417	1.16198	0.6672	1.23234	1.46417	0.542402
MYD88	5.68012	5.12259	6.32829	5.52418	5.41184	6.1409	5.57039	5.77418	5.3614	5.74633	4.77783	5.17681	5.28608	5.89537	5.63097	4.7004	5.53546	4.01114	5.39501
FOS	4.57027	4.75665	2.96201	2.95234	3.2996	3.86654	4.54439	3.86444	3.16028	2.87459	4.759	2.61039	3.985	5.35986	4.75665	5.05541	6.17453	8.69568	7.41042
IFNG	3.69236	2.64845	3.47584	3.15241	3.61056	3.41822	2.9039	3.57148	3.89067	4.0989	2.26362	2.16151	2.4951	2.01264	2.7607	3.40394	3.38574	1.51637	2.90601
HIST1H2BC	3.89156	2.58929	3.5657	1.8249	2.14371	1.99858	3.31836	2.7605	4.40795	3.74269	2.73346	3.02299	1.52119	2.68822	1.65582	2.57708	4.80307	3.84871	4.97697
PLBD1	5.49488	9.25216	8.69713	8.07196	8.33363	8.68915	8.94919	7.75894	3.42206	5.69882	7.53539	7.78645	8.93128	8.65088	8.29176	9.00459	8.57546	7.52512	4.0989
SMKR1	3.02852	2.51829	2.02163	0.702091	1.04405	2.55339	2.76263	4.43638	4.84581	5.01516	1.33446	2.44723	1.63907	0.743958	1.36245	3.2592	3.50015	1.06304	3.26271
DYSF	0.441178	1.65089	1.3218	1.77829	2.2633	0.791874	0.965256	0.605035	1.14278	0.341701	1.48639	1.58283	1.87004	2.5893	1.08618	0.826192	0.8351	1.38528	0.615619
MCM3	7.04939	8.11441	7.95032	8.0812	8.05943	8.1175	8.34706	7.98707	6.62796	7.36272	7.98707	7.49271	8.10763	7.95709	8.09925	8.31173	8.04692	6.01389	7.04642
ANXA3	0.817867	1.07028	0.730656	1.22716	1.5738	0.557272	1.07521	0.608618	1.07963	0.767204	0.908459	0.98617	1.00626	1.19375	0.959256	0.773767	1.99463	2.16507	0.755852
ANKRD22	6.70154	7.10601	7.76319	6.0379	6.30651	6.55772	6.81904	7.29226	6.12484	7.35217	6.10682	7.42956	7.12118	7.10498	7.12426	6.44593	7.38625	6.42379	6.44903
A1BG	2.43048	3.48376	2.78883	3.61408	3.19159	3.56082	3.51817	2.87219	1.80025	2.20966	3.56709	3.76028	3.79075	2.74237	3.47998	4.49455	2.21714	0.72975	1.37287
A1BG-AS1	3.1423	5.00341	4.66907	5.31559	4.5299	4.87166	5.10334	4.27765	2.255	2.53624	5.65802	5.78059	5.4503	4.62728	5.01504	5.77389	3.84022	2.06434	2.88942
A1CF	0.0266831	0.358607	0.249124	0.464394	0.419917	0.285282	0.306641	0.496116	0.316784	0.0613723	0.385549	0.710478	0.401848	0.353145	0.238884	0.48946	0.0331185	0.209487	0.222225
A2M	1.48553	4.2471	3.37548	4.04417	4.24354	1.61954	1.44074	1.3015	1.54635	1.23165	3.96798	3.92992	3.84083	4.59411	1.34261	1.46976	1.65324	2.0503	1.48826
A2M-AS1	4.80293	4.5314	5.14725	2.27722	2.29211	1.2874	3.43229	2.26985	4.53402	4.46534	1.89793	3.6061	3.31044	3.88365	2.02305	1.38859	4.47789	4.94788	5.42338
A2ML1	0.143039	0.221548	0.0743145	0.276783	0.632146	0.309762	0.177493	0.291554	0.245756	0.210102	0.4721	0.387148	0.241787	0.189967	1.03672	0.496498	0.138915	0.273605	0.0898378
A2MP1	1.75362	1.40545	2.2843	1.90976	0.996358	1.07899	1.41579	0.700569	2.90164	3.40323	0.763438	1.66122	1.50353	1.50353	1.18321	1.56225	1.13018	0.472842	2.82052
A4GALT	2.85004	3.52247	2.86883	3.72496	3.1201	3.422	3.1201	2.96256	2.09624	3.00388	3.64902	3.1201	3.66699	3.04359	3.54489	3.67112	2.23651	3.1201	2.72797
A4GNT	0.0218169	0.368256	0.139362	0.312049	0.524076	0.160946	0.196566	0.654929	0.356687	0.443659	0.0384663	0.240226	0.190531	-0.0848124	0.30262	0.584984	0.160946	0.281035	-0.166915
AA06	1.57004	1.54773	1.29514	1.95077	1.64708	2.26102	1.87278	1.54773	1.54773	1.72965	1.65582	1.57004	1.62975	1.11376	1.38577	1.77193	1.12877	1.49981	1.06191
AAAS	3.55043	6.43525	5.96198	6.80381	6.82578	6.71162	6.66707	5.83449	3.71942	3.81252	7.06945	6.53796	6.72024	6.74606	6.74813	7.05084	5.0658	2.50818	3.4643
AACS	4.30675	5.49637	5.09639	5.3413	5.56889	4.93758	5.10604	5.01739	4.32607	3.96592	5.31671	5.28243	5.20871	5.41677	5.39165	4.8754	3.81911	1.40277	3.85073
AACSP1	0.108302	0.274445	-0.120369	0.157167	0.194685	0.494556	0.194685	0.224088	0.407863	0.240515	0.194685	0.110216	0.361486	0.0783183	0.194685	0.376845	0.194685	0.139362	0.0167799
AADAC	0.0638153	0.419497	0.373667	0.607852	0.405939	0.346422	0.551492	0.163218	0.175667	0.419497	0.788309	0.517356	0.419497	1.00334	0.698273	0.77382	0.226397	0.419497	0.419497
AADACL2	-0.105961	0.495043	0.102649	0.257925	0.674515	0.248496	0.142442	0.523897	0.197765	0.423511	0.441595	0.220078	0.0606508	0.476539	-0.00118887	0.53086	0.142442	-0.0329885	-0.00124705
AADACP1	0.110216	0.0879029	-0.0904847	0.108264	0.154779	0.0481717	0.177075	0.268017	0.0946352	0.313648	0.150283	0.110216	-0.170588	0.110216	0.304635	0.0934218	-0.0726682	0.283051	0.110216
AADAT	0.272198	0.277577	-0.128544	0.45779	1.04405	0.160946	0.302054	0.0239665	0.219112	0.0705224	0.424908	0.187181	0.399867	0.277279	0.77382	0.210449	-0.0896749	0.150083	-0.0303315
AAED1	2.57367	2.64134	2.89914	2.67457	3.13081	3.3012	3.16332	3.35191	2.82907	2.74683	2.51256	2.80704	3.02357	2.89914	2.10986	3.57896	3.32288	2.20436	2.63214
AAGAB	4.2848	2.53006	3.38904	2.54383	2.59145	3.02436	3.21208	3.3806	4.78584	4.36715	2.74481	3.26629	2.8943	2.96215	3.1242	2.44835	4.21204	4.40664	4.7813
AAK1	3.62088	2.60979	3.13127	2.46351	2.4728	2.85471	2.6748	3.01372	3.28715	3.30279	2.22722	2.77376	2.23895	2.43245	2.44133	2.37345	3.36495	3.18487	2.97585
AAMDC	2.67485	3.83831	3.36683	4.0309	4.13853	4.39716	3.61547	3.9513	2.59418	3.05877	4.09104	3.67982	4.07321	3.48725	3.01541	3.93332	3.31078	2.70045	2.28619
AAMP	4.06619	6.35095	5.17605	6.06474	6.29297	6.20715	6.10964	4.98345	4.44766	4.40003	6.53144	6.38086	6.0532	5.86587	6.12198	6.52018	4.51489	3.46474	4.0989
AANAT	0.261599	0.587072	0.563749	0.542402	0.292659	0.898811	0.473696	0.420317	0.782484	0.159117	0.757085	0.517356	0.744741	0.331188	1.08185	0.555386	0.427621	0.427621	0.534603
AAR2	5.91569	6.8541	6.1024	7.2959	7.25352	7.17177	7.15954	6.32184	5.60277	6.24627	7.48011	7.1123	7.17975	6.65845	7.36803	7.34324	5.37472	5.46597	5.61244
AARS	4.75312	6.80079	6.67371	7.00692	6.92146	7.4418	6.43236	6.12366	4.47789	5.23631	6.97207	7.21795	6.8288	7.115	7.16475	6.71885	5.74173	3.24945	4.49754
AARS2	2.88834	5.66493	5.23065	5.92977	5.55075	6.03257	5.08405	5.09149	2.56812	3.46667	5.87425	5.67532	5.87907	5.71293	6.00181	5.9143	4.54991	3.14371	3.09945
AASDH	4.59271	2.51282	4.48726	2.78395	3.25008	4.25386	3.39985	4.4461	5.2351	4.69865	3.88531	3.63404	3.44622	3.58958	3.18903	2.77878	4.84992	5.38443	5.18138
AASDHPPT	4.2168	2.74444	2.83651	2.02296	2.15093	2.47575	2.64432	2.88174	4.80308	4.36849	2.39441	2.06564	2.11057	2.61609	2.14589	2.06079	3.70725	4.18502	3.88103
AASS	1.92666	0.995131	0.36345	1.44247	0.730789	0.811849	0.642667	0.447198	2.51807	1.65587	0.629778	0.805	1.08978	1.42364	0.981377	0.823984	0.951608	1.0776	0.916282
AATBC	2.00101	2.26267	2.5295	2.35517	3.35642	2.47823	3.11658	2.63565	3.49282	1.60924	2.80217	2.77348	4.20689	3.3453	2.45648	3.80937	4.01585	2.14566	2.2391
AATF	4.93647	5.89731	6.2974	5.81801	5.68528	6.20289	6.47032	5.93456	4.73098	5.13874	5.56645	6.35037	5.73602	6.07092	5.9691	5.5867	6.22387	4.0989	4.51821
AATK	1.72547	1.91242	1.37663	2.10518	1.68427	1.67381	2.15491	1.76899	1.24156	2.03181	2.33228	1.97381	2.11476	2.23238	1.75839	2.42419	1.49676	2.07114	2.10246
ABAT	3.09847	2.1824	2.90085	1.47081	2.03887	2.17541	1.50866	2.74783	3.2979	3.48587	2.32448	2.07554	2.05644	1.97375	2.48133	1.61642	3.28173	2.21068	3.57688
ABCA1	0.378823	0.83812	0.386451	0.658633	0.80214	0.214569	0.271998	0.0353246	1.07907	0.295443	0.316418	0.755458	0.711641	1.00769	0.992774	0.327804	0.475251	0.452965	0.266712
ABCA11P	1.52206	1.1055	1.02575	0.653957	1.88167	0.605614	0.797588	0.693336	1.26585	0.693336	1.2845	1.16104	1.399	1.31344	1.09771	1.16104	1.67758	0.55489	0.619683
ABCA12	0.0304652	0.110216	-0.166361	0.0266866	0.00906287	0.0572087	0.364799	0.110216	-0.033763	0.0123562	-0.0126518	0.253905	0.221705	-0.0893433	0.0520494	0.283051	0.0548926	0.571556	0.0548926
ABCA13	0.0261031	0.0876854	0.0402503	0.167695	0.0996953	0.228855	0.320969	0.0843151	0.0837867	0.0923706	0.00174965	0.245925	0.00461659	0.189447	0.226092	0.126934	0.00876179	1.04339	0.0496523
ABCA17P	1.95143	2.83313	1.73195	2.67727	1.59948	2.59363	1.94069	3.87207	2.22935	1.78453	2.84111	1.94889	2.62206	2.20578	3.58204	2.31874	2.09805	2.92708	2.8361
ABCA2	2.68656	3.94119	3.70451	4.21024	3.95469	4.29838	3.96997	3.49282	2.61663	3.32944	4.35414	4.00793	4.19311	3.65903	3.82875	4.5474	3.16752	2.87745	2.706
ABCA3	3.97005	5.25664	4.00364	5.263	5.65986	5.65064	5.01619	4.37155	2.49224	4.71894	4.8901	5.28268	5.07816	5.11959	5.66397	5.34134	3.77152	3.42191	3.43909
ABCA4	0.314293	0.507237	0.607695	0.425802	0.652408	0.494023	0.409827	0.523626	0.405929	0.188053	0.508918	0.726431	0.477661	0.352293	0.623758	0.876436	0.390824	0.511077	0.278072
ABCA5	4.77082	3.41432	4.02872	2.87923	4.20374	3.37562	2.03521	3.68784	5.2081	4.04765	3.43457	3.48198	3.33705	3.8547	2.71247	2.56766	5.16576	5.52409	5.39917
ABCA6	0.541761	2.30272	0.840174	1.26186	1.41053	0.517356	0.527424	0.675158	0.476694	0.497394	1.35476	1.56344	1.6555	1.57633	0.659419	0.352132	0.645632	0.854175	0.277681
ABCA7	4.85284	5.97955	5.90929	6.10593	6.17173	6.16076	5.76947	5.35964	4.62483	5.23715	6.4739	5.93741	6.22933	5.6497	6.21294	6.51903	4.66272	5.00986	5.31693
ABCA8	0.300125	2.34223	1.58284	2.22719	2.26006	0.328116	0.846343	0.401946	0.386337	0.632859	1.72765	1.59667	1.97072	2.39531	0.905267	0.55559	0.232263	0.512672	0.21294
ABCA9	0.376624	1.83295	1.40408	1.76722	2.30001	0.481325	0.381151	0.376624	0.504171	0.436745	1.87988	1.42657	2.13194	2.39832	0.664041	0.475006	0.174774	0.666	0.405725
ABCB1	3.15345	1.51132	1.04653	0.82226	0.943411	1.46489	1.3875	1.16934	3.40277	3.54867	0.865176	1.30829	1.38453	1.27089	0.967046	1.79751	2.98913	0.781851	2.12154
ABCB10	6.48149	3.61889	5.20081	2.30604	3.13411	4.06637	3.31161	4.83687	6.1281	6.12265	3.67766	3.15014	2.92353	3.55205	1.61343	3.4977	5.73417	7.058	6.17045
ABCB11	0.0517128	0.150452	0.163802	0.227582	0.507654	0.272069	0.332063	0.189561	0.313916	0.356274	0.190902	0.408601	0.22624	0.183622	0.174397	0.336287	0.11336	0.23122	0.232131
ABCB4	1.65473	0.739705	0.439448	0.539576	0.434278	1.16494	1.32705	0.915021	1.7508	1.42688	0.82663	0.635629	0.743786	0.674977	0.546656	0.409401	0.985226	1.77996	3.49497
ABCB5	0.0803223	0.130086	0.234587	0.328595	0.219582	0.328582	0.354241	0.21317	0.291488	0.144436	0.375317	0.347775	0.189636	0.323349	0.375507	0.380704	0.0522607	0.188506	0.210939
ABCB6	2.06163	3.55892	3.47844	3.92497	3.74689	3.67593	3.38143	3.12425	2.09553	3.08383	3.87051	3.21738	3.61893	3.26086	3.6627	3.85084	2.45634	1.45144	2.0535
ABCB7	5.80566	4.24095	5.50718	2.30822	4.14921	4.39057	4.3354	5.10292	5.51856	5.6804	2.97296	4.75041	3.59511	4.30727	3.18395	3.09779	6.13307	5.7832	6.01329
ABCB8	1.97522	4.4033	3.49921	4.56404	4.82982	4.74213	4.42924	3.42431	1.67268	1.85821	4.81466	4.59968	4.67536	4.00896	4.8135	4.70852	2.85179	1.72329	1.43552
ABCB9	0.966927	1.58806	1.43088	1.67093	1.3109	2.09931	1.44378	1.26813	0.903259	0.922491	1.81835	1.97182	1.63125	1.57053	1.77021	2.0985	0.990957	1.03537	0.850436
ABCC1	7.12029	7.49249	7.35548	7.37078	7.59078	7.61922	7.26073	7.37688	6.77764	7.18156	7.51845	7.19141	7.53329	7.32786	7.92435	7.28308	6.70567	7.06616	7.0925
ABCC10	4.86163	6.7842	6.38427	7.11929	6.84409	6.75211	6.72185	6.40998	4.96465	5.98218	7.26764	6.87383	7.32293	6.76389	7.12303	7.41961	6.12297	5.39546	5.44814
ABCC11	0.341731	0.473202	0.420717	0.711176	0.727431	0.469177	0.682785	0.522127	0.367615	0.308847	0.522071	0.226479	0.545604	0.458021	0.557146	0.458385	0.315223	0.714878	0.421279
ABCC12	0.282602	0.251389	0.306529	0.312558	0.518834	0.261595	0.215472	0.43206	-0.0188829	0.329444	0.282323	0.472355	0.29627	0.298132	1.01469	0.312169	0.145513	0.298132	0.189915
ABCC13	0.0924544	0.30559	0.178952	0.109342	0.446067	0.26765	0.216534	0.104971	-0.0767138	0.0590812	0.462838	0.266807	0.946283	0.200519	0.237429	0.161612	-0.0211042	0.19479	0.27576
ABCC2	0.728006	1.46417	1.52868	0.973497	1.46417	2.55339	1.60207	1.46417	1.03679	1.2189	1.6214	1.46417	1.63243	1.52868	0.978578	2.40257	1.83005	0.858014	1.03679
ABCC3	1.34684	1.39284	1.18214	1.59178	1.80086	1.82143	2.41597	1.7221	1.26065	1.02588	3.01847	1.76026	1.72521	1.95822	1.9361	2.35837	1.60909	1.14789	1.23762
ABCC4	1.52136	0.861352	1.10758	0.749395	1.05835	0.886101	1.08424	1.23091	2.59984	1.43569	1.1895	1.57764	0.62013	0.711532	0.614214	0.588372	1.51911	1.72146	1.79426
ABCC5	4.58159	3.91785	4.41294	4.3346	3.79646	4.40115	4.49406	4.30144	4.55793	5.35651	3.97196	4.48142	4.25731	4.07503	4.36514	4.09167	4.29288	4.81545	4.69556
ABCC6	0.480497	1.2823	1.34735	1.36372	1.05094	1.62573	1.22368	1.22006	0.23258	0.642611	1.41021	1.10827	1.76368	1.43863	1.6484	1.33645	0.718641	0.846604	0.951956
ABCC6P1	0.139362	0.0109544	-0.0370704	0.693005	-0.0887965	0.333626	0.52348	0.542402	0.429253	0.537058	0.483065	0.712713	0.341701	0.495043	0.160946	0.189146	0.160946	-0.0390125	0.542402
ABCC8	0.576345	1.13103	1.10502	1.34132	1.14323	1.09004	1.21116	1.00977	0.667601	0.59258	1.04295	1.41508	0.980891	0.909774	0.932362	1.5597	0.646388	0.609199	0.659662
ABCC9	0.397611	0.380949	0.171479	0.257248	0.375118	0.35609	0.441107	0.256202	0.127064	0.407239	0.321588	0.336764	0.47597	0.413762	0.580055	0.418587	0.313285	0.561613	0.224723
ABCD1	2.34407	3.51878	3.05824	4.30065	4.39132	4.1916	4.2597	2.81592	1.73782	3.57517	4.57214	4.1772	4.23357	3.76781	4.14611	4.79047	2.68275	1.59907	1.81964
ABCD2	1.67732	0.219112	0.220522	0.794987	0.633236	0.777901	0.155179	0.43213	3.11465	1.64606	1.03455	0.396705	0.387971	0.766266	0.936963	0.844244	0.767059	1.90037	1.06494
ABCD3	3.95235	3.75784	3.19642	2.58972	2.79747	3.6654	3.13166	3.33743	3.87292	4.07143	3.20081	2.93731	3.41536	3.37311	2.94957	2.95327	4.14894	5.3053	3.59115
ABCD4	3.39496	4.31036	4.7787	4.30742	3.8438	5.02925	4.08109	4.20408	3.89014	3.44161	4.47388	3.85999	4.36509	4.27486	4.80577	4.11919	3.79886	5.20837	3.62808
ABCE1	6.72075	4.69818	4.29459	3.1993	3.8725	3.86966	4.90154	4.35572	7.2918	6.80075	4.88411	4.46123	3.23592	4.17277	2.85558	3.8137	6.25152	6.90962	6.33433
ABCF1	6.19835	6.80106	7.12568	6.84945	6.58209	6.9032	6.73845	6.7233	6.31473	6.79291	6.73892	6.68456	6.72388	6.72388	6.66374	6.74669	6.74726	5.13499	5.94093
ABCF2	3.31432	4.53345	4.83703	5.00248	4.48555	5.2432	4.69636	4.08431	2.94459	3.607	4.58828	5.16604	4.53452	4.68562	4.75204	4.8361	3.95589	2.00785	3.37965
ABCF3	4.0051	6.03103	5.58345	6.20326	5.91914	6.04738	5.54469	5.70711	3.82872	4.69711	6.12277	6.17134	5.99502	5.77902	6.00412	6.04137	4.86378	3.7121	4.11057
ABCG1	4.91341	4.28702	4.3649	4.3291	4.37545	5.44719	3.90502	4.66473	5.30757	5.24723	4.70947	4.90806	4.18937	4.4903	4.48049	4.12438	4.05844	3.71905	4.02308
ABCG2	0.639161	0.219112	0.313125	1.01799	0.970995	0.363547	0.647459	0.400842	0.875523	2.00299	0.66077	0.375797	0.619467	0.405807	0.77382	0.625875	0.363547	3.78962	0.760072
ABCG4	0.631182	0.956655	0.647459	0.911984	1.338	1.36299	1.05761	0.621472	0.479799	0.720789	1.08496	1.16104	1.26653	1.00547	0.911984	1.39604	0.653507	0.873455	0.484336
ABCG5	0.238714	0.0658781	0.139362	0.348236	0.238714	0.271536	0.311789	0.27149	-0.0403697	0.412942	0.373647	0.187983	0.229997	0.105983	0.77382	0.238714	0.123933	0.158963	0.133884
ABCG8	0.542402	0.705555	0.542402	0.653929	0.990005	0.563986	0.183376	0.542402	0.110216	0.542402	0.554746	0.607224	0.542402	0.298067	1.36649	0.598358	0.375601	0.425782	0.314243
ABHD1	0.920728	1.78553	1.02609	1.19119	0.81987	0.871294	0.994091	1.06409	0.465692	0.30793	1.12934	1.15321	1.55093	1.07928	0.979588	1.39362	0.76572	0.481117	0.219233
ABHD10	5.58327	4.5311	5.07815	3.75189	3.86987	3.87579	4.87934	4.68058	5.36069	5.23534	4.18659	4.50037	4.61782	4.90032	4.48465	4.22243	5.18352	4.07288	5.6697
ABHD11	1.86345	3.63962	3.20754	3.70894	3.66008	3.69648	3.64494	3.02752	1.56382	2.01359	3.60787	3.69189	3.66738	3.2443	3.68961	4.10629	2.49577	1.71889	1.52189
ABHD12	3.17533	5.13057	4.48246	5.39708	5.44293	4.88951	4.64644	4.79073	1.80778	3.16341	5.52503	5.59529	5.13486	4.78721	4.86877	5.9095	3.67159	1.9866	2.3851
ABHD13	3.1052	0.198262	0.505684	0.481375	0.718822	0.776118	0.174552	0.554344	3.59471	2.25623	0.823169	0.646583	0.259008	0.549308	0.27739	0.653606	2.85215	1.90516	1.95369
ABHD14B	8.10362	9.21876	8.65433	9.40631	9.37087	9.24885	9.31836	8.65547	7.04604	8.26088	9.65076	9.59846	9.44734	9.56269	9.47591	9.49768	7.89173	7.35247	7.94557
ABHD15	4.11314	5.47791	5.11501	5.73417	5.52866	5.58555	6.09784	5.08897	3.48608	4.2802	5.64654	6.37019	5.60848	5.33672	5.67835	6.44413	4.56249	1.81527	3.87391
ABHD16A	3.68952	4.93881	4.42159	4.9299	4.80015	4.96788	4.38579	4.08292	3.21154	3.76947	5.30344	4.52049	4.96741	4.11196	5.09058	5.14816	3.50639	2.81507	3.65281
ABHD16B	1.09721	1.41279	1.52206	1.57963	1.93856	1.81048	1.53044	1.52206	0.782484	1.10204	1.73762	1.84009	1.88986	1.57125	2.04421	2.2906	0.952844	1.40127	0.992003
ABHD17A	3.40788	6.00413	5.30352	6.23826	6.27918	6.05897	6.18751	4.54552	3.56824	5.22068	6.33039	6.67313	6.40666	5.52043	5.6936	6.76404	4.19536	2.79424	3.15963
ABHD17B	3.33846	2.17936	2.80673	2.27639	2.33453	2.16094	2.68427	2.4471	3.20567	3.03124	2.28691	2.36863	2.36349	2.5079	2.31382	2.39407	3.09	2.81935	3.31315
ABHD17C	3.00563	1.4679	1.35099	1.15625	1.33392	1.48194	1.74668	1.75403	3.16901	3.2789	0.64391	1.64324	1.82526	1.8998	2.25738	1.74668	1.9257	0.69184	2.49493
ABHD18	5.23194	3.81668	4.72074	3.0851	2.84864	3.42025	3.03283	4.13855	5.62064	4.3747	3.20458	2.99066	3.21318	3.21722	2.64464	3.36531	4.70136	5.53149	5.57794
ABHD2	4.05898	2.76529	3.52243	2.83692	2.80131	3.67446	3.66721	3.36433	4.48295	4.66461	2.73207	3.26856	2.80106	2.96136	2.80249	2.91631	3.78781	4.3959	3.94764
ABHD3	6.63491	4.75657	6.47932	4.07275	3.96278	4.30099	4.70023	6.1375	7.02031	6.92074	4.44265	3.82665	3.46563	5.04431	4.95901	4.73132	6.70493	6.25976	6.51144
ABHD4	1.2931	3.60315	2.72336	3.60554	3.4336	3.59101	3.35122	2.84423	1.34344	1.55777	3.51749	3.37145	4.00512	3.3935	3.26417	3.89085	2.40921	2.2167	2.00665
ABHD5	1.50368	1.77574	1.39169	1.40412	2.01829	0.96915	1.21157	1.38822	2.09864	1.11915	1.5916	1.44754	1.84956	2.29072	0.966519	0.772121	2.48377	2.60505	1.97549
ABHD6	2.41705	2.69069	2.77807	2.99509	2.78618	2.57327	2.39343	2.72855	2.35418	2.41988	2.37747	2.65686	2.99292	2.8576	2.65258	3.04967	2.45686	0.830004	3.44887
ABHD8	1.24445	1.76067	1.63747	2.03262	2.30604	2.33386	1.85623	1.85053	1.3759	0.972755	2.30604	1.9318	2.12965	1.79295	2.22444	2.33386	1.03973	1.17689	0.578528
ABI1	4.62061	2.72337	3.37852	2.32723	2.54605	2.65896	3.23215	2.45716	4.46755	4.41775	2.70845	2.86466	2.59387	2.8691	2.23804	2.58234	3.86694	4.2642	4.42193
ABI2	2.94362	2.22733	2.41666	2.10239	2.51075	2.5481	2.43572	2.43461	3.0613	2.77992	2.46649	2.82868	2.3526	2.39566	2.06748	2.33093	2.72946	3.51085	2.72639
ABI3	3.89283	6.63194	5.87116	6.89334	6.64251	6.92257	7.23766	5.80243	3.18395	5.30737	6.52634	6.97677	6.83055	6.23858	5.90989	7.28364	5.28826	2.28611	4.04472
ABI3BP	0.0576611	1.12286	0.412311	0.845305	1.05988	0.209578	0.200505	0.278181	0.236582	0.289942	1.05492	0.995807	1.00118	1.29666	0.536709	0.11944	0.104818	0.26146	0.0513878
ABL1	5.21269	5.9632	5.62698	6.02952	5.95397	6.05401	6.10316	5.68402	5.0432	5.71359	5.79743	4.65105	6.01393	5.78111	5.98879	6.16045	4.49972	5.26699	5.63283
ABL2	3.97523	3.12115	3.64755	2.68541	3.00342	2.89588	2.95073	3.0628	3.66767	3.65214	2.51304	2.95848	2.6784	3.03569	2.25234	2.71159	3.44197	3.59966	3.64571
ABLIM1	10.2393	8.4061	9.21804	8.05439	8.34724	8.52298	8.86142	8.57087	10.1071	9.49212	8.4471	8.73495	8.22229	8.57882	8.15392	7.73269	9.30776	9.98984	9.70811
ABLIM2	1.45818	1.76942	1.57019	1.93241	1.87712	2.3875	1.9148	1.8479	1.74805	1.73785	2.18853	1.72179	2.18977	1.54276	1.64973	2.17509	1.36286	1.05692	1.22359
ABLIM3	2.16252	5.0651	2.55339	3.93753	3.92426	2.15136	3.74947	2.23123	1.36122	1.43791	4.23484	2.91482	4.04735	4.53229	2.77489	1.82819	2.46411	1.31178	1.96915
ABO	1.4255	1.30448	1.18995	2.49798	1.18934	2.90521	1.50416	1.19448	1.20741	1.17809	1.6346	1.05872	1.24878	1.20439	1.42901	1.49758	1.04049	1.38258	1.29169
ABR	3.08609	4.54673	4.23175	4.65007	4.89141	5.26408	4.60891	4.26211	3.28102	3.60577	4.49464	4.81794	4.65918	4.48933	4.49014	4.79863	3.63852	3.18318	3.32619
ABRA	0.907268	0.156284	0.497813	0.984436	0.288952	0.527753	0.540302	0.731029	0.714363	0.234227	0.545053	0.417674	0.384653	0.673211	0.681376	0.554875	0.567447	1.02383	0.679563
ABRACL	9.6525	8.93193	9.43416	8.42238	8.89259	9.22382	8.71749	9.37803	9.44322	9.25885	8.56486	8.15107	8.66781	8.94634	8.94844	8.70906	9.40683	8.70681	9.44206
ABRAXAS1	4.07088	2.75883	2.77049	2.53058	2.79542	3.00754	2.42488	4.1087	5.18747	3.90157	2.62966	2.69669	3.20824	2.47908	2.8943	2.94357	4.12222	4.34185	4.05519
ABRAXAS2	4.50868	2.83614	2.93358	2.1115	2.60474	2.49321	2.38335	2.42003	4.82404	4.28595	2.44847	2.26622	2.66598	2.34806	1.65936	2.19446	4.14977	2.83028	4.97899
ABT1	4.46105	6.67345	5.76179	6.89244	6.76754	6.81488	6.51143	5.59758	4.2404	4.90815	6.90036	6.38099	6.89439	6.60944	6.69816	7.24675	4.8039	1.79483	4.40231
ABTB1	2.06594	3.57548	3.03801	3.6473	3.55095	3.7372	3.46168	2.75671	1.78952	2.17793	4.01432	3.80487	3.66153	3.31217	3.6598	3.8962	2.14095	1.47473	1.95525
ABTB2	0.801678	0.900659	1.24876	1.21233	1.48181	1.77622	1.43608	0.946442	0.782484	0.761457	1.56947	1.58833	1.10174	1.28178	1.69631	1.83549	0.949653	0.688286	0.737547
ACAA1	4.61133	6.75908	6.69613	7.18856	6.76501	6.76305	6.64879	6.24234	4.32204	4.95288	7.27422	7.05926	6.76509	6.88956	6.83282	7.19543	6.0486	3.62275	4.80665
ACAA2	5.14183	4.3558	4.64316	4.5522	4.35993	4.36887	4.98422	4.86652	5.48583	5.79473	4.23193	4.65524	4.97797	4.70094	4.47793	4.63462	4.59479	5.48424	5.24607
ACACA	3.11082	2.84907	2.85034	3.36058	2.62765	2.44363	2.49943	2.60638	3.37517	2.90396	3.05818	2.88304	3.64421	3.19262	2.25012	2.24287	2.55547	1.97506	3.04295
ACACB	3.99956	5.13427	5.03427	5.24435	5.54459	4.74066	4.2536	4.14148	4.05642	3.88474	5.1375	5.23986	5.44554	5.77329	4.69232	4.54336	3.6172	3.82239	3.82184
ACAD10	2.49055	3.4214	3.63288	3.65173	3.18506	3.97295	3.19797	3.2318	2.51097	2.60278	2.90822	3.33777	3.00488	3.40628	3.80931	3.48367	2.693	2.25385	2.93941
ACAD8	2.29428	4.03518	5.31158	3.979	4.38894	5.133	4.20921	3.5327	2.64355	2.29198	4.24142	4.30529	4.44601	4.48807	4.53229	4.0449	3.20161	1.36106	3.16413
ACAD9	3.89092	5.14804	6.5485	5.36833	5.17168	5.28223	5.00027	5.1833	3.88869	4.52623	5.41173	4.85209	5.51372	5.19743	5.13659	5.35636	4.5753	3.96176	4.21143
ACADL	0.19734	0.932426	0.429335	0.564185	0.960849	0.251324	0.336488	0.345208	0.266147	0.099128	0.12908	0.717578	0.417842	1.24606	0.403295	0.344312	0.124696	0.293619	0.0236326
ACADM	4.57027	2.51829	2.82099	2.21703	2.348	0.928839	2.09	2.41962	4.94284	3.78854	1.50445	0.667173	2.37029	2.74116	1.65582	1.29159	3.67705	3.68382	4.58122
ACADS	3.37809	4.50499	3.6953	5.05423	4.92671	4.74333	4.29938	4.07728	3.0399	3.43282	5.2272	4.19463	4.77696	4.29938	4.81316	5.16658	2.80379	1.97678	2.95186
ACADSB	5.04133	3.22188	3.65081	3.24669	3.24532	2.58977	2.89255	3.47357	5.32903	4.68805	3.07831	3.39812	3.146	3.48238	3.18156	2.46307	4.3581	3.88298	4.28309
ACADVL	4.53473	7.76622	7.44075	7.77711	7.61542	7.43453	7.39344	6.99466	4.66228	5.88993	8.07937	7.68095	7.72254	7.90853	7.63106	7.92566	6.77158	4.583	4.6941
ACAN	0.790377	0.900242	0.947933	0.928653	0.814195	1.1209	0.869752	0.847617	0.761615	0.889213	1.03711	0.872179	0.96967	0.966886	1.39321	1.08579	0.780065	0.931958	0.620198
ACAP1	5.12459	7.22556	7.19565	7.54622	7.49602	7.56994	7.28368	7.02764	4.94066	5.28888	7.67912	7.55189	7.65055	7.47739	7.46712	7.83087	6.28787	5.99442	5.55461
ACAP2	5.93159	3.12797	3.46073	2.78682	3.02145	3.09985	2.98941	3.83959	6.39301	5.21527	2.95102	3.42141	2.94985	3.26181	2.49748	3.43239	4.68558	6.0735	5.33291
ACAP3	2.34963	3.6966	3.30996	4.03891	3.83439	3.62404	3.32372	3.39626	1.50997	3.27424	4.1739	3.3319	3.59676	3.32231	3.3003	4.32414	2.67508	1.15586	2.20611
ACAT1	2.62676	2.55988	2.75734	2.14229	2.56408	2.24575	2.29447	2.46818	3.61863	3.12552	2.18631	2.61014	1.90393	2.56349	1.88669	2.03304	3.0432	3.6271	2.76325
ACAT2	5.98605	6.47326	6.65886	6.15761	6.4058	6.43574	6.38151	6.1099	4.57027	5.07415	6.39911	6.21009	6.21028	6.54824	6.15761	5.87959	6.10893	4.0989	5.96015
ACBD3	4.17716	3.0776	3.28179	2.84776	2.58772	2.61161	2.74229	3.04454	5.15821	3.83076	2.70888	2.63044	2.6579	2.76104	2.95975	2.67835	3.94116	3.73949	5.19488
ACBD4	2.66143	4.25154	3.91476	4.34235	4.42077	4.50184	3.95354	3.49665	2.4399	3.11999	4.89281	3.95354	4.20056	4.11551	4.6041	4.82641	2.67822	2.25931	3.16786
ACBD5	3.99545	2.95905	3.29024	2.56042	2.73196	2.6312	2.68528	3.1031	3.90831	4.07658	2.30123	2.6914	2.7599	2.92687	1.38184	2.75661	4.13384	3.15504	3.90628
ACBD6	4.71241	6.16028	5.71982	6.16458	6.01807	5.89172	5.88831	6.16295	4.44586	4.59816	6.36804	5.61358	6.26406	6.2753	6.30162	5.97858	5.18021	2.90298	4.21334
ACCS	3.63278	5.70971	5.79137	5.48677	5.94478	5.24849	5.08278	5.27972	3.29246	4.79691	7.68145	5.71616	5.31082	5.25538	5.78257	5.76894	4.44862	5.30581	5.07448
ACD	5.17506	8.3722	7.71546	8.44293	8.39668	8.2873	8.24948	7.49311	4.57027	5.32532	8.31844	8.44235	8.42051	8.13105	8.1907	8.52066	6.62867	2.40856	5.10471
ACE	0.444391	1.82584	1.06391	1.61352	1.61066	1.77466	1.85098	0.961455	0.502483	1.05712	1.50515	1.37781	1.58445	0.929154	0.866868	1.89222	0.666325	0.918786	0.584978
ACE2	0.170869	0.165486	0.198142	0.190029	0.345636	0.178857	0.269558	0.190553	0.189317	0.17224	0.22233	0.177507	0.235218	0.357078	0.236545	0.308113	-0.0194509	0.249342	0.065158
ACER1	0.835569	2.38599	2.27161	2.7895	2.93715	3.35857	2.13529	2.43335	1.27469	1.20986	2.68174	2.60231	2.60093	1.94091	2.55433	2.66241	1.19827	0.972676	1.04405
ACER3	2.92489	2.15185	1.0409	2.27353	2.0863	0.924366	1.71554	1.16898	2.94785	2.73071	1.51057	1.60539	1.75548	1.94607	1.31915	0.705974	3.01155	2.92252	3.06639
ACHE	0.89814	1.16073	1.08523	1.41262	1.17843	1.4269	1.37132	0.998293	0.883773	1.08219	1.36729	1.44326	1.28471	1.14832	1.80933	1.47597	0.939735	1.72852	0.523251
ACIN1	4.05532	5.17107	6.03906	5.12132	5.16476	5.82351	4.86936	5.1123	4.88116	3.42322	5.09421	5.49649	5.33883	5.46696	5.28223	5.29264	5.25655	3.26274	4.09742
ACKR1	0.835569	3.90502	2.4289	3.48534	3.87483	0.873455	0.473696	0.585839	0.444166	0.73474	3.19559	3.11434	4.23357	4.30824	0.160946	0.777261	0.807646	3.84871	0.951011
ACKR2	0.571635	0.518742	0.486575	0.711	0.662222	0.885705	0.699751	0.600451	0.553165	0.349435	0.518104	0.344375	0.487291	0.657206	0.554039	0.691846	0.353599	0.61724	0.428295
ACKR3	3.25394	2.86899	2.95511	3.53975	2.95469	2.70186	3.11929	2.71288	3.13753	2.29908	2.89479	3.23723	2.76426	3.4328	3.0202	2.80523	2.84495	2.28813	2.7531
ACKR4	0.264971	0.806046	0.351354	0.411514	0.586965	0.27652	0.107821	0.542402	0.495043	0.720789	0.619467	0.495043	0.726529	0.879871	0.587762	0.334561	0.160946	0.254936	0.495043
ACLY	5.8414	5.67966	6.19728	6.05402	6.09541	6.66162	6.10167	6.34319	5.3331	6.1123	5.83287	6.38954	5.86951	5.95798	6.23524	5.73996	5.80927	4.15843	5.30761
ACMSD	0.168508	-0.0334735	-0.187621	0.139362	0.26786	0.160946	0.139362	-0.131247	0.139362	0.210594	0.0574428	0.305292	0.341701	0.158936	0.160946	0.449819	-0.0887965	-0.0887965	-0.0596502
ACO1	2.29206	2.37925	2.38518	2.28589	2.46604	1.68625	2.31664	1.66618	2.60952	2.48085	1.79	2.38497	2.34459	2.78058	2.19498	1.27707	2.11117	2.13525	2.08663
ACO2	2.50399	3.99831	3.75057	4.35038	4.3151	4.43767	4.06602	3.47926	2.47131	2.57014	4.2753	4.05545	4.13153	3.96968	4.26491	4.39659	2.96386	1.43913	2.37268
ACOD1	0.114442	0.495043	0.0760494	0.270469	0.237967	0.435261	0.270469	0.651924	-0.0171986	0.246655	0.270469	0.270469	0.187527	0.604566	0.600978	0.270469	0.270469	0.0207264	0.0207264
ACOT11	0.860734	1.11643	0.955669	1.20773	1.29994	1.31715	1.1554	1.05111	1.01911	1.11729	1.46483	0.989209	1.30979	1.17219	1.41157	1.66318	1.17854	1.04437	0.804643
ACOT12	0.139362	0.168382	0.130576	-0.241943	0.0548926	0.160946	0.110216	0.194942	0.473219	0.0123562	0.110216	0.059485	0.0284243	0.219112	0.723089	0.0934218	-0.0887965	0.364799	0.0963021
ACOT13	5.91345	6.76496	6.7823	6.27698	6.49217	6.60309	6.46736	7.01782	5.49671	5.651	6.10261	6.68322	6.32923	6.87682	6.1089	6.56692	6.54881	4.60648	5.64974
ACOT4	2.31491	4.89965	3.55532	3.6597	3.73601	4.31574	3.77055	3.328	2.56788	3.05074	4.14051	4.22373	4.2824	3.77852	3.97911	3.75914	3.56141	0.812226	2.16853
ACOT6	0.111629	0.341701	0.271145	0.49392	0.506419	0.517356	0.525857	0.25965	0.341701	0.243842	0.354046	0.502184	0.332985	0.345264	1.12503	0.835279	0.0289471	0.341701	0.271145
ACOT7	2.8522	4.7178	4.07095	4.98563	5.02967	5.24967	5.26643	3.92588	2.55456	2.53151	4.89663	4.92918	4.78291	3.96955	4.69719	5.32066	3.25333	2.16962	2.30826
ACOT8	3.02813	4.30398	3.31143	4.3895	4.29909	4.12141	3.99968	3.17595	2.33101	2.89882	4.32535	3.77945	4.4492	3.99833	4.30229	4.67676	2.37395	1.3408	2.54331
ACOT9	5.72925	6.42086	6.48228	5.74622	6.01122	6.21478	6.70503	6.17281	5.45095	5.8938	6.05044	6.59513	6.29626	6.46835	5.55773	6.20603	6.79262	5.39141	6.78927
ACOX1	2.99883	2.20242	2.45547	1.92702	2.43537	2.33268	2.11098	1.86386	3.07204	2.79468	2.5184	2.51987	2.16267	2.5756	1.49081	1.91439	2.48879	3.03808	2.89584
ACOX2	0.344264	0.706796	0.683233	1.45005	1.42281	0.705546	0.456796	0.460051	0.567659	0.242451	0.818167	1.34923	2.08635	1.67398	0.583598	0.96201	0.375324	0.603483	0.298405
ACOX3	3.25917	4.1376	3.6503	4.19867	4.07568	4.70378	4.47023	4.2629	2.76365	3.55283	4.26111	4.46748	4.44078	3.72869	4.70303	4.16379	2.99782	1.6024	3.50012
ACOXL	0.487466	0.656885	0.612572	0.782616	0.459704	1.05801	0.532577	0.565569	0.688728	0.518876	0.885419	0.975155	0.709571	0.465421	1.12124	0.881414	0.413213	0.587356	0.38394
ACP1	4.05219	4.54451	5.3481	4.71939	4.91052	4.95104	4.53642	5.37549	3.40731	4.12653	4.89273	4.9193	4.70751	4.86258	4.9139	4.9103	4.97457	3.43197	4.28466
ACP2	3.93377	5.17504	4.61856	5.2727	4.90671	5.21959	5.06854	4.48405	3.33541	3.99825	5.50195	5.02629	5.72118	5.22936	5.19351	5.31361	3.93597	2.12581	3.12854
ACP4	1.85172	2.0267	2.30604	2.84553	2.60527	2.51453	1.94581	2.20213	1.20986	1.67273	2.53689	2.54363	2.27311	2.24364	2.19137	2.72715	1.91288	1.42479	1.91243
ACP5	3.47057	5.2945	4.28115	5.59902	4.95344	6.2181	5.03279	3.86303	3.31528	2.91194	5.62455	4.88947	5.05715	4.29472	4.85634	5.74208	2.59202	2.40062	5.16716
ACP6	2.67151	2.30104	2.88685	2.54153	3.10158	3.43203	2.84379	3.03512	2.48756	2.27106	2.53539	2.81221	3.2639	2.83375	2.82532	3.09872	2.77532	2.84028	2.04962
ACPP	0.599374	0.508803	0.306126	0.47415	0.650187	0.384529	1.21716	0.33998	0.418959	0.680443	0.671376	0.21693	0.448725	0.649874	0.516595	0.664549	1.19537	0.404703	0.266864
ACR	0.654973	0.634513	0.503304	0.542402	1.23479	0.935775	1.12152	0.899712	0.525616	0.787185	1.00187	1.16518	1.11653	0.73878	1.0186	0.77382	0.339078	0.559027	0.758039
ACRBP	2.08521	4.1814	3.65483	4.75406	5.22463	3.29291	5.28842	3.61927	1.67139	1.66686	6.52278	4.31482	4.71225	4.56329	4.31779	4.93686	3.0076	1.83356	1.95857
ACRV1	0.167055	0.17135	0.12251	0.195908	0.271119	0.251276	0.308655	0.267282	0.191881	0.294427	0.257208	0.330605	0.352023	0.177761	0.310739	0.345212	0.085269	0.263766	-0.00267494
ACSBG1	0.866277	0.817369	0.795903	0.516056	1.27939	0.511004	1.19104	0.55352	0.849937	0.855947	1.77321	0.905197	1.09266	0.94781	0.437132	0.891614	0.591447	0.977097	0.703071
ACSBG2	0.495043	0.1968	0.495043	0.818333	0.392056	0.873038	0.0645457	0.772818	0.631145	0.46123	0.495043	0.495043	0.48628	0.495043	0.516628	0.394224	0.187135	0.994626	0.495043
ACSF2	3.39163	4.65638	3.89954	4.96485	4.89588	4.16277	4.57163	4.24765	1.46316	2.55339	4.63838	4.93834	5.09138	4.96266	4.8519	5.06264	3.58852	2.88222	3.03064
ACSF3	2.20177	3.53673	3.82733	3.83752	3.85944	4.19804	3.36766	3.53502	2.39772	2.22938	4.66288	3.7957	3.62024	3.61091	3.95615	3.78471	3.02283	2.16525	2.48949
ACSL1	2.87522	6.00148	4.97208	5.63806	6.22632	1.75391	3.0419	2.56464	3.32492	3.1159	5.28486	4.86389	6.13237	6.42306	2.72986	1.25144	3.87245	4.7532	4.00886
ACSL3	4.02904	2.52869	2.69718	2.20663	2.53852	1.65198	1.7178	2.13216	5.06844	4.20474	2.23413	2.33177	2.82385	3.65043	1.88707	2.06823	3.69926	4.49814	3.81459
ACSL4	2.01651	2.27719	1.15811	1.23085	1.12093	1.20405	1.67093	1.39616	2.58673	1.94405	1.4352	1.25246	1.14295	1.66667	1.03913	1.34965	2.65566	3.79052	2.06465
ACSL5	7.29884	5.98875	6.38096	5.76226	5.71487	6.0425	6.79496	6.44875	6.904	7.74063	5.59451	6.09832	6.05637	6.23929	5.62157	5.63917	6.98715	5.79383	7.26509
ACSL6	2.02634	0.992856	1.31866	0.848121	1.11129	1.1177	1.20987	1.4787	2.10504	1.83016	1.57504	1.41424	1.24467	1.23904	1.01886	1.40483	1.86968	1.69323	1.98155
ACSM1	0.895926	0.867801	0.850111	0.835508	1.04846	1.24083	0.753914	0.898891	1.19836	1.05954	1.04314	1.03162	1.48746	0.986696	0.935928	1.30992	0.740996	1.03162	0.831031
ACSM2A	0.139362	-0.109356	-0.232427	0.0368263	1.52206	-0.0380077	-0.0117672	0.0253313	0.379469	-0.100491	0.283051	0.517356	0.221436	1.32253	-0.059592	0.0624081	-0.135909	0.139362	2.59299
ACSM2B	0.0878102	0.219112	-0.0138724	0.0462877	0.362784	0.413532	0.413532	0.27149	0.238714	0.00866345	0.21329	0.517356	0.271215	0.0783566	0.633064	0.885114	0.287271	0.469984	-0.247101
ACSM3	1.65213	1.22882	1.12577	0.786614	0.705983	1.12386	1.46526	0.91869	2.17405	1.37987	1.07659	1.41796	0.835114	0.623385	1.42018	1.24809	2.0278	1.57242	1.63754
ACSM5	0.380997	1.65092	0.982867	2.10406	1.63347	0.512905	0.785895	0.409888	0.758813	0.408226	1.84318	1.3052	1.72979	2.48238	0.3462	0.770169	0.360083	0.773795	0.799346
ACSS1	2.05053	2.85232	2.46129	2.64799	2.55049	2.73273	2.62042	2.52229	2.03018	2.06706	2.50105	2.46373	2.42529	2.42758	2.6042	2.51262	2.14744	1.8414	2.5752
ACSS2	4.15399	5.41654	4.72477	5.35599	5.40303	5.18449	4.68717	4.72691	4.02045	3.74927	5.77379	5.20757	5.78187	5.46696	5.28223	5.04568	3.4579	3.31139	3.4279
ACSS3	0.100199	1.47776	0.696379	1.05166	1.47193	0.566353	0.286299	0.387229	-0.186625	0.256126	0.955491	0.916223	0.921987	1.82294	0.596207	0.674582	0.0721827	0.159546	0.138816
ACTA1	0.473696	3.11373	1.03269	1.48813	1.95184	1.04599	0.899528	0.779826	0.110216	0.820047	1.23944	1.16104	1.38269	1.5631	1.02498	0.496285	0.160946	0.52667	0.16319
ACTA2	1.04188	2.73814	2.16937	2.27857	2.6608	1.83528	2.08889	2.27857	1.41921	1.70078	2.31735	2.57848	2.58338	2.99955	1.92035	2.0145	1.69692	0.624273	1.43563
ACTA2-AS1	0.974879	1.57115	1.45197	2.52659	2.37406	1.49095	1.7824	1.38466	1.2951	1.14621	1.53893	2.41247	2.71424	2.87799	1.53893	1.27974	1.23234	0.866457	1.44022
ACTB	11.0574	11.1754	11.1923	11.3249	11.4026	11.3733	11.3188	10.9924	11.181	11.3402	11.1417	11.1802	11.3274	10.7377	11.3611	11.2744	10.9426	11.1116	11.1035
ACTC1	0.139362	0.403122	0.555537	1.21234	0.702539	0.425434	0.300317	0.406206	0.386147	0.249779	1.10385	0.63293	0.617632	0.495043	0.27652	0.443311	0.0267776	0.58927	0.237471
ACTG1P17	0.687784	0.224404	0.61858	0.144939	0.571115	0.828455	0.479281	1.40102	0.400208	0.471892	0.534578	0.432149	0.336325	0.265154	0.558025	0.85843	0.587129	0.277722	1.10126
ACTG2	0.39997	1.14147	0.945129	1.74006	1.42386	1.11277	0.925971	1.04326	0.595736	0.731395	1.33208	1.20415	1.6273	1.50001	1.09628	1.08373	0.472056	0.612021	0.488072
ACTL10	2.0711	3.06733	2.69784	3.73345	3.52817	3.74231	3.82187	2.6419	1.761	2.18068	4.22136	3.3357	3.38224	2.9584	3.69029	3.98807	2.46414	1.02273	1.78149
ACTL6A	4.87146	2.09165	3.98964	1.64962	2.42612	3.76403	3.98943	3.8211	5.36947	4.79201	2.45863	2.04193	2.68935	3.54459	3.11983	2.54039	4.05389	4.05181	4.48469
ACTL6B	0.765046	1.16423	1.09996	1.35812	1.20615	1.08268	1.35241	1.09348	0.815791	1.24447	1.26998	1.43566	1.42623	1.00946	1.18959	1.32563	0.711214	0.985278	0.614046
ACTL7A	0.226172	0.565141	0.341701	0.372715	0.584742	0.52905	0.819725	0.341958	0.408419	0.387531	0.48539	0.48539	0.424033	0.495043	0.506975	0.815518	0.328853	0.502621	0.341087
ACTL7B	1.33722	1.52778	1.71248	1.73685	2.29301	1.94965	1.5766	1.46231	0.611867	1.51095	1.65582	1.60881	1.61984	1.71771	1.65954	2.08092	1.22244	0.860432	1.04405
ACTL8	0.864557	1.09988	0.932939	1.32261	0.843545	1.12214	1.07853	1.14723	1.34241	1.20986	1.23696	1.45942	1.19573	0.93602	1.21485	1.40972	1.04846	1.33686	0.916562
ACTL9	0.11268	0.201986	0.262099	0.262099	0.474126	0.511842	0.206776	0.106973	0.345628	0.247769	0.345676	0.345676	0.4289	0.221252	0.456519	0.678723	0.160946	0.262099	0.146616
ACTN1	4.22534	5.63639	5.93906	6.0933	5.86999	5.98283	5.37223	5.57989	4.30564	3.82837	6.23566	5.82758	5.69241	5.8872	6.17044	5.40787	4.75348	4.02763	3.40315
ACTN2	0.146483	0.341501	0.32465	0.449012	0.316517	0.411655	0.354966	0.215074	0.180402	0.346675	0.66942	0.418271	0.526359	0.558921	1.02138	0.449394	0.0131771	0.387644	0.151015
ACTN3	0.813985	0.89505	1.14557	0.534332	0.647287	1.35882	0.835569	1.01241	0.482327	0.482327	1.35015	1.36646	0.752627	0.835569	0.928288	0.805184	0.835569	0.501235	0.316523
ACTN4	5.46136	6.59708	6.17887	7.05422	6.86322	6.82891	7.14425	6.66595	5.61343	7.20501	6.72388	7.50468	6.88242	6.6202	6.53761	7.20501	6.35609	5.15628	5.45502
ACTR10	6.23311	5.56792	6.37826	5.17813	5.77273	5.53272	5.61049	6.47104	6.30498	6.28626	5.47042	5.2253	5.07491	6.10762	5.6399	5.04064	6.60189	6.04229	6.23173
ACTR1A	6.27898	7.90887	7.35211	7.95486	7.93964	8.0087	8.05828	7.40835	6.09262	7.13776	7.81763	8.12882	8.01812	7.66128	7.75764	7.9961	6.78858	5.25218	6.28023
ACTR1B	4.5513	6.95884	6.44878	6.9296	7.22444	7.00065	6.85298	6.37168	4.8073	5.43706	7.2847	7.40842	7.14998	7.19164	7.4863	7.3492	5.66252	3.2162	4.70396
ACTR2	5.73778	3.85153	4.63273	3.7288	3.79542	4.1901	4.49535	4.54278	5.73285	5.51956	3.75804	4.59837	3.59924	3.9957	3.42612	3.5661	5.64185	5.57896	5.7315
ACTR3	6.6689	4.94883	5.37157	4.31581	4.70594	4.67067	5.36495	5.50425	7.08816	6.77541	4.52117	4.6858	4.58585	4.71242	4.31018	4.62334	6.63856	7.02426	6.75909
ACTR3B	3.68348	3.81749	4.09478	3.55	2.88055	3.71276	3.78864	3.4706	3.06214	2.93616	4.13173	4.08455	3.63199	3.84299	4.37302	4.16064	3.271	2.02217	2.98373
ACTR3BP2	0.506056	0.406287	0.374061	0.483584	0.80008	0.374061	0.193306	0.284249	-0.284288	0.0123562	0.142575	0.175827	0.554816	0.914586	0.539077	0.797814	0.289334	0.478952	0.920532
ACTR3C	1.16058	1.18329	1.02614	1.30832	1.94561	1.06259	1.07939	1.7336	0.910835	1.75509	1.53351	1.53829	1.8105	1.8998	1.57444	0.957074	1.75155	0.850939	1.3181
ACTR5	4.30531	5.54199	5.57529	5.20855	4.78824	5.40281	5.07323	4.87651	3.69073	4.5798	5.1823	5.46745	5.20753	5.55438	5.48845	5.2546	4.52316	4.13568	4.39175
ACTR6	3.10242	2.45097	2.66993	1.70951	1.79307	2.17611	2.14316	2.16355	3.16912	2.86662	2.12049	1.81205	1.90463	2.13244	1.22406	1.71405	3.13329	2.24132	2.95717
ACTR8	3.7154	2.39994	3.19152	2.10761	2.56841	2.39027	3.50454	3.23918	3.4931	4.06721	2.6954	2.79899	2.46472	2.97579	2.49735	2.546	3.58623	3.99986	3.55015
ACTRT2	0.193676	0.764679	0.679232	0.545373	0.477822	1.04188	1.32725	0.799558	0.278644	0.334621	0.913045	1.06262	0.709202	0.497402	0.708615	0.611739	0.545396	0.77056	0.542402
ACTRT3	0.180549	0.20877	0.495043	0.594604	0.586965	0.341701	0.175897	0.260624	0.0206027	0.341701	0.354046	0.817762	0.29097	0.219112	0.469871	0.139362	0.461352	0.707704	0.175897
ACVR1	3.8975	3.42973	5.22515	3.29548	3.05006	4.04673	3.57527	4.49789	5.10651	4.80627	3.24918	3.56739	3.17046	4.15418	3.37156	3.04251	4.39301	3.68431	3.79906
ACVR1B	2.20066	2.17593	2.53693	2.45068	2.29113	2.72623	2.65864	2.09304	1.97897	1.88181	2.31173	2.42607	2.39811	2.29335	2.47709	2.80798	2.00849	2.34883	1.75939
ACVR1C	2.19778	2.14208	1.8982	2.11848	3.12293	0.539637	1.18497	1.27259	3.29897	1.37537	1.8397	1.55567	2.76227	3.68205	1.84797	0.698565	1.61672	1.85243	1.82027
ACVR2A	4.95272	3.12039	2.99156	2.90485	2.75564	2.7441	2.30567	3.50634	5.20219	5.02447	2.68136	2.61908	2.951	3.65189	2.94675	2.59794	4.47117	3.52229	4.86299
ACVR2B	1.89054	1.7256	1.53843	1.72377	1.84403	1.27716	1.38508	1.70163	1.56481	1.70377	1.14811	1.71619	1.60141	1.58313	1.19607	1.22888	1.59601	1.29606	1.36253
ACVR2B-AS1	1.78359	2.30604	2.3022	2.21192	2.77821	1.86308	1.71273	3.15014	2.37322	1.99971	2.17762	2.10397	2.81925	2.44151	2.02997	1.69946	1.74397	3.92108	2.10397
ACVRL1	0.753371	2.0722	1.39113	1.59739	2.22578	1.24895	0.99069	1.08693	0.740132	0.702345	1.7384	1.59566	1.72009	2.21749	1.25538	1.65481	0.724253	0.686731	0.677771
ACY1	0.88151	0.96126	1.11678	1.27885	1.18272	1.10495	1.37226	1.19589	0.837096	0.855342	1.65556	1.05422	1.53402	0.759318	1.10495	1.38731	0.720789	1.28328	0.855206
ACY3	0.385439	0.389649	0.452725	0.544758	0.526253	0.583614	0.86663	0.518722	0.411853	0.429217	0.566361	0.45374	0.600857	0.672172	0.585559	0.827416	0.2395	0.582225	0.390927
ACYP1	7.3565	6.25241	7.23788	6.31372	5.83339	6.89044	6.04697	7.07918	7.15115	6.37554	6.54556	6.34445	6.42071	6.22895	6.5563	6.87855	6.68183	6.51227	7.01571
ACYP2	4.13276	4.75852	5.43572	5.08088	5.34564	4.89436	4.48644	4.88745	4.0142	4.32408	4.52334	4.75737	4.23408	5.35012	5.23465	4.73372	4.87198	3.79803	4.09329
ADA	4.54999	5.84211	6.07511	7.12891	6.07546	6.28014	6.52102	5.71773	4.03477	4.78439	6.92489	6.68002	6.53734	6.08604	6.08575	6.85979	5.83924	3.62886	4.06415
ADA2	9.74762	9.41584	9.31339	9.63335	9.41289	9.49709	9.60253	9.30639	9.32945	9.50331	9.47087	9.22808	9.604	9.23988	9.57955	9.44631	9.354	9.71485	9.30609
ADAD1	0.122984	0.195209	0.197636	0.284671	0.205597	0.398059	0.212204	0.355777	0.110216	0.198496	0.363111	0.232107	0.242582	0.318162	0.551607	0.476041	0.0906789	0.471107	0.168311
ADAD2	1.28744	1.7337	1.79011	2.17412	2.17473	2.09965	1.98606	1.75093	1.15107	1.20986	2.1438	1.7002	1.93168	1.7337	2.39007	2.20509	1.29345	1.83275	0.86859
ADAL	0.777407	0.48792	0.663903	0.739811	0.498428	0.509815	0.654903	0.862007	0.858053	0.499478	0.781194	0.605508	0.61399	0.658332	0.563863	0.732201	1.23252	1.10944	0.739818
ADAM10	4.96679	2.7966	2.70216	2.46499	2.53158	2.74248	3.07694	2.96	5.91627	5.07435	2.66367	2.80877	2.81814	2.63214	2.2681	2.6115	4.56857	5.03252	4.58419
ADAM11	0.958018	1.2081	1.38323	1.38848	1.23041	1.12205	1.21274	1.18545	0.635954	1.20245	1.70056	1.25086	1.41237	1.29645	1.36646	1.30448	0.84715	1.03086	1.0953
ADAM12	0.745797	0.885302	0.783259	1.29335	0.832295	0.652461	0.716255	0.663988	1.57228	0.925355	0.88559	0.760458	0.931212	0.8996	0.662767	1.05691	0.964835	1.46149	1.07918
ADAM15	2.38455	3.51899	2.998	3.8417	3.8165	3.49556	3.75556	2.51912	2.00676	2.19613	3.27412	3.92521	3.44637	3.08917	3.3569	4.06327	2.16914	1.8064	2.46076
ADAM17	4.44924	3.44338	3.97396	2.47828	3.10037	3.15363	3.3635	3.91311	5.19266	4.27177	2.87211	3.53167	3.25246	3.12861	2.93279	2.88658	4.19046	4.85083	4.66002
ADAM18	0.248508	0.314745	0.111672	0.594311	0.0326253	0.234906	0.121689	0.290773	0.105521	0.330663	0.416959	0.277713	0.481755	0.298953	0.492734	0.453111	0.0184408	0.305628	0.297499
ADAM19	4.56345	4.6513	4.14624	4.56319	4.06689	4.52815	4.63386	4.33005	4.42956	4.1343	4.09752	4.18495	4.47324	4.08153	4.21998	4.65954	4.50177	4.99819	4.64699
ADAM1A	4.54146	0.783056	2.66679	2.00773	1.37251	2.22103	1.935	3.3113	5.00345	4.19303	1.34903	1.20639	1.26609	1.8998	1.27012	2.12673	3.88118	4.79625	4.33273
ADAM2	0.117778	0.382516	0.0712083	0.0266866	0.365719	-0.274399	0.0382092	0.139362	0.0886314	0.139362	0.110216	0.420165	0.139362	0.417374	0.752236	0.139362	0.287952	0.117778	0.216866
ADAM20	0.294633	0.365428	0.424886	0.630619	0.711904	0.330259	0.468162	0.390772	0.112479	0.0879875	0.515471	0.533744	0.393639	0.340515	0.521457	0.460649	0.677693	0.414212	0.448565
ADAM21	0.321102	0.357839	0.381279	0.397796	0.430789	0.291238	0.242716	0.332102	0.382532	0.205437	0.34865	0.359907	0.364503	0.155684	0.547286	0.468839	0.024039	0.207023	0.345006
ADAM22	0.600934	0.330144	0.351995	0.435001	0.374788	0.331086	0.371061	0.254698	0.89347	0.752293	0.375542	0.522106	0.468331	0.420239	0.343448	0.486058	0.516938	0.514021	0.477177
ADAM23	1.66557	0.600798	0.370694	0.693695	0.436087	0.39433	0.782249	0.341618	1.09893	0.825697	0.878503	0.599043	0.286745	0.527835	0.534941	0.70143	0.966135	1.383	1.76489
ADAM28	2.8236	1.00865	0.597219	0.758487	0.694094	0.722123	1.69317	0.793941	2.51908	0.685528	0.917141	0.774058	0.893365	0.727477	0.848598	0.720571	2.27537	3.58878	3.33619
ADAM30	0.340097	0.399357	0.0414353	0.364439	0.564259	0.546604	0.485732	0.522511	0.282321	0.397629	0.667286	0.914023	0.388982	0.401655	0.728955	0.586617	0.19245	0.459652	0.329877
ADAM32	-0.041393	0.219112	0.160946	0.0897142	0.276895	0.160946	-0.0887965	0.174122	0.110216	0.0339405	0.0324483	0.336601	0.363285	0.240697	0.795404	0.262556	-0.0672123	0.160946	0.28622
ADAM33	1.59835	2.16911	2.34153	2.38465	2.72585	1.85054	2.01249	1.97143	1.81977	1.82398	2.22579	2.68915	2.44732	2.26738	1.95247	1.8917	1.82271	2.15387	1.89464
ADAM3A	0.228406	0.219974	0.0529442	0.270332	0.507517	0.34255	0.287128	0.363844	0.219701	0.329999	0.269855	0.390036	0.21311	0.210112	0.773683	0.431266	0.331757	0.473559	0.34428
ADAM5	0.283396	0.267442	0.0913979	0.12236	0.257836	0.218952	0.291104	0.162537	0.318226	0.111437	0.36658	0.354698	0.156784	0.394619	0.459533	0.144034	0.180892	0.112334	0.0234955
ADAM6	0.0695275	0.328757	0.443815	0.837615	0.533927	0.45616	0.6506	0.45616	0.58374	0.341701	0.692579	0.314486	0.341701	0.495043	1.06903	0.738524	0.193863	0.483689	0.0784233
ADAM7	0.0300829	0.181394	0.107127	0.236157	0.299899	0.222037	0.34485	0.28105	0.146723	0.281658	0.235195	0.371385	0.30722	0.202871	0.234508	0.50585	0.187738	0.0876228	-0.0619849
ADAM8	3.49048	4.47805	4.54912	4.93969	4.7521	5.12566	5.09627	4.37039	2.88923	3.76891	4.80128	4.74738	4.68532	4.66299	4.88304	5.39543	4.04077	3.65132	3.39792
ADAM9	0.781279	0.846952	0.792155	0.744179	1.24955	0.272738	0.292429	0.474263	0.845503	0.397883	0.732694	0.779755	0.771957	1.2452	0.363406	0.22423	0.753283	1.2531	0.5387
ADAMDEC1	0.190093	0.240697	0.0615946	0.192702	0.160946	0.0831789	0.160946	-0.0818373	0.0324483	0.0123562	0.244475	0.160946	0.128735	0.835569	0.295206	0.494042	0.49528	-0.0380659	0.380124
ADAMTS1	0.295347	1.91557	1.23251	1.48988	1.83684	0.662864	0.438737	0.497422	0.499446	0.970865	1.3968	1.44332	2.14582	2.48228	0.789343	1.03045	1.19834	0.628334	0.312904
ADAMTS10	2.15924	2.91133	2.53546	3.13936	2.38417	2.79554	2.51799	2.32913	1.82713	2.42862	2.9142	3.30094	3.05819	2.3828	2.93511	3.32703	1.91655	1.68061	2.02055
ADAMTS12	0.308445	0.739352	0.740835	1.1859	1.43274	0.636839	0.647045	0.68963	0.387848	0.730247	1.0042	0.528306	1.09932	1.03104	0.329101	0.861129	0.137076	0.744483	0.599777
ADAMTS13	1.6818	2.4467	2.1867	2.82913	2.43569	2.56799	2.52788	2.80181	1.43919	2.9979	2.94105	2.55756	2.75258	2.36911	2.67356	2.88321	1.70307	1.21969	1.68963
ADAMTS14	1.06707	1.7724	1.44697	2.41301	2.17863	2.21458	1.76374	1.80518	1.6439	1.60924	2.17863	1.6635	1.7724	1.8998	1.69463	2.41299	1.67758	1.67305	1.15474
ADAMTS15	1.11006	1.39044	1.27971	2.13552	1.79884	1.47211	1.28398	1.30849	0.913861	1.28329	1.4964	1.33487	1.52141	1.67814	1.76449	1.64049	0.79065	1.02093	1.00872
ADAMTS16	1.52206	2.30703	1.48646	1.88887	2.18818	2.13503	1.62146	1.92733	1.05724	1.60924	2.01672	2.11485	2.35081	2.04831	1.93057	1.99658	1.17601	1.57891	1.18962
ADAMTS17	3.29408	2.50486	2.91072	2.90053	2.9447	3.87372	2.29255	3.51013	3.20871	1.43665	2.51176	2.62748	3.07651	2.92209	3.49094	2.88463	2.26088	1.9071	4.11487
ADAMTS18	0.201175	0.37575	0.247269	0.633528	0.349031	0.199247	0.273968	0.30831	0.357849	0.319158	0.206181	0.352633	0.476891	0.39764	0.421912	0.283731	0.289816	0.262072	0.336129
ADAMTS19	0.118414	0.108729	0.0386478	0.234316	0.200525	0.0511548	0.102104	0.166273	0.165639	0.00414311	0.105543	0.381639	0.200429	0.092843	0.184045	0.23245	-0.0455924	0.482426	0.00284582
ADAMTS2	0.636871	1.00056	0.902317	1.0165	1.26592	0.783561	0.890601	0.812211	0.608774	0.747701	1.2364	0.971455	1.05723	1.26475	1.04452	0.966686	0.601138	0.7025	0.54887
ADAMTS20	0.00975273	0.267403	0.0637364	0.248306	-0.00987284	0.160946	0.111129	0.161697	0.255622	0.274239	-0.087903	0.151663	0.241643	-0.0502673	0.507365	0.362289	-0.0148278	0.315581	0.110216
ADAMTS3	0.0830847	0.219112	0.15738	0.229628	0.327369	0.249602	0.220456	0.0845856	0.110216	0.0437453	0.169725	0.720297	0.288683	0.2374	0.220456	0.25899	0.114145	0.689134	0.0539384
ADAMTS4	0.905882	0.72832	1.07965	1.16099	0.611331	0.949542	0.949542	0.784526	0.811655	0.456205	1.14264	1.30595	1.30024	0.927229	1.54775	0.927958	1.06403	1.26229	0.542402
ADAMTS5	0.455035	2.36578	1.44936	2.52163	2.7291	0.441912	0.525939	0.309479	0.39996	0.569495	2.18332	1.78419	2.8117	3.35357	0.488761	0.477235	0.262337	0.637914	0.453491
ADAMTS6	1.12506	0.301433	0.243322	0.357503	0.274996	0.461732	0.468186	0.429899	0.526156	0.723828	0.451548	0.407381	0.70168	0.241506	0.795696	0.493842	0.379848	0.608743	0.373258
ADAMTS7	1.17931	1.39149	1.23256	1.58731	1.33801	1.52609	1.53378	1.45733	0.911791	1.33955	1.78818	1.29442	1.45372	1.16733	1.76214	1.7387	0.999343	1.41013	0.708686
ADAMTS8	0.85558	0.910774	0.844426	1.24463	1.12174	1.23406	1.29061	0.760257	0.739061	1.17533	1.42455	1.14182	1.49483	0.654613	1.2617	1.54152	0.762823	0.892755	0.734407
ADAMTS9	0.549303	1.31883	0.907004	1.30322	1.52122	0.8601	0.621741	0.570339	0.566742	0.652386	1.34826	0.909826	1.81253	1.58779	0.977726	0.785814	0.465839	0.747231	0.441682
ADAMTS9-AS1	-0.00822183	0.802222	0.250997	0.61624	0.586965	0.506717	0.392432	0.341701	0.341701	0.341701	0.22185	0.748842	0.227708	0.564884	0.506717	0.370848	0.0370264	0.359703	0.110216
ADAMTS9-AS2	0.212879	0.522861	0.518146	0.602	0.798367	0.464585	0.525441	0.445022	0.438429	0.407418	0.690569	0.617779	0.73429	0.67306	0.405908	0.61355	0.229867	0.618185	0.297922
ADAMTSL1	0.45959	0.510959	0.432185	0.502488	0.414031	0.646003	0.581186	0.565688	0.418774	0.47338	0.511723	0.750071	0.626185	0.601427	0.699335	0.761442	0.390138	0.468435	0.427387
ADAMTSL2	1.33538	1.73673	1.90574	2.02889	2.01154	2.08635	1.67042	1.89622	0.823661	1.20339	2.00596	2.41177	2.59209	1.48991	1.3656	2.46559	0.983705	1.18897	0.878694
ADAMTSL3	0.383705	0.699696	0.409057	0.634187	0.73726	0.608646	0.609659	0.396018	0.218723	0.290207	0.901191	0.517924	0.5597	0.825989	0.74004	0.233611	0.13287	0.506267	0.384296
ADAMTSL4	1.01085	1.56917	1.38502	2.08163	2.1841	1.5102	1.70223	1.36678	0.637683	0.770933	1.56663	1.9318	1.9756	2.03186	1.71519	2.64055	1.8809	1.59968	1.32523
ADAMTSL5	1.56886	1.53934	1.38075	1.99254	1.68035	2.27902	1.84145	1.93924	1.51578	1.37401	2.03251	1.50705	1.68035	1.70204	1.84145	2.2906	1.54132	1.12454	1.0569
ADAP1	4.15066	5.35764	3.89325	5.36074	5.28472	5.17208	5.58448	4.8543	4.01912	5.69604	5.01024	5.13436	5.40057	4.31321	5.12717	5.76595	3.82146	3.43447	4.23897
ADAP2	2.13367	2.29601	1.93684	1.87339	3.24698	1.89494	3.07684	1.85711	2.20022	1.8214	1.9959	2.54054	2.25729	2.13681	2.10445	2.46098	2.72012	2.07144	4.18203
ADAR	9.91502	9.1835	9.45529	9.06245	9.25694	9.32647	9.30214	9.25056	10.1362	9.77807	8.6175	9.30214	9.14653	9.31827	9.14586	8.74623	9.73119	10.0146	9.84197
ADARB1	2.53437	2.1769	2.40985	2.59952	2.41043	2.65443	2.48371	2.33212	2.29086	2.31582	2.33564	2.52978	2.45666	2.12897	2.58995	2.58032	2.20487	2.22804	2.03016
ADARB2	0.526079	0.662543	0.501725	0.644494	0.944025	0.891157	0.682722	0.994934	0.492349	0.658089	1.232	0.755949	0.858396	0.821978	0.635204	0.967431	0.570996	0.646845	0.478642
ADARB2-AS1	0.899694	0.777105	0.899694	1.47947	1.01296	1.14403	1.03169	0.810304	0.805467	0.570349	1.29921	0.66863	1.04547	0.64511	1.2636	1.5631	0.673785	0.697355	0.699093
ADAT1	5.70971	4.19033	5.24539	4.40816	4.7461	5.45882	6.01343	5.02825	5.60595	5.29122	3.63855	4.76992	5.00562	4.8329	4.37493	4.28618	5.2	4.31971	5.5752
ADAT2	2.05987	1.11995	1.75285	1.1555	1.73736	0.973828	1.55645	1.45554	2.81984	1.20212	1.44586	0.77283	0.720621	1.18552	0.855089	1.30733	2.10698	3.73876	2.82297
ADCK1	3.31757	5.01269	4.32241	4.95835	4.53277	4.6072	4.922	4.29202	2.44244	3.31253	5.39721	4.57259	5.64043	4.56354	5.01397	5.11425	4.22547	1.90063	3.53751
ADCK2	2.87284	5.55392	4.48552	5.69552	5.45072	5.7321	5.57884	4.98413	2.92918	3.41395	5.74992	5.55809	5.71184	5.30186	5.77438	6.02944	4.04737	3.02995	2.69023
ADCK5	2.62943	3.86906	3.5963	4.71664	4.40138	4.48654	4.03501	3.46873	2.60524	3.06763	4.75031	4.32504	4.16282	3.48314	4.53922	4.81591	2.65207	2.13697	2.71086
ADCY1	0.6194	0.880011	0.800857	0.986232	0.883626	1.00022	0.937018	0.726565	0.646158	0.67264	0.876255	0.979468	0.820959	0.827664	0.769242	0.919218	0.591536	0.919891	0.580376
ADCY10	0.361119	0.177724	0.295121	0.404427	0.186877	0.236611	0.139072	0.31353	0.144685	0.103866	0.583365	0.510171	0.104217	0.38315	0.593676	0.472219	-0.0117583	0.244619	0.193613
ADCY10P1	1.73436	1.42105	1.86939	1.02542	0.733554	1.90948	1.50951	1.43503	2.04329	1.44587	1.32344	1.4822	2.34618	1.87402	1.98889	1.54141	2.30058	2.22161	2.206
ADCY2	0.41261	0.530108	0.503872	0.805719	0.623862	0.55637	0.376812	0.689497	0.415569	0.468188	0.778387	0.676719	0.547389	0.560332	0.933449	0.641941	0.350898	0.685625	0.4077
ADCY3	6.06197	6.43783	6.40624	6.15372	6.47463	6.89031	6.95496	6.02597	5.42917	4.84163	6.51821	6.46812	6.48149	6.2374	6.74909	7.52872	5.22517	5.35947	6.82307
ADCY4	2.8483	5.04868	4.15056	4.82021	5.03866	4.34609	3.61739	3.85602	1.96855	3.06819	4.94026	4.62127	4.7796	5.39881	3.49029	4.50728	3.86444	3.08143	2.37789
ADCY5	0.853258	1.21695	1.19845	1.82912	1.0183	1.11804	1.11474	1.00732	0.620387	0.790877	1.30463	1.04423	1.29867	1.66028	1.04467	1.19575	0.63676	0.767756	0.335113
ADCY6	0.658897	1.79506	1.22467	2.15157	2.21429	0.561632	0.794967	0.586729	0.0414585	0.390099	1.85504	1.34435	2.53382	2.796	0.980686	0.887967	0.408966	0.773383	0.548304
ADCY7	5.94275	5.92742	6.32654	6.01098	6.09093	6.29814	6.15647	6.17285	5.55517	6.25025	5.83482	5.87254	6.51959	6.06282	6.40805	6.38648	6.18774	5.20365	5.77386
ADCY8	1.09733	1.28961	1.20986	1.25722	1.19668	1.11891	1.15812	1.26186	0.825029	1.08285	1.71718	1.47532	1.23057	0.825412	1.23144	2.15085	0.87576	1.72927	0.782484
ADCY9	3.08705	2.8625	2.97229	3.16806	3.27131	3.48824	3.59894	2.75121	2.36216	3.47457	3.06471	3.65553	3.12499	2.99129	3.19023	3.39144	2.60599	2.58448	3.1877
ADCYAP1	0.0753063	0.149148	0.0972713	0.258314	0.279319	0.159508	0.206076	0.298521	0.30703	0.141907	-0.00106349	0.256834	0.276345	0.323382	0.410431	0.170882	0.108723	0.41931	0.105191
ADCYAP1R1	0.306674	0.355817	0.390905	1.25437	0.311749	0.543983	0.269499	0.239936	0.343595	0.32496	0.39442	0.601455	0.550962	0.73991	0.605019	0.443311	0.136463	0.680028	0.137605
ADD1	5.65507	5.85107	6.20956	6.01986	6.00387	6.23915	6.08608	5.80008	5.25366	5.60763	5.69244	6.35748	5.77545	6.06418	6.02596	6.06216	5.60343	5.41595	5.4847
ADD2	1.92314	1.46138	1.50898	1.3854	1.81935	2.10846	1.63436	1.58215	1.28834	1.2091	1.55752	1.58085	1.88009	1.63581	1.80004	1.54766	1.37105	1.66032	1.65539
ADD3	7.42658	5.64674	5.56864	4.75746	5.24871	5.17959	5.8711	6.27312	8.39793	7.27292	5.83914	6.24997	4.99513	5.12648	4.34404	5.23632	7.85796	7.76768	7.55309
ADD3-AS1	0.983938	1.87359	0.955661	1.41713	1.14845	1.39388	1.05923	1.52067	1.88305	1.42032	1.31504	1.28654	1.11369	1.22333	1.48977	1.6025	0.987908	0.685963	1.23799
ADGB	-0.0476382	0.0357407	0.347801	0.270469	0.593065	0.167046	0.188739	0.0648889	0.167046	0.0119197	0.167046	0.167046	0.15833	0.205575	0.416788	0.0761293	0.167046	0.473696	-0.0826971
ADGRA1	0.447558	1.07616	0.859455	0.898553	0.595541	0.873455	0.883246	0.84777	0.736297	0.698529	1.26781	0.822725	1.17509	0.447558	2.06821	1.75612	0.830524	0.827268	0.419685
ADGRA2	1.76555	3.31304	2.53496	3.0437	3.61039	2.86266	2.69785	2.41076	1.87647	2.04088	3.47649	2.2385	3.57058	3.14288	2.87484	3.08686	1.84714	0.47541	1.46213
ADGRA3	0.435264	0.382984	1.08453	0.511807	0.691808	0.419884	0.271988	0.531982	0.328251	0.248218	0.550104	0.438741	0.640849	0.694359	0.418643	0.414986	0.463893	0.443619	0.228409
ADGRB1	2.67097	2.92519	3.13132	3.70063	3.01634	3.30106	3.03781	3.78844	2.36627	2.80244	3.31973	3.38382	3.10333	2.70298	3.18395	3.40394	2.48076	2.42959	2.49224
ADGRB2	1.29182	2.51174	1.41479	1.84987	1.86218	1.94132	1.95329	1.60408	1.51824	1.0551	2.04995	2.17799	1.8998	1.26832	3.33642	1.98905	1.29182	0.943489	1.40172
ADGRB3	0.0223265	-0.00426401	0.0582728	0.26847	0.0765722	0.332039	0.265579	0.360554	0.129688	0.133878	0.199285	0.138895	0.480584	0.0570698	0.160946	0.179237	-0.0495076	0.471697	0.0252827
ADGRD1	1.12722	0.56581	0.869414	0.992347	1.11468	0.688659	0.783779	0.41412	0.40187	0.28379	0.449229	1.33065	0.947053	1.02276	0.764205	0.589307	0.438916	0.137169	0.329393
ADGRD2	1.48656	2.11976	1.8815	2.30604	1.71919	2.17868	2.12543	1.78951	2.22777	1.913	1.99971	2.36107	2.04328	1.92733	2.3378	2.18223	1.66182	1.61962	1.52206
ADGRE1	4.57027	5.2221	4.29157	5.80996	5.80511	4.75312	5.89487	4.39853	4.40947	3.74316	5.45414	5.21607	4.9228	4.62497	4.80143	4.49608	5.37701	2.68641	1.93578
ADGRE2	1.40534	1.16639	0.49458	0.229647	1.00241	1.03754	2.40463	0.795581	1.07127	1.07413	0.675606	0.795582	0.737967	1.58471	0.571382	1.13896	2.56307	2.51197	1.83666
ADGRE3	0.773588	0.989589	0.655222	0.916259	1.8998	0.772652	1.82809	1.14462	0.99811	1.16104	0.998026	1.66604	1.22669	1.26623	1.65582	1.4232	1.61129	2.70744	1.08238
ADGRE5	3.83232	6.26787	5.92851	6.64735	6.42865	6.47685	6.45439	5.72556	3.9977	4.45524	6.74807	6.96881	6.50933	6.48879	6.96068	6.66676	5.18261	3.44248	3.98392
ADGRF1	0.417477	0.406039	0.298157	0.450152	0.580016	0.451113	0.472531	0.427755	0.479469	0.623894	0.546078	0.485939	0.4304	0.399884	0.749194	0.530037	0.301948	0.47347	0.358813
ADGRF2	0.188003	0.347347	0.309568	0.456815	0.366948	0.517356	0.380124	0.380124	0.23845	0.469936	0.196527	0.517356	0.371408	0.381917	0.669073	0.571546	0.435095	0.873455	0.329393
ADGRF3	-0.0711207	0.0935342	0.241577	0.236041	0.15163	0.432622	0.393992	0.192768	0.050746	0.186109	0.283968	0.110536	0.0117404	0.300538	0.668926	0.419888	0.138111	0.393992	0.0415918
ADGRF4	0.237863	0.554095	0.182728	0.137182	0.182433	0.270269	0.671453	0.327195	0.20931	0.220115	0.236506	0.416557	0.179378	0.348896	0.65776	0.296028	0.082458	0.463181	0.28531
ADGRF5	0.29034	2.23836	1.64669	2.28579	3.46986	0.178302	0.490107	0.600558	0.376578	0.357626	2.45648	1.0337	3.05635	3.04866	0.540374	0.306967	0.172293	0.306529	0.384042
ADGRG1	5.57187	5.79804	5.61667	6.649	6.53801	6.40576	6.55889	6.47216	5.21547	7.15097	6.81258	6.42806	6.48886	6.05757	5.68538	6.82204	5.853	1.67915	4.90177
ADGRG2	0.191331	0.516628	0.304925	0.0453385	0.761688	0.160946	0.117286	0.0175143	0.160946	0.0123562	-0.0677023	-0.172149	0.619467	0.835569	0.160946	0.0249779	-0.0309788	0.102586	0.110216
ADGRG3	0.584955	1.05788	0.743228	1.00938	1.081	0.530758	2.19971	1.06572	0.312573	0.888464	1.67397	1.02318	0.907293	1.29854	2.22123	2.30021	1.37591	0.899941	1.03006
ADGRG4	0.219112	0.219112	-0.0256713	0.297799	0.11796	0.219112	0.553447	0.137062	0.168382	0.219112	0.110216	0.4912	0.247542	0.246442	0.219112	0.523061	0.160946	0.458611	0.114283
ADGRG5	2.0508	2.67061	2.36853	3.01893	2.27691	2.57062	2.96032	2.46733	1.60488	2.68665	2.77268	3.23069	2.60318	2.45276	2.69589	2.99162	2.012	1.21039	1.81112
ADGRG6	0.23768	0.678437	0.304451	0.857108	0.450263	0.315614	0.263211	0.23914	0.709795	0.326095	0.54111	0.621518	0.936106	0.777401	0.365961	0.466946	0.316152	0.238557	0.225168
ADGRG7	-0.00837925	0.160002	0.192568	0.369767	0.238714	0.283484	0.164335	0.238714	0.478767	0.238714	0.342996	0.303691	0.619467	0.150754	0.606302	0.192568	0.149896	0.35656	0.209514
ADGRL1	3.45961	4.29906	4.26617	4.67274	4.79457	4.9446	3.8385	3.86083	3.30808	3.8975	4.96263	3.89661	4.58721	4.06016	4.47815	4.74932	3.22052	3.92596	3.03843
ADGRL2	-0.0656032	0.447951	0.0529733	0.325048	0.24628	0.135581	0.124907	0.0530728	-0.0886817	0.236818	0.239697	0.209722	0.267637	0.497229	0.48832	0.301906	-0.0631071	0.199915	-0.0886817
ADGRL3	0.174943	0.4011	0.450416	0.606128	0.569797	0.334984	0.401213	0.295522	0.29286	0.256168	0.47055	0.55376	0.81306	0.541875	0.535268	0.383148	0.0668107	0.861903	0.243478
ADGRL4	0.00993295	4.26181	2.68472	4.45443	4.67411	0.0689145	-0.0887965	0.145206	0.272787	0.0123562	3.31554	3.21725	4.82792	5.50502	1.1131	0.333873	-0.195479	0.468125	0.334042
ADGRV1	0.286472	0.199428	0.0769606	0.24907	0.270012	0.251753	0.240366	0.128131	0.350531	0.18532	0.30674	0.261348	0.222569	0.163442	0.21055	0.12385	0.0540961	0.335572	0.215217
ADH1A	0.139362	0.219112	0.0130012	0.270469	0.238714	-0.132725	0.139362	-0.0256543	-0.177452	0.370848	0.338374	0.139362	0.341701	0.201112	0.160946	0.139362	0.139362	0.374345	-0.0596502
ADH1B	0.0597096	4.32206	3.81587	4.13033	4.77574	0.4581	0.757452	0.20109	0.222885	0.372673	3.89157	3.7193	4.44321	4.95476	2.28562	0.878958	0.0828669	0.516773	0.161377
ADH1C	0.283717	2.82574	2.16358	4.87277	3.85439	0.56452	0.204442	0.332227	0.110216	0.42204	3.9114	2.85381	3.75407	3.99111	1.11408	0.139362	0.204442	0.37317	0.228867
ADH4	0.972204	1.19814	1.00767	1.17833	1.34795	1.12806	1.06474	1.08601	1.06403	0.90065	1.15033	1.27449	1.152	1.07648	1.33496	1.19901	0.930114	1.08453	0.996458
ADH5	5.19406	5.08948	5.25664	4.85024	5.20672	4.88284	4.97696	5.45461	5.11656	5.34796	4.74506	5.37122	4.98468	5.46764	4.69904	4.68142	5.27652	3.95026	4.94025
ADH6	0.300684	0.329383	0.151885	0.299117	0.179421	0.614614	0.243082	0.346077	0.234568	0.323337	0.429116	0.316223	0.518909	0.393479	0.11053	0.419782	0.272638	0.592417	0.239712
ADH7	0.129886	0.0172571	0.160946	0.160946	0.160946	0.560705	0.408295	0.229652	0.0722906	0.392432	0.135523	0.321429	0.471378	-0.028683	0.555297	0.139362	-0.0887965	0.160946	0.11087
ADHFE1	5.23676	5.37993	5.69445	4.80565	5.00204	5.16979	5.2616	6.443	5.53161	6.13813	5.71488	6.03095	5.96652	5.40093	5.49753	5.57674	5.9683	6.00872	6.29216
ADI1	5.8522	5.63284	5.78922	5.73697	5.26281	5.87824	6.24155	5.95357	5.36571	5.92465	5.35083	5.02385	5.91737	5.9953	6.04094	5.99093	5.40272	5.16029	5.78602
ADIG	1.06237	1.3557	1.32505	2.04208	1.37097	1.44917	1.24779	1.50604	0.996934	1.33526	1.38178	1.22335	1.28416	1.60625	1.74631	1.71206	1.00309	1.15963	1.15299
ADIPOQ	-0.0402543	7.4052	6.86025	7.34081	7.6973	2.28497	4.35354	-0.226743	-0.174874	-0.0239742	6.98526	5.97388	7.77452	7.80202	5.97017	4.38982	-0.131099	-0.0887965	-0.187099
ADIPOR1	6.12597	6.4992	6.75136	6.79829	6.80343	7.02688	6.90188	6.57847	5.77107	6.34921	6.69501	6.39136	6.63798	6.9348	7.02361	7.08958	6.14991	5.75648	6.04312
ADIPOR2	6.8264	6.28047	6.81167	6.27214	6.33847	6.37123	6.60567	6.04033	6.34013	6.92065	6.09505	6.2314	6.73695	6.34427	5.99969	5.37673	6.30839	6.18078	6.78575
ADIRF	2.26798	9.92367	9.03189	9.6354	10.0889	3.82521	4.57861	3.09715	2.17636	2.26798	9.2414	9.19748	9.71504	9.60277	4.2046	4.39088	2.73571	2.10429	2.31999
ADIRF-AS1	2.11159	3.78093	2.33911	2.40487	2.91247	3.06619	2.4234	3.46011	2.51273	4.0989	3.39675	1.82944	3.86926	2.43709	3.06073	2.77348	1.70063	0.616287	1.88344
ADK	4.19349	2.8957	3.17404	2.42574	2.81986	2.78471	3.50555	2.82968	4.37349	3.72195	2.29624	3.21743	2.53675	3.03576	2.88059	2.46981	4.1733	2.63049	3.93507
ADM	2.07961	5.59001	3.33017	3.63974	4.13346	2.34346	4.0049	2.23599	2.27201	2.80674	3.76993	4.83969	5.03479	5.09379	3.48969	2.80714	2.59949	5.13191	2.85174
ADM2	2.05174	2.59257	2.7072	3.23322	2.75856	3.18209	2.68472	2.8213	2.13158	2.395	2.78175	3.2806	3.11186	2.66662	2.86787	2.94774	2.17384	1.92733	1.9645
ADM5	2.22309	3.57949	3.24705	3.46221	3.33045	3.34101	3.08241	2.62247	1.61114	2.11393	3.10254	3.37658	3.51804	3.36883	3.64302	3.7247	2.50389	1.88668	1.79571
ADNP	8.02855	5.73504	6.38188	5.38372	5.994	6.03809	6.42318	6.29211	7.96898	7.77196	5.49904	6.34456	5.45682	5.64517	4.96627	5.34527	7.0424	7.81884	7.63643
ADNP2	5.69623	4.58877	5.81028	4.01578	4.74965	4.67212	5.31519	5.10989	5.68726	5.78312	4.28314	5.6064	4.19254	4.8405	4.23562	4.53574	5.67251	5.40388	5.24214
ADO	5.20072	4.17566	4.74451	4.0965	4.47092	4.37783	4.86498	4.47019	4.84562	5.39208	4.34771	3.73796	4.66804	4.60176	4.68596	4.26783	4.3545	4.70268	5.10436
ADORA1	1.61182	2.26711	2.08469	2.67231	2.14675	2.54166	2.8044	2.08509	1.76824	1.94809	2.5316	2.2467	2.38201	2.3221	2.21969	3.18162	1.75041	1.97905	1.70356
ADORA2A-AS1	0.918783	0.832556	0.84281	0.763714	0.772814	0.517201	0.853731	0.704249	0.716119	0.897517	0.750117	0.681341	0.532876	0.619587	0.973652	1.38757	0.564921	0.785699	0.793227
ADORA2B	3.12591	0.563443	0.519334	1.24737	0.931296	0.236288	1.78132	0.617744	0.329735	0.336122	1.9363	0.636324	0.422335	0.570386	0.526801	0.669165	0.473696	0.433984	0.908256
ADORA3	0.766302	0.936649	0.358032	0.36988	0.471388	0.197021	0.985365	0.248002	0.545441	0.0753564	0.280004	0.416048	0.555637	0.528758	0.714506	0.926898	0.303778	0.428873	0.485024
ADPGK	6.32188	6.63517	7.12518	6.4986	6.93445	6.80886	6.7315	6.20771	6.38088	5.95677	6.45287	6.45391	6.58823	6.53609	6.61316	6.62159	6.63312	5.84444	6.80845
ADPRH	1.2919	0.788572	0.751865	1.20773	0.965379	1.02047	1.61203	0.942062	0.770864	1.00173	0.941438	1.18862	1.20125	1.02629	1.0837	1.13999	0.997209	1.43566	1.41288
ADPRHL1	1.2519	0.954119	0.682071	0.800126	0.735297	0.73069	0.913723	0.752632	0.211507	0.436698	0.956603	1.05561	0.832271	0.769913	0.979976	0.768877	0.573781	0.44721	0.284236
ADPRHL2	7.3433	8.44471	7.35726	8.49475	8.07738	8.24662	8.17876	7.72538	7.3951	7.48812	8.68715	7.81565	8.42657	8.00153	8.1559	8.44254	6.74408	8.04165	7.20708
ADPRM	5.75034	5.66008	6.25013	4.9215	5.6811	5.61574	5.28526	6.19852	5.57677	4.75499	5.44319	5.30656	5.29309	6.15403	6.22945	5.27813	5.31153	5.38982	5.48437
ADRA1A	0.404261	0.426032	0.246802	0.740297	0.47869	0.58337	0.565126	0.478268	0.41971	0.423126	0.598457	0.604313	0.634302	0.465336	0.425404	0.657615	0.250443	0.466209	0.260658
ADRA1B	0.835569	1.03062	1.19689	1.58747	1.38808	1.22467	1.2486	0.684846	0.379469	0.720789	1.27445	1.03062	1.30838	0.638649	0.786279	1.46274	0.60012	0.835569	0.782484
ADRA1D	0.234748	0.362665	0.585962	0.562355	0.401694	0.494278	0.635577	0.289321	0.368669	0.384681	0.648983	0.666991	0.672122	0.368689	0.588952	0.596402	0.246497	0.651412	0.0152801
ADRA2A	1.72911	2.97459	1.71261	2.94664	4.52958	1.89322	2.91371	0.584967	0.782484	0.251912	4.06531	1.78768	4.04366	4.30453	0.460235	1.20515	0.883633	0.821039	1.32834
ADRA2B	2.07781	2.46131	2.61372	2.93949	2.72168	2.76263	2.54376	2.50867	2.22935	2.30796	2.50867	2.83867	3.21936	2.17267	3.11649	3.05427	1.98891	2.40062	2.07648
ADRA2C	1.71376	3.06903	2.35688	3.13316	2.88942	2.65405	2.10479	2.2716	1.48055	1.99971	2.69146	2.41228	2.68841	2.10479	2.39405	2.73208	1.51457	2.1317	1.73612
ADRB1	0.837437	1.44914	1.19551	1.4392	1.70068	0.923279	1.33839	0.601834	1.31884	1.96584	1.45638	1.73751	1.79681	1.32623	1.36244	1.5296	0.480446	1.00925	1.41999
ADRB2	7.25136	6.40038	6.06328	7.10848	6.85578	7.15643	7.42599	7.2644	7.22513	8.64326	6.5261	6.30405	6.79207	5.9649	6.47709	7.46819	6.52732	5.29326	7.23745
ADRB3	0.325799	0.401601	0.412991	0.404797	0.588899	0.761433	0.499527	0.710787	0.391926	0.746407	0.842564	0.7469	0.825304	0.488472	0.694245	1.06534	0.343152	0.554547	0.447052
ADRM1	4.66992	8.01956	7.14833	7.98965	7.90641	7.79625	7.8652	7.45244	3.68117	5.37695	8.2016	8.13253	7.99679	7.65084	7.62255	8.19848	6.58217	3.39952	4.52902
ADSL	6.64407	8.08602	8.31756	8.23501	7.95746	8.16014	8.19141	8.30424	6.25073	6.65371	8.42012	8.53884	8.43251	8.55496	8.34817	7.99801	7.84404	5.27622	6.57241
ADSS	5.59945	3.2584	5.23364	3.62227	3.09954	4.07612	3.93422	5.15669	6.17769	5.26636	3.72769	3.56588	3.26751	3.93223	2.55322	3.48653	5.41637	4.96091	5.39736
ADSSL1	1.86457	2.38606	2.50805	3.09976	3.31196	2.68375	2.33797	2.19169	1.02562	1.83493	3.0038	3.3979	3.00767	3.2457	3.25095	2.92849	1.70107	1.11525	1.50924
ADTRP	4.93164	4.68375	5.09478	5.15901	4.7279	5.55065	4.24561	5.9035	5.90792	3.73468	3.22885	4.02651	5.10182	4.73683	5.27575	4.93068	4.75818	5.53641	4.85577
AEBP1	4.48374	6.23536	6.3738	6.88325	6.79176	6.64055	5.89853	5.49585	3.4138	3.31528	7.29861	6.32714	7.00417	6.67916	6.96062	6.24511	3.89362	4.72863	4.27846
AEBP2	3.44295	1.93947	2.10608	1.75116	1.81789	1.78742	2.08789	2.33215	3.66157	3.46618	1.80773	1.58049	1.83289	1.8716	1.91955	1.82228	2.85817	3.03619	3.35079
AEN	5.80371	6.53046	5.90923	6.64917	6.51559	6.6286	6.20881	6.30923	5.30743	6.3514	6.51812	6.16173	6.63574	6.01061	6.73563	6.59418	4.94362	5.88679	5.75962
AES	7.50661	9.53178	9.29493	9.53627	9.69502	9.65762	9.31178	8.94968	6.71017	8.17333	9.71593	9.46361	9.62615	9.40213	9.34468	9.52825	8.20582	6.12752	7.25573
AFAP1	1.76713	2.14425	2.18622	2.10704	1.83225	2.46409	1.79819	2.4289	2.34712	2.2013	1.46739	2.03126	2.2211	2.75662	2.88176	2.05054	1.7412	2.31708	1.46739
AFAP1-AS1	0.903467	0.684235	0.973226	0.9862	0.793526	0.996829	0.894441	0.925092	1.27667	0.9234	0.953549	1.04381	0.808786	1.19607	0.984083	0.902931	0.554197	0.566615	0.908091
AFAP1L1	0.7733	1.9556	1.30641	1.65849	2.0579	1.28712	1.09896	1.29437	0.800439	1.0382	1.55976	1.47086	1.89041	1.97582	1.87338	1.43096	0.878791	0.667436	0.848464
AFAP1L2	2.1837	2.09489	2.5958	1.26186	2.07828	2.52191	1.59512	2.35483	3.03323	2.55339	2.55688	0.545774	1.2811	1.94771	1.43546	1.31817	1.7214	2.54367	2.25667
AFDN	1.37109	1.50325	1.27358	1.55631	1.59247	1.34835	1.21261	0.93537	1.6977	1.55851	1.39376	1.39782	1.44802	1.5737	1.17595	1.0756	1.37982	1.50525	1.60705
AFDN-DT	0.135901	0.204606	0.0931285	0.761507	0.19248	0.179561	0.0378055	0.204606	0.348295	0.360316	0.348295	0.204606	0.0674919	0.377493	0.287548	-0.0066073	0.160946	0.427463	0.273312
AFF1	5.69257	5.19332	5.83928	5.27048	5.60095	5.14907	4.98344	5.3945	5.5762	5.63718	5.0055	5.64482	4.73715	5.11329	5.02055	4.2167	5.97768	5.94641	5.17127
AFF2	0.178547	0.291189	0.26767	0.539959	0.351359	0.424148	0.290722	0.356425	0.332125	0.402186	0.307611	0.385841	0.514184	0.492495	0.26658	0.866002	0.241742	0.323244	0.339434
AFF3	1.73681	0.947985	1.28771	1.23146	1.11905	1.15948	1.56436	0.971269	1.61875	0.971899	1.01767	1.28044	1.2156	1.04655	1.04445	1.11121	1.26389	1.64392	2.04435
AFF4	2.82697	1.70088	1.74889	1.29958	1.73373	1.39725	1.68263	2.02692	2.93107	2.2917	1.51838	2.01165	1.41323	1.90187	1.49038	1.58905	2.64339	3.4665	2.61465
AFG1L	0.056667	0.261098	0.167023	0.150947	0.386517	0.229718	0.139362	0.321389	0.151911	0.11033	0.186149	0.500473	0.25815	0.291721	0.666888	0.460057	0.222762	0.0252827	0.463667
AFG3L1P	3.31568	3.39705	3.88789	3.54586	2.73954	3.89601	3.4406	3.7718	2.96231	3.05481	3.45794	3.13253	3.32622	3.55079	3.52925	3.69828	3.7053	3.03848	3.72228
AFG3L2	3.98838	4.3455	4.27902	3.54429	3.63414	4.21297	3.69329	4.83886	4.3188	4.00361	3.86204	4.13997	3.67498	4.37325	3.7975	3.55441	4.82755	3.83914	4.21595
AFM	-0.0691259	0.160946	0.27941	0.221106	0.289444	0.032548	0.355366	0.251889	0.160946	0.0630868	0.160946	0.160946	0.392432	0.280948	0.0940986	0.00137969	0.105623	0.0109637	0.160946
AFMID	0.886668	0.958713	0.873455	0.76078	0.645297	0.873455	1.01776	0.575855	0.541301	0.341701	2.03331	0.789637	1.25459	1.00473	1.00037	0.987373	1.45488	0.524795	0.574142
AFP	0.165922	0.158972	0.274819	0.568962	0.519995	0.245673	0.160946	-0.010606	0.154701	0.245673	0.587362	0.0329412	0.319271	0.199475	0.80038	0.676627	0.0466606	0.245673	0.154701
AFTPH	7.14868	4.79478	5.22149	4.28596	4.26581	4.04132	5.58069	5.71797	7.74411	7.11498	4.56447	5.37264	4.53488	4.81797	4.16215	4.84075	7.05138	7.35834	7.56703
AGA	5.17114	3.54061	4.83387	3.47304	3.68183	4.14541	4.29849	4.69301	4.80673	5.21866	3.22026	4.02656	3.79483	4.24916	4.26903	3.88507	5.00305	3.92349	5.09865
AGAP1	2.77475	2.34055	2.59601	2.46256	2.27045	2.68874	2.9029	3.29166	2.30621	4.4534	1.94812	2.82996	2.6347	2.38609	1.69403	2.62262	3.03753	2.1276	2.08517
AGAP11	1.27853	3.0343	2.59646	2.22002	2.61191	1.50785	1.4553	2.05781	1.11774	1.10003	2.73907	2.26683	2.9801	2.78392	1.21483	1.68935	1.42985	2.18955	1.63687
AGAP2	3.51318	4.52617	4.29017	4.74708	4.69387	4.89719	4.47	3.92121	3.40303	3.79329	4.58452	4.89513	4.63205	4.01362	4.80081	4.81798	3.10654	3.29074	2.92667
AGAP2-AS1	0.835569	0.916651	1.04405	1.45029	1.17255	1.21094	1.19838	0.887574	0.408196	0.946194	1.19296	1.20736	1.30947	1.30919	1.24744	1.0732	0.625093	0.38482	0.667136
AGAP3	2.38101	3.3467	2.97456	3.26527	3.46164	3.23367	3.31957	2.70657	1.58301	2.9831	3.54206	3.37372	3.28648	3.11749	3.53563	3.74674	2.22516	1.56427	1.87155
AGAP4	1.763	1.15086	0.951911	0.521413	0.992554	0.674644	0.720789	2.0157	1.90356	0.720789	1.02247	0.309218	0.631145	1.04818	1.10658	0.703573	1.70668	1.46417	2.27591
AGAP6	2.47486	3.39562	2.30604	2.63889	1.97131	2.28094	2.06335	2.39679	2.22935	2.9446	1.53227	2.66245	2.5838	1.92159	2.12528	1.90398	2.3278	3.05084	2.32848
AGAP9	2.51671	2.60185	3.6265	1.63203	2.61765	1.5631	1.89923	2.8816	2.40223	1.64875	2.30604	2.2191	3.0193	2.73972	1.38731	2.36622	3.53529	3.07625	2.59383
AGBL1	0.211893	0.231314	-0.0319376	0.0992172	0.311244	0.186847	0.677835	0.211893	0.51313	-0.158943	0.182746	-0.0610839	0.32337	0.567574	0.233477	0.443311	-0.0887965	0.299128	0.713544
AGBL2	1.09714	0.228096	1.30562	0.288256	0.500283	0.550369	0.172773	0.803971	0.749779	0.866106	0.46372	0.417903	0.350096	1.01573	0.912679	0.386776	1.34638	0.400931	1.04405
AGBL3	1.08228	0.379012	0.483813	0.21689	0.0796499	0.198292	0.124067	0.272255	1.48707	0.27696	0.198774	0.255837	0.217136	0.387256	0.30676	0.628281	0.976014	0.919397	1.28338
AGBL4	0.318305	0.457719	0.497452	0.337389	0.333835	0.761783	0.577392	0.657877	0.412614	0.327021	0.852341	0.784242	0.692411	0.53313	0.728115	0.703719	0.340291	0.70312	0.224156
AGBL5	2.24679	2.94783	2.731	3.01089	2.99619	3.16117	2.64296	2.33299	1.09665	2.02379	2.8654	2.97494	2.7258	2.88586	3.27124	2.76965	2.116	1.04889	1.82397
AGER	4.30437	6.04108	5.75641	6.06372	5.74031	6.22099	4.535	5.15601	4.03937	4.62245	6.16378	5.5615	6.09778	5.09654	5.34201	6.07271	4.23426	3.84153	4.39257
AGFG1	3.84749	2.44335	2.97005	1.71942	2.16855	2.2879	2.84821	3.06413	3.76247	3.66308	2.18079	2.40166	2.17569	2.67154	2.22166	1.9306	3.51265	3.96731	3.61138
AGFG2	2.37592	3.20957	2.74659	3.37165	3.33898	3.45534	3.33458	2.8463	2.61523	3.06368	2.99775	3.29342	3.17506	2.60251	3.12756	3.67467	2.29123	1.66448	2.32219
AGGF1	2.59005	1.2891	1.5707	1.21424	1.65856	1.51955	1.16544	1.55757	3.20555	2.46561	1.58871	1.74273	1.16899	1.86001	1.49739	1.70964	2.53946	2.17255	2.41028
AGK	4.28702	2.85156	3.48794	2.88882	2.80261	3.0712	3.54696	3.55371	4.69634	4.57498	2.74971	3.08948	3.08368	3.10129	2.80141	2.31336	3.79363	4.2776	4.35684
AGL	5.13513	2.83594	2.28318	2.92592	2.7306	1.86028	2.89925	2.865	5.52418	4.77247	2.50999	2.01422	2.45153	3.54109	2.05481	1.8054	4.63244	4.90722	4.51821
AGMAT	3.2688	3.55981	4.03878	3.93564	4.40272	3.95011	3.62793	3.90409	3.3357	3.47242	4.25639	3.9809	4.02929	4.05116	4.46031	4.08725	3.01771	3.61957	3.13216
AGO1	4.10849	2.90278	3.30378	2.9985	2.86821	3.12691	3.34197	3.91884	4.07017	4.29527	2.34417	3.29471	3.11638	2.85981	2.94488	2.5364	3.4228	3.62344	3.93164
AGO2	3.39031	4.6081	5.18279	5.30737	5.37359	4.99137	4.22894	5.25291	2.9047	3.07325	4.48862	5.49896	5.09011	5.15801	4.63835	4.56357	5.06494	5.09422	3.34613
AGO3	4.15212	2.22817	2.32956	1.30445	2.32939	1.14948	1.53375	2.64156	4.57987	3.41447	1.93219	2.54775	1.56194	2.35585	1.75489	2.02646	3.13599	2.98148	3.55173
AGO4	4.21032	2.53122	3.14988	2.31866	2.26067	3.03584	3.01941	3.50441	4.27419	4.31865	2.32522	2.96086	2.40861	2.34848	1.93203	2.7257	4.07313	4.55693	4.50133
AGPAT1	5.04873	6.54588	5.69838	6.25952	6.91147	6.9799	5.90813	5.89742	4.71643	5.48833	6.67097	6.0467	6.41741	5.89654	6.23888	6.37824	4.18287	4.4691	4.28526
AGPAT2	3.56603	5.20976	4.40282	5.18254	5.19194	4.90114	4.94333	4.12923	3.32268	3.52389	5.14841	5.08554	5.07803	4.97905	5.13459	5.51828	3.64193	3.32815	3.27796
AGPAT3	4.28921	4.78044	4.99163	4.91258	4.98422	5.28649	4.84681	4.85912	4.25325	4.27008	4.57649	5.17062	5.04524	5.08823	4.92271	5.09755	4.37728	4.15083	4.15399
AGPAT4	3.97954	2.51464	3.27796	3.03594	2.66007	2.96417	2.75854	3.54258	3.5379	3.62172	2.26468	3.03273	3.00968	2.96061	2.38284	2.68874	3.79127	3.80822	4.20173
AGPAT4-IT1	0.876896	1.65847	2.52218	1.45804	1.12071	1.31739	1.15033	1.70196	1.08545	1.39771	1.50048	1.94871	1.65582	2.26692	1.65582	1.57071	2.8846	1.75545	1.66448
AGPAT5	3.29752	1.10806	1.86636	0.84376	0.837145	1.02914	1.8811	1.18841	3.28124	2.59747	0.70228	1.1443	1.37568	1.19138	0.982955	0.916846	2.82959	3.71703	3.1264
AGPS	4.19436	1.81371	1.93746	1.24149	1.78387	1.48838	2.31988	1.82709	5.15028	3.5998	1.22144	1.88334	1.27722	2.16222	0.90014	1.44278	3.3822	4.3621	3.95047
AGR2	0.115002	0.305739	0.212036	0.30767	0.280034	0.450914	0.199985	0.0496692	0.418508	0.29975	0.683871	0.448186	0.190969	0.190753	0.641048	0.533688	-0.0111757	0.48004	0.303092
AGR3	0.341701	0.198012	0.19807	0.270469	0.341701	0.385361	0.283535	0.410407	0.379469	0.341701	0.0696139	0.540713	0.25991	0.453306	0.591444	0.453306	0.341701	0.642935	0.341701
AGRN	2.49382	3.41363	3.16746	3.99345	3.63869	3.59181	3.1486	2.71472	2.06851	2.5361	4.00014	3.42698	3.87928	2.98448	3.59888	3.50249	2.11784	3.08435	2.67079
AGRP	1.31026	0.965419	1.48754	1.25529	1.64083	1.22467	1.42094	1.24971	0.967774	1.1582	1.25606	1.17394	1.32678	0.85124	1.46384	1.54148	0.868258	0.938571	0.87914
AGT	0.718503	2.35477	1.56932	2.92433	3.72801	0.757744	1.2035	0.834518	0.713155	0.850945	2.1378	1.62696	2.54039	2.87176	1.05987	1.03951	0.394225	0.681001	0.397633
AGTPBP1	4.39146	2.2937	1.78785	1.37925	2.14259	1.64962	1.78067	2.73518	5.21834	4.7665	1.86147	2.40567	1.68815	1.8069	1.48671	1.8472	4.47113	5.86232	4.41911
AGTR1	0.231825	2.59587	2.11775	2.70164	3.09936	0.586304	0.743605	0.451902	0.291182	0.467997	2.12976	2.11632	2.78479	4.12693	1.09064	0.412077	0.407735	0.503933	0.309904
AGTR2	0.153432	0.370526	0.234469	0.394381	0.261063	0.664206	0.385783	0.507731	0.224348	0.308535	0.412923	0.450794	0.311049	0.19089	0.575834	0.451275	0.17649	0.57442	0.309461
AGTRAP	3.78011	5.84246	4.9664	5.63316	5.61563	5.20816	5.84916	5.03759	2.66928	4.30617	5.50935	6.41197	5.63819	5.40835	5.68362	6.58621	4.39451	2.82051	3.1491
AGXT	0.351455	0.612845	0.644809	1.15041	0.95957	0.919025	0.864483	0.821156	0.513829	0.532624	0.830615	0.870506	0.809072	0.716311	0.792303	1.08796	0.543719	0.40609	0.404071
AGXT2	0.159796	0.268692	0.11535	0.0471202	0.360614	0.566936	-0.0683629	0.562835	0.153118	0.0327899	0.374479	0.130649	0.0780042	0.198325	0.77382	0.887326	-0.288311	0.159796	-0.0181095
AHCTF1	4.49554	3.23052	3.02184	2.5445	3.00924	2.79997	3.00003	2.5833	5.84182	3.98611	3.11516	3.44973	2.95667	3.1684	2.4497	2.98076	4.50069	3.84618	4.12724
AHCY	4.43173	6.73005	6.2166	7.27003	7.0839	7.11338	6.9162	5.86267	4.21424	4.42852	7.08771	6.31968	7.05683	6.66599	7.09558	7.22367	5.00131	2.62936	4.37992
AHCYL1	5.35319	4.2459	5.00489	4.39016	4.39918	4.52475	4.91364	4.64119	5.2732	5.4163	4.19669	5.15396	4.562	4.77182	4.4739	3.7977	5.08244	5.20142	5.32094
AHCYL2	3.27524	1.60853	2.76132	2.16432	1.93247	2.70083	2.3862	2.40092	3.84623	3.29021	1.56286	2.04871	1.86274	2.79853	1.94198	1.716	2.90755	2.1748	3.08199
AHDC1	1.6075	2.18673	2.28714	2.67955	2.58306	2.57265	2.23635	2.4505	1.33213	1.76791	2.50479	2.52339	2.45788	2.3774	2.78037	2.73726	1.84239	1.3569	1.50727
AHI1	1.3599	1.48369	0.803643	1.1564	1.12763	0.598135	0.428208	0.849396	1.58243	1.15054	0.94711	1.06263	0.613671	1.38921	0.722632	0.846482	1.34925	1.19291	1.42565
AHNAK	4.4595	4.65212	4.57363	4.5133	5.05456	4.98525	5.17858	5.07596	4.63501	5.08786	4.30443	4.9736	4.52913	4.95651	4.14468	4.64231	5.28682	4.29041	4.32636
AHNAK2	1.43205	1.54916	0.981377	1.61724	2.43026	1.80267	1.82261	0.716499	0.780396	0.737051	2.16886	1.5023	1.1452	2.009	0.704464	0.936312	0.989765	0.969367	1.96544
AHR	5.16743	3.65004	3.45868	3.48655	3.6967	3.38449	3.24804	3.18174	5.84532	5.25292	3.29949	3.43229	3.20807	3.97429	2.14109	3.2356	4.6683	5.30295	4.32884
AHRR	0.652813	0.732991	1.10817	0.760583	0.909793	0.873455	0.485443	1.02456	0.415156	1.0756	0.604592	0.698938	2.85902	0.69079	0.63956	1.42884	0.491847	1.15239	0.325509
AHSA1	6.30645	7.15615	7.68826	7.61663	7.53783	7.77746	7.49895	7.42737	5.75266	6.56911	7.3085	7.73071	7.34802	7.61163	7.36502	7.45236	6.91603	5.45841	6.19784
AHSA2P	5.37055	4.01096	5.8275	4.57246	3.7149	5.19085	3.94978	5.62435	5.853	4.94588	4.50088	4.26478	3.9359	4.76207	4.44144	4.87125	5.42359	5.86862	6.3363
AHSG	-0.0221751	0.282146	0.265893	0.281338	0.33889	0.541308	0.15799	0.222102	0.148599	0.384955	0.27419	0.491215	0.518968	0.0898821	0.53485	0.408038	0.0360749	0.21047	0.206004
AHSP	1.07122	1.96491	1.29409	1.89431	1.48709	1.51894	2.55339	1.98765	1.11445	1.25186	1.43778	1.55546	3.34505	1.68612	2.59068	2.06573	1.69733	6.72766	1.51894
AICDA	0.430003	0.425043	0.344352	0.655485	0.310436	0.295714	0.544286	0.466757	0.339657	0.271843	0.407124	0.601722	0.681405	0.27868	0.813494	0.657592	0.327483	0.240151	0.151199
AIDA	6.51651	4.50795	4.937	3.84148	4.20299	3.97922	4.55836	4.87528	6.36856	6.03647	4.02172	3.87315	4.27904	4.36767	2.86914	3.62852	5.98151	5.73596	6.71374
AIF1	5.34157	6.19138	5.42521	5.95768	5.92986	6.0783	6.46214	6.08914	4.63951	4.98517	5.69006	5.76533	5.31639	6.17062	5.7891	6.12932	6.79692	5.25393	4.10525
AIF1L	0.515141	2.70043	2.04748	2.72332	3.09622	1.19507	1.10534	0.833657	1.73025	0.739543	2.52679	2.12269	2.68138	2.9054	2.71912	1.23426	0.766858	2.12095	1.0895
AIFM1	4.89913	5.39774	5.98865	5.33456	5.23501	5.36829	5.5818	5.87696	5.15329	5.20405	5.18152	5.69003	5.43897	5.94352	5.68631	5.26903	5.56022	4.99022	5.40558
AIFM2	2.48294	3.95593	3.40421	4.47361	4.57917	3.47963	3.41222	3.29384	2.22151	2.87137	4.50594	4.04751	4.61458	4.35357	3.45828	4.38691	2.51339	2.55269	2.51948
AIFM3	0.695274	1.20864	1.20986	1.6365	1.52206	1.57144	1.57702	1.256	0.226359	0.745512	1.64962	1.1145	1.25756	1.43218	1.52497	2.06901	0.952844	0.741644	0.908619
AIG1	2.16069	2.25492	1.8909	2.01947	2.22585	2.0089	2.18635	2.03835	2.01658	2.35558	2.02418	1.80399	2.23754	2.20157	2.17298	1.9612	1.87798	1.88946	1.87472
AIM2	4.58178	1.94214	1.74688	0.840113	0.761696	1.22373	1.44521	3.60203	4.289	3.32021	0.624353	1.33078	1.15513	1.73284	0.536187	1.68403	5.14073	2.09707	6.05928
AIMP1	6.11875	4.72112	4.16083	2.95932	3.16615	3.80225	4.27269	4.72003	6.28036	5.96292	3.31288	3.97221	4.03707	4.0655	3.07859	3.67802	5.82906	5.26951	5.90275
AIMP2	6.38154	6.98146	7.13759	7.11141	7.01149	7.14218	7.57096	7.10989	6.21912	6.46017	7.25033	7.40233	7.08267	7.24571	7.13293	6.90894	6.83709	6.06739	6.58382
AIP	4.38965	8.75955	7.91521	8.93922	9.03119	8.83204	8.84163	7.64334	3.48787	5.20114	8.96668	8.89797	8.8424	8.69921	8.78109	9.2193	6.77362	2.70309	4.20487
AIPL1	1.20483	1.02556	0.855096	1.3861	1.49128	1.28683	1.3026	0.955838	1.09911	1.34957	1.25345	1.2357	1.19793	1.08733	1.33574	1.71536	0.97785	1.34547	0.686723
AIRE	1.18929	2.51393	1.61197	2.89663	2.13048	2.32778	2.74294	2.19776	0.831359	1.47509	2.08344	2.37334	2.31055	2.18516	2.05833	3.56088	1.65369	1.03039	1.57094
AJAP1	0.752859	0.878578	0.47207	0.932036	1.31999	0.883773	0.799689	0.371142	0.539788	0.645773	1.48558	0.427785	0.586819	0.574171	0.886975	0.641945	0.317501	0.583877	0.444101
AJM1	0.983811	1.52667	1.30068	2.14793	1.29851	2.04993	1.78227	1.58742	1.20986	1.40966	1.98809	1.49752	1.72901	1.52444	2.02145	2.01458	1.29851	1.23908	0.983811
AJUBA	1.0855	1.00274	0.942379	0.630112	1.07869	1.51413	0.544642	0.87892	0.635004	0.847074	0.562198	0.770146	1.1978	0.852163	0.994972	1.47854	0.16879	1.07145	0.434262
AK1	4.09045	6.09699	5.77068	5.39301	5.69034	5.70745	5.56961	5.63891	4.00777	4.74987	5.43233	5.9759	5.96482	5.95531	6.21435	6.34146	5.1477	4.59693	4.16671
AK2	4.75931	5.20941	5.58313	5.19657	5.27561	5.50243	5.49746	5.33462	4.16188	4.88439	5.13197	5.15317	5.23438	5.23454	5.35783	5.34719	5.01074	4.14207	4.50022
AK3	5.02543	3.14588	4.3634	3.00357	3.98153	2.49435	2.78426	3.50213	5.47461	4.93991	3.43686	3.43225	3.7703	4.36007	2.83447	2.20803	4.32765	4.44837	4.833
AK4	0.591429	2.54089	1.13596	1.85385	1.99554	0.727714	0.655694	0.561255	0.540538	0.531344	1.55636	1.1936	2.10479	2.28391	1.30028	0.593683	0.487585	0.903759	0.527307
AK5	4.35467	2.63068	4.92941	2.7534	3.45734	4.367	4.51081	4.51759	4.32877	2.28752	4.43137	3.86557	4.37391	3.93888	3.3798	3.78607	4.35142	1.98369	2.53246
AK6	6.08934	4.83021	5.5505	3.46815	4.72096	5.30053	4.36989	5.60498	6.00462	5.87913	4.68391	5.53041	3.64536	4.73521	3.18193	5.02046	6.14786	4.68225	5.83853
AK7	0.204117	0.36518	0.286063	0.465586	0.463949	0.567954	0.398629	0.336517	0.157968	0.379056	0.613192	0.584395	0.399903	0.359727	0.883558	0.52626	0.175664	0.502447	0.182345
AK8	0.556113	0.596116	0.341141	1.6537	0.696679	1.1362	1.16205	0.468937	0.406493	0.410828	0.512665	0.519028	1.28567	0.464208	0.734308	1.04384	0.356956	0.548358	0.598757
AK9	1.6071	1.12127	1.32377	0.758118	0.936092	1.08065	1.77358	0.9874	2.3976	1.76803	0.900259	1.08292	0.591543	1.25128	0.821117	0.608137	1.58666	1.91385	2.01751
AKAIN1	0.354046	0.560802	0.140688	0.129471	0.238714	0.160946	0.354046	-0.0508229	0.572569	0.534801	0.354046	0.272112	0.0732423	0.590325	1.10133	0.332462	0.155034	0.732457	1.02631
AKAP1	3.24762	3.25275	4.12751	3.78944	3.71107	3.90274	3.49426	3.38317	3.04586	2.85358	3.64823	3.92674	3.8054	3.86366	3.89306	3.39065	3.07119	2.45683	3.17092
AKAP10	5.01847	3.36425	4.81924	3.33371	3.42431	3.24974	3.35929	4.15109	5.10471	4.34172	3.37484	3.99743	2.8198	3.57253	2.46951	3.47326	5.31116	5.40355	5.87363
AKAP11	3.15722	1.69522	1.70112	1.33829	1.95019	1.79331	1.39165	2.20184	4.02442	2.72686	1.29811	1.60793	1.47867	2.12145	1.29899	1.60543	3.44364	4.39874	3.21297
AKAP12	1.74942	2.6136	1.75975	2.02294	3.32043	0.885663	1.31469	0.805132	2.44552	1.15911	1.82315	1.74526	3.55354	3.3301	1.93455	1.02461	3.06668	2.58347	1.38052
AKAP13	3.9377	3.47296	4.06116	3.43671	3.42316	3.80666	3.74475	3.87784	4.06056	3.63793	3.28144	3.83219	3.05675	3.59148	3.39402	3.12065	4.61895	4.30787	4.25158
AKAP14	0.160442	0.309082	0.331127	0.276983	0.406596	0.142713	0.450636	0.377616	0.443779	0.242287	0.443599	0.336004	0.495124	0.539864	0.452852	0.501725	0.403921	0.267347	0.44845
AKAP17A	4.91477	5.96961	6.79896	6.06097	5.92673	6.37973	5.68777	5.95764	4.4137	4.83958	6.38971	6.19393	6.07505	6.30881	6.20596	5.97239	5.52504	2.56588	5.17518
AKAP3	0.473696	0.451383	0.502842	0.604803	0.486145	0.473696	0.473696	0.542402	0.242211	0.0904117	0.473696	0.649351	0.441485	0.313213	0.49528	0.77382	0.524427	0.460031	0.692874
AKAP4	0.139362	0.478331	0.361342	0.837597	0.533909	0.456141	0.478331	0.563057	0.399278	0.30214	0.65578	0.725218	0.576259	0.157594	1.0636	0.51686	0.420165	0.706489	0.119065
AKAP5	0.92483	0.863196	0.481226	0.679007	0.951509	0.847086	0.692545	0.628896	1.37276	0.895833	1.12549	0.755683	0.718642	0.527278	0.775612	0.672536	0.771184	1.01722	0.555938
AKAP6	0.406105	0.118606	0.236287	0.528496	0.52793	0.509761	0.422397	0.595477	0.520064	0.333482	0.372725	0.431693	0.333626	0.363873	0.691943	0.496386	0.17417	0.44695	0.230333
AKAP7	3.33151	2.93437	2.94348	2.98686	2.71177	2.70544	2.7383	2.82395	3.31786	3.31868	2.71734	2.79407	2.83767	2.59082	2.6753	2.75551	2.8027	2.7493	2.93863
AKAP8	5.97702	6.28809	6.95256	6.62899	6.2967	6.82482	6.40523	6.7171	6.18798	6.57924	6.18797	6.76659	6.67941	6.65572	6.65429	6.44072	6.55913	6.44002	6.09656
AKAP8L	1.73763	3.04436	3.344	3.64169	3.31096	3.47268	3.00944	2.69386	1.54424	2.06924	3.09207	3.40407	3.49797	3.15488	3.24078	3.22361	2.43285	2.26724	2.08267
AKAP9	2.85971	1.8851	1.64292	1.11516	1.63671	1.21339	0.837874	2.11753	3.46002	1.86601	1.57348	1.59001	2.01558	2.14723	1.49895	1.79785	3.14464	3.39491	2.42926
AKIP1	5.54303	6.26346	6.0876	6.16518	6.71206	6.12349	6.54905	6.17784	5.28099	6.09516	6.7468	5.98618	6.34926	6.00522	6.31209	7.0292	5.32785	5.57539	5.71225
AKIRIN1	7.21272	6.31881	7.27542	6.00189	6.44641	6.48257	6.41019	6.53027	6.63692	7.12325	5.55981	6.50447	6.08524	6.51218	6.22231	6.18896	6.30731	6.95001	7.3468
AKIRIN2	3.85834	4.89475	5.15333	4.564	5.09262	5.6422	5.00932	4.73218	4.32001	4.58432	4.44085	4.31322	4.83838	4.84748	4.944	5.11892	4.19593	4.39567	4.31519
AKNA	5.11215	5.30506	5.75099	6.0749	5.8961	6.00067	5.58614	5.62705	4.86141	5.5101	5.57318	5.62068	5.59543	5.46495	5.69388	5.78286	5.15906	4.65409	5.025
AKNAD1	0.235804	0.415215	0.0010004	0.245454	0.395718	0.184721	0.0294208	0.119561	0.0532108	0.0806905	0.257917	0.169743	0.270511	0.778983	0.338284	0.281559	0.125302	0.425053	0.302067
AKR1A1	6.06918	8.83726	8.51957	8.781	8.75879	8.69978	8.89588	8.15477	5.54516	6.02386	8.90649	8.5484	8.74837	8.59531	8.58662	9.06165	7.67274	5.82506	6.32096
AKR1B1	8.41416	9.03524	8.70054	9.04696	9.16102	9.04381	9.00697	8.71594	7.37017	8.17896	9.16169	8.97001	9.15418	8.94081	8.99694	9.10727	8.10671	6.16079	8.1741
AKR1B10	0.139362	0.0809247	0.0424537	0.384867	0.268083	0.160946	0.30421	0.254017	-0.166074	0.0123562	0.648837	0.256825	0.380885	0.290026	0.228277	0.224614	0.0123562	0.186085	0.183579
AKR1C1	1.69118	4.30138	3.98116	4.35109	4.7367	2.6455	2.31159	2.00938	1.50109	1.59037	4.27752	3.96529	4.55169	5.00581	2.82174	2.25248	2.09023	1.83176	1.53792
AKR1C2	0.981867	4.69229	4.09481	4.64441	4.94448	2.27342	2.00148	1.84203	0.8699	1.41135	4.28941	4.3849	4.79059	5.02359	2.51596	2.1997	1.63294	1.20577	0.880044
AKR1C3	4.05139	5.81353	5.82915	5.61156	6.45299	4.58185	5.44846	5.28256	2.59059	4.51821	6.17808	5.78774	6.07939	6.72875	5.10804	4.27139	6.22717	4.86537	3.78236
AKR1C4	0.123926	0.423811	0.245492	0.270469	0.493018	0.404729	-0.0267164	0.180657	0.469481	0.585484	0.282814	0.469481	0.332309	0.308998	0.638865	0.0592556	0.0505209	0.39359	0.258161
AKR1C6P	0.640066	0.672293	0.450035	0.861585	0.593666	1.10608	0.808531	0.665111	0.470133	0.587035	0.485713	0.640066	0.93014	0.597318	0.77382	1.02729	0.808531	0.411908	0.415761
AKR1D1	0.073714	-0.00800433	-0.232427	0.00633145	0.111708	0.0339405	-0.103127	0.297719	-0.00322416	-0.198093	-0.116042	0.451708	0.0780042	0.123961	0.206776	-0.00443756	-0.103127	0.119007	0.263745
AKR1E2	0.745244	1.03493	1.70656	1.55299	2.22187	2.34808	1.33757	1.23433	0.813245	0.703118	2.01725	1.51788	1.59642	1.74473	1.37707	1.29989	0.951165	1.54533	0.593118
AKR7A2	5.92247	7.69065	6.55366	7.84523	7.7037	7.76732	7.65212	7.08971	4.67658	5.61254	7.78403	7.48021	7.80882	7.23759	7.5471	7.94432	5.93798	3.31864	5.12281
AKR7A3	1.64655	3.98763	3.48024	4.24617	4.05783	4.46957	4.11757	3.57324	0.949294	2.03324	4.29593	4.10049	4.3906	3.68735	3.80207	4.39136	2.4416	1.12551	1.20167
AKT1	7.50116	8.58274	7.8934	8.81536	8.76803	8.48099	8.71015	7.56262	6.72009	7.71554	8.59956	8.54487	8.61803	8.01187	8.30672	8.94362	6.89019	7.97199	7.46204
AKT1S1	1.79835	2.48636	2.0298	2.73078	2.65599	2.79335	2.6341	1.82552	2.25865	2.2593	3.19889	2.29686	3.15705	2.23231	2.86249	3.18873	1.25819	1.90753	1.57989
AKT2	2.8694	3.68716	3.55419	4.10611	3.94209	4.30995	3.78276	3.4964	2.6419	3.05447	3.9046	3.62291	3.96867	3.64031	3.95951	4.07734	2.94649	2.45219	2.91828
AKT3	3.83821	3.09467	2.63102	2.36376	2.49995	2.39687	2.58147	2.8269	4.45884	3.71153	2.47004	2.77497	2.35678	2.49351	1.79928	2.17696	3.78037	4.01648	3.7468
AKTIP	5.83913	4.93047	6.29181	4.8895	4.65104	5.04584	5.02905	5.55814	5.95839	5.03783	4.57635	4.92286	5.01617	5.13541	4.54002	3.76074	5.40851	5.14164	5.38246
ALAD	3.32511	3.68833	4.22485	4.2573	4.12903	4.18238	3.88908	3.9758	3.33196	3.62321	4.26665	4.42662	3.82288	4.1987	3.83553	4.1836	3.71896	3.46988	3.04021
ALAS1	2.75434	4.87505	4.6695	5.04703	5.37297	5.20756	5.23637	4.67818	2.87915	3.24456	4.74797	4.8289	4.86126	4.75726	4.88094	5.65957	4.24811	3.5027	3.6379
ALAS2	0.31155	1.34101	0.433161	1.13742	0.892409	1.03954	1.38053	1.00547	1.08313	0.469442	0.809665	1.27794	1.65739	0.764683	0.837112	0.949982	1.58301	1.58975	0.60389
ALB	0.272602	0.150289	0.205916	0.381979	0.41192	0.127945	0.438356	0.228621	0.149189	0.32808	0.325275	0.385168	0.3581	0.244861	0.597518	0.52634	0.0804393	0.23161	0.432878
ALCAM	3.16799	1.62072	0.965757	1.76212	1.33897	1.31717	1.93462	1.78468	3.64564	2.16857	1.524	1.78681	1.35662	1.70721	0.70546	1.4892	2.84435	3.75855	2.96274
ALDH16A1	3.4478	5.4184	4.42411	5.96806	5.10403	5.60639	5.18465	4.88367	3.70619	4.49845	6.01219	5.54384	5.59399	5.04242	5.32266	5.84289	3.82779	3.28335	3.99624
ALDH18A1	5.3352	5.92531	5.88922	6.04319	5.78587	6.09634	5.89423	5.49545	4.97133	5.40161	5.84711	5.66448	6.19493	5.76328	5.82134	5.48115	4.95324	3.83052	5.29854
ALDH1A1	1.19516	3.6953	2.30131	3.6859	4.05848	1.22455	1.64289	1.2011	0.125096	1.02334	2.74424	3.12065	3.57867	4.26479	1.2126	1.53174	2.37464	3.83291	0.622639
ALDH1A2	1.14062	1.49939	1.57286	1.66977	1.24306	1.74851	1.23811	1.03635	0.991557	1.3799	1.5811	1.84009	1.57286	1.23001	1.3921	1.37158	0.912461	0.947384	1.21999
ALDH1A3	0.230584	0.93808	0.62121	1.80556	1.00855	0.697255	0.492873	0.488367	0.33902	0.256774	0.670754	1.20584	1.47408	1.53983	0.3323	0.218447	0.216129	0.828245	0.191226
ALDH1B1	4.41268	4.39146	4.61616	5.01331	4.78031	4.69592	4.50775	4.86754	4.20727	4.46989	4.55895	4.6091	5.09588	4.42299	4.91119	4.57487	4.07034	4.38966	4.15632
ALDH1L1	1.85086	2.81673	2.50915	2.69357	3.36209	2.11165	1.86446	2.1406	1.57012	1.93774	2.91812	2.55444	3.17847	3.09725	1.72	2.01885	1.60985	2.03641	1.92194
ALDH1L1-AS2	0.542884	0.988359	1.04405	1.62698	1.62698	1.04405	1.00659	0.784692	0.912273	0.606929	1.1292	1.16104	1.15227	1.20986	0.693749	0.93026	0.517576	0.548405	0.444007
ALDH1L2	0.317646	0.493098	0.3929	0.746854	0.643357	0.503523	0.595404	0.413987	0.47989	0.41187	0.481611	0.462988	0.58666	0.437755	0.706762	0.389063	0.250327	0.440893	0.34986
ALDH2	4.20526	8.23813	7.2167	7.88032	8.07573	4.89043	5.99071	4.39732	2.49653	2.60721	7.58945	7.48241	8.03164	8.82477	5.35214	5.70263	5.69424	3.68353	1.9346
ALDH3A1	1.50478	1.5979	1.53907	1.60205	1.29046	1.90307	1.74907	1.57348	1.04451	1.05851	1.99971	1.82288	1.65055	1.38914	1.73349	2.0218	0.978167	1.10899	1.02086
ALDH3A2	4.49282	4.28811	4.60522	3.74856	4.61563	3.2063	3.79014	4.02679	3.94728	3.90273	3.73956	4.4188	4.51183	4.67949	3.3575	3.44539	4.06022	3.33763	4.19187
ALDH3B1	1.84071	2.55504	1.8767	1.88267	2.45614	2.70088	3.53741	1.93346	1.83507	1.94419	2.65299	2.22507	2.39911	2.54457	2.75865	3.66865	2.77145	2.08044	2.51184
ALDH3B2	0.382565	0.45633	0.49458	0.552492	0.455462	0.827105	0.78843	0.373356	0.441214	0.460933	0.857985	0.925576	0.621388	0.449646	0.42338	0.935077	0.448118	0.87214	-0.000697184
ALDH4A1	1.91814	2.99745	2.63539	3.41193	2.97955	3.12233	3.13836	2.36206	1.55588	2.43334	3.45235	2.66448	3.49768	2.5832	2.86058	3.46513	1.86461	1.89679	2.20514
ALDH5A1	4.55009	3.45249	4.49905	3.94583	3.43237	4.1735	3.62705	3.83589	3.78966	4.39472	3.57755	3.88756	3.42483	3.79805	3.73604	3.9241	4.03423	3.33328	3.87179
ALDH6A1	3.73805	3.95461	3.92529	3.22576	4.19412	3.30742	3.18328	3.70823	3.7513	3.60842	3.68506	3.32377	3.68189	3.68182	2.7191	2.65066	3.2204	3.3656	3.41984
ALDH7A1	1.0278	2.82587	2.05985	2.3966	2.3261	1.71976	1.16101	1.02955	0.756375	0.971848	2.00687	1.73473	2.29205	2.63097	1.75252	1.42489	1.31674	0.887404	1.02686
ALDH8A1	1.34538	0.256619	0.495043	0.0320448	0.0670871	0.31683	0.279101	0.403834	0.833571	0.204847	0.6816	0.517356	0.100109	0.281245	0.279101	0.835953	0.62958	0.738168	2.3114
ALDH9A1	6.85156	5.83207	6.7551	5.8702	6.30863	6.37615	6.58235	6.90717	7.16315	7.12049	5.60059	5.82423	6.26222	6.592	6.3227	5.57832	6.47241	6.36	6.92218
ALDOA	6.44496	9.81053	9.37921	9.8409	9.83953	9.73818	9.81965	9.19911	6.18407	7.4119	9.82071	9.97781	9.754	9.70971	9.59353	9.92868	8.676	6.28728	6.1282
ALDOAP2	0.694563	0.947155	1.88159	0.998511	0.586965	0.517356	0.639246	0.48412	0.427488	0.740398	1.57993	0.838258	0.806046	0.827394	0.434257	0.775661	0.639246	5.20504	1.05744
ALDOB	0.358081	0.445822	0.372646	0.693926	0.602386	0.545587	0.552718	0.492932	0.33485	0.395712	0.754139	0.558984	0.452782	0.479785	0.774585	0.589877	0.309534	0.44291	0.271175
ALDOC	5.49962	7.8198	7.0252	7.95138	8.01909	7.76774	7.72214	7.09391	4.92707	6.0633	8.23548	8.3286	7.8932	7.79061	7.75818	7.97549	6.1839	2.93847	4.41328
ALG1	3.45013	4.93778	4.21932	5.27819	5.24294	5.20529	4.73486	4.33791	1.96326	2.30458	5.39222	4.8766	5.15403	4.55454	5.00753	5.51465	3.41593	1.80529	2.7533
ALG10	1.59922	0.32425	0.576657	0.384456	0.43047	0.325395	0.462719	0.575221	2.05469	1.55759	0.327517	0.235053	0.517651	0.672739	0.769284	0.220533	0.568963	1.89907	1.38026
ALG12	3.05824	4.68091	4.37271	4.80565	5.03079	4.72671	4.69967	3.78024	2.72688	3.22817	5.15249	4.81899	5.0493	4.52582	5.13016	5.34152	3.02132	2.34248	2.76606
ALG13	3.9269	2.78883	3.34455	2.8413	2.27116	3.08324	2.61583	3.42108	4.33099	3.66877	2.56856	2.459	2.69169	2.80038	2.47943	2.86816	3.89846	4.04062	3.82995
ALG14	3.16178	3.1236	3.8452	2.89326	3.09812	3.62959	4.02846	3.9822	2.8253	3.12552	3.14935	3.10574	3.60727	3.5175	3.19991	3.73881	3.3692	1.42701	2.81623
ALG2	5.92937	5.11169	5.59692	5.57242	4.99535	5.72002	5.66489	5.51968	5.72765	6.12427	4.88328	5.1474	5.2825	5.4076	5.30671	5.03424	5.23475	5.78138	5.94672
ALG3	6.27649	7.29745	6.4088	7.69452	7.38609	7.49644	7.32939	6.95389	5.3192	6.98115	7.65103	7.1948	7.45008	6.98226	7.50013	7.70488	5.65165	5.60098	6.0009
ALG5	3.60926	3.26615	3.96055	2.64277	2.79807	3.21365	3.59203	3.83895	3.65375	3.80781	2.86208	3.22555	3.00183	3.5525	3.28487	2.7715	4.07229	3.42929	3.81468
ALG6	5.844	3.32845	4.79486	2.48281	2.91364	2.67838	4.03068	5.35491	6.47301	6.31397	2.91364	2.97285	2.10388	3.35301	3.23839	3.03064	5.48083	6.40084	6.28382
ALG8	6.23786	4.45305	5.68946	4.75524	4.32793	5.35193	5.35193	5.97969	6.07607	6.33512	4.49981	3.42804	4.80422	5.20405	5.20748	4.71939	5.24806	5.97411	6.19605
ALG9	5.29763	4.4591	4.70502	3.9606	4.28625	3.95177	4.46123	4.20298	5.11336	5.4989	4.11231	3.6948	3.93481	4.48901	4.17274	3.8515	4.91537	4.31747	5.33885
ALK	1.24655	0.995093	1.31609	1.00337	1.00431	1.26885	0.736176	0.8574	1.57571	1.56157	1.06728	1.40185	1.55998	1.1867	1.39708	1.10258	1.33374	1.41759	1.64905
ALKAL2	0.300071	-0.0334735	0.0950244	0.0052229	0.0706974	0.209614	0.215152	0.380387	0.238714	1.28197	0.238714	0.238714	-0.0420899	0.495043	0.400131	0.443311	0.602194	0.300071	0.0397014
ALKBH1	2.57512	1.96158	2.4085	2.09669	2.21984	2.2661	2.81546	2.5842	2.87149	2.48072	2.08859	2.34554	2.19093	2.24964	2.54295	1.96257	2.54178	2.51505	2.63296
ALKBH2	2.41466	5.591	4.96305	5.70542	5.94871	6.22089	5.5092	5.33284	2.49224	1.77474	6.30668	5.81579	5.73751	5.71534	6.08441	6.36436	3.70822	1.4281	3.00387
ALKBH3	4.9021	6.55791	6.45351	5.64578	5.9264	6.36205	5.98612	6.35145	5.27047	5.60012	5.94949	5.77319	6.06149	6.22279	6.18094	5.47984	6.2443	2.96894	4.72971
ALKBH3-AS1	0.115445	0.219145	0.103119	0.133125	-0.0682345	0.35557	0.175054	0.110294	0.379469	0.181147	0.415016	0.261906	0.183697	0.220345	0.266639	0.0786334	0.091846	0.402175	0.561839
ALKBH4	2.42833	4.6081	4.12729	5.30612	5.31795	5.3214	4.92809	4.28546	2.11891	3.1092	5.04637	4.64941	4.74699	4.34235	5.17144	5.47874	2.53748	1.92733	2.58471
ALKBH5	5.06636	5.34263	5.16667	5.52891	5.4891	5.60453	5.41644	5.03409	4.68774	5.23703	5.28836	5.25003	5.52683	5.01728	5.82413	5.62376	4.45629	4.78492	4.70346
ALKBH6	3.7177	5.58136	4.75031	5.28485	5.48308	5.26678	5.00441	4.16276	3.56824	4.33484	5.69402	5.26816	5.36947	4.73804	5.19919	5.60908	2.82427	1.26424	3.51575
ALKBH7	3.63678	6.01583	5.47356	6.38735	6.42162	6.33867	6.05593	5.45252	3.25544	4.11405	6.42988	6.05867	6.27545	6.14972	6.24772	6.49017	4.30285	2.72326	3.43023
ALKBH8	3.09541	1.1653	1.26068	1.1703	0.614429	0.849771	1.41769	1.36459	4.21636	3.0459	1.47296	1.38626	0.96694	1.30623	1.41379	0.543923	2.56783	2.73474	2.67257
ALLC	0.161629	0.0815461	0.432644	0.117629	0.238714	0.691241	0.472614	0.0868728	0.201158	0.0598714	0.376313	0.460088	0.251889	0.251889	0.160946	0.511107	0.251889	0.473696	0.0862388
ALMS1	3.19071	3.05675	2.56113	2.17521	2.40012	2.22004	2.52071	3.98329	3.74687	2.74126	2.34551	3.08523	2.56252	2.40593	2.41554	2.84481	3.60643	3.15975	3.03651
ALMS1-IT1	2.07781	1.3153	0.261441	0.557578	0.420459	0.369019	0.160946	0.452285	2.7363	3.00224	0.554442	1.16104	1.23694	0.738089	-0.0320315	1.47003	2.00244	0.139362	1.79275
ALMS1P1	0.77382	0.519236	0.439486	0.958313	0.524077	0.77382	0.77382	1.15528	0.992343	0.761475	0.761475	1.00915	0.761475	0.638886	1.07394	0.77382	0.931996	0.399118	0.410339
ALOX12	1.75596	1.39494	1.35246	0.982381	2.25762	0.873455	3.5196	0.936554	0.542008	0.75879	5.5376	2.10638	2.4528	2.54298	2.4432	2.63924	1.58418	1.2928	1.26023
ALOX12-AS1	2.83965	2.70883	2.89431	3.19201	2.52884	2.90944	2.92654	2.82058	2.48052	2.65156	2.94273	2.77709	3.02421	2.68047	3.19233	3.69476	2.66093	1.64775	2.81274
ALOX12B	1.31379	2.01059	1.04372	1.72692	1.65502	1.73415	1.75963	1.40823	0.683244	1.08041	1.68752	1.37805	1.53673	1.5631	1.71255	2.01059	1.01049	0.862686	1.07563
ALOX12P2	0.30213	0.495043	0.748236	0.690542	0.796692	1.22467	0.574473	0.389365	0.574473	0.113133	0.210992	0.618133	0.574473	0.182504	0.874596	0.874596	0.512778	0.361058	0.574473
ALOX15	0.684272	0.622628	0.312196	0.270469	0.423615	0.673358	0.641079	0.289179	0.36589	0.803383	0.654839	0.963337	0.590416	0.622628	0.87237	0.901404	0.673358	1.36909	0.372885
ALOX15B	0.12324	0.478468	0.531971	0.607479	0.716004	0.560463	0.516689	0.519438	0.413661	0.378906	0.906553	0.663232	0.91285	0.543913	1.13894	1.03699	0.382978	0.634051	0.409845
ALOX5	2.31701	1.88166	1.61599	2.87353	1.54041	2.09964	3.24835	1.67323	1.92194	1.26719	2.42877	2.02664	2.25299	2.32683	2.44081	2.49586	3.29829	2.28116	2.66434
ALOX5AP	6.77532	7.70637	7.24954	7.92324	7.72454	7.91483	8.41269	7.60319	6.31943	7.15711	7.5414	7.75432	7.90674	7.7748	8.13463	8.27022	7.72195	6.89179	6.96845
ALOXE3	0.463681	0.793351	0.396089	0.938911	0.716016	1.2375	0.717231	0.885449	0.249887	0.412059	1.37186	1.07843	0.786943	0.977609	1.44341	1.24038	0.494768	0.604669	0.36588
ALPI	1.40275	1.59458	1.58485	1.50918	1.54094	1.65951	1.58007	1.66976	0.800693	1.45007	1.81142	1.45571	1.59573	1.21985	1.70112	2.10382	1.53739	1.23129	1.40021
ALPK1	2.88262	3.36428	2.59142	2.72805	2.91781	2.62311	2.55415	2.56028	3.20526	2.27368	2.37309	2.81233	2.38694	2.72041	2.61988	2.70852	2.96313	3.42974	3.21369
ALPK2	0.0750156	0.121196	0.108137	0.596484	0.490412	0.542304	0.473616	0.752293	0.110216	0.109381	0.278418	0.711116	0.268171	0.194463	0.743968	0.822285	0.184053	0.205755	-0.0160902
ALPK3	0.580703	3.03338	1.55	2.88929	2.71985	1.12527	0.940236	0.209886	0.573834	0.954825	2.60047	2.36134	2.64382	3.42906	0.365213	1.22169	0.573674	0.279541	0.577602
ALPL	0.45058	0.668684	0.424458	0.73668	0.514009	0.535646	0.443534	0.531547	0.0589334	0.396269	0.665428	1.02115	0.546582	0.524586	1.1691	1.29478	0.347356	0.416252	0.151117
ALPP	0.988279	1.13864	0.785757	0.87668	1.04405	1.21428	0.912118	1.26186	0.920781	0.819517	1.17018	1.16104	0.834937	0.771111	1.90915	0.939465	1.05013	0.651877	0.758375
ALPPL2	0.642657	1.19701	1.13761	1.54164	1.12933	1.12655	1.17515	1.16174	0.909428	0.932885	1.34681	1.37147	1.24287	1.29689	1.48882	1.49823	0.802339	0.774318	1.0512
ALS2	3.25913	1.42177	2.00302	1.32615	1.33125	0.961352	1.56246	1.55181	3.05906	3.30558	0.686023	1.60589	1.32656	1.53971	0.640998	0.559335	3.10134	3.6385	2.94366
ALS2CL	3.61629	5.66414	5.67476	6.18413	5.90584	6.30782	5.24331	5.37918	4.07093	3.49638	6.44012	5.97005	6.17903	5.92204	6.39805	6.59098	3.989	3.38639	3.20287
ALS2CR12	1.60723	2.13161	3.04233	2.48049	3.45919	2.73766	2.37274	2.48203	2.03367	1.72981	2.152	2.87486	1.89847	3.0297	3.32871	3.0826	2.76367	2.17327	1.74626
ALX1	0.674468	0.854901	1.32582	1.43263	0.934529	0.77382	0.627312	0.552013	0.357654	0.708172	1.83432	0.983722	1.06767	0.754219	0.46107	0.854901	0.43836	0.400966	0.782484
ALX3	1.35249	1.04137	1.3064	1.77878	1.491	2.1708	1.93356	0.931627	1.35839	1.78339	1.39912	1.41664	1.64311	1.64311	0.77382	1.67063	0.720789	1.63831	0.788215
ALX4	1.97206	2.48121	2.4279	2.48121	2.22173	2.25286	2.30604	2.49008	1.2659	1.48128	2.33706	2.50872	2.11783	2.20213	2.27691	2.54039	2.14396	1.63772	1.71631
ALYREF	3.29673	6.76689	6.82124	6.36811	7.24157	7.5756	6.08118	5.49384	3.17599	3.82562	6.48731	6.37218	6.54946	6.41236	6.68195	7.27236	4.15418	1.62334	3.36559
AMACR	1.17436	1.42728	1.23608	1.23066	1.42218	1.15554	0.918667	1.41106	1.02975	1.31154	1.2446	1.51771	1.52228	1.35263	1.6793	1.13779	1.05244	1.22251	1.52632
AMBN	0.552941	0.495043	0.635011	0.645333	0.820333	0.97197	0.877767	0.593976	0.379469	0.640121	0.80866	0.622167	0.635011	0.404347	0.72773	0.622167	0.540945	0.593976	0.492823
AMBP	0.468032	0.641415	0.781359	0.880547	1.00592	0.823638	0.930515	0.524486	0.621202	0.468836	0.889445	0.997404	0.875661	0.457651	1.41139	1.18422	0.563346	0.336721	0.382024
AMBRA1	2.16016	3.08124	2.811	3.15297	3.5349	3.4533	3.24746	2.99449	2.27098	2.45941	3.16404	3.1464	3.22791	3.05072	3.29377	3.35108	2.58462	1.57901	2.2451
AMD1	6.67982	4.97972	5.54374	3.57851	4.17535	4.7839	5.11783	5.9125	6.6564	6.32377	4.05398	4.44341	4.08423	4.62486	3.81997	4.32412	6.23938	6.56922	6.37038
AMDHD1	0.975348	1.64042	0.530603	1.03321	0.910299	2.82943	0.662598	1.0865	1.20986	1.60282	0.988279	1.06637	0.356932	0.498742	0.709956	0.498742	2.1696	1.37511	1.26186
AMELX	0.561004	0.66166	0.640754	1.06705	0.460139	0.765235	0.473696	0.544865	1.01505	0.720789	0.640754	0.568727	0.752243	0.768048	0.691485	0.77382	0.24019	0.561004	0.441742
AMELY	0.452112	0.279276	0.224215	0.583219	0.551463	0.473696	0.473696	0.542402	0.385041	0.357747	0.666796	0.517356	0.482571	0.60684	1.22729	0.262483	0.473696	0.873455	0.329393
AMER1	4.26296	3.23994	2.65994	3.2747	2.7239	4.15526	3.35441	2.64898	2.62722	3.4991	3.10254	2.7651	3.13026	2.94371	2.70419	2.77872	2.37011	3.17086	3.50161
AMER2	0.309309	0.469957	0.0786587	0.574409	0.542714	0.432657	0.465349	0.244601	0.342437	0.361647	0.422786	0.510016	0.423203	0.362779	0.582953	0.630936	0.2971	0.514546	0.322727
AMER3	0.52846	0.730834	0.503897	0.823102	0.624821	0.899742	0.630144	0.730292	0.357378	0.543039	0.638558	0.780477	0.633581	0.757787	0.794457	0.803877	0.467883	0.627885	0.511403
AMFR	2.67301	2.59662	3.57058	2.95331	4.70339	5.1677	2.68567	2.92367	2.76602	2.69057	2.8667	2.77754	2.7974	3.56163	3.79828	3.01592	1.5964	3.45681	2.35685
AMHR2	0.271476	0.542402	0.694817	0.945911	1.18826	0.78501	0.473696	0.643221	0.501548	0.411191	0.422751	0.501548	0.688173	0.610445	0.591491	0.490669	0.229652	0.530694	0.163843
AMIGO1	8.04027	8.06602	7.93708	8.3797	8.07833	8.22414	7.88886	7.59305	7.52524	7.19114	8.21234	7.94597	8.19744	7.92874	8.05044	7.87964	6.39987	7.18469	6.98891
AMIGO2	5.58472	2.84969	5.47272	2.51829	2.96542	3.17034	4.07654	4.9501	5.30867	5.08643	2.96065	3.87483	2.71364	4.0049	2.55624	2.34513	5.06935	4.07988	4.85972
AMMECR1	4.07625	3.23549	3.07735	2.50908	2.95792	2.87272	2.98701	3.61084	4.27556	4.09779	3.11692	3.10451	2.90376	3.28243	2.63198	3.41175	4.04975	4.22622	4.17914
AMMECR1L	6.75374	5.32775	6.2102	5.88114	5.42786	5.73044	5.88114	6.18589	6.49432	6.66167	5.14919	4.76992	5.66102	5.88114	5.97197	5.17644	5.92896	5.96516	6.8111
AMN	1.9667	2.531	2.37209	2.7451	2.54299	3.01062	2.22692	2.33484	1.33011	1.41319	2.7591	2.99909	2.58323	2.25302	2.70821	2.61409	1.70574	1.40293	1.86701
AMOT	0.752236	0.386301	0.903923	0.690291	0.658488	0.77382	0.77382	1.31833	0.992343	1.25433	0.723089	0.77382	0.833353	1.10792	0.77382	0.613337	0.58072	0.873455	0.524077
AMOTL1	0.767411	1.66706	1.2256	1.95252	1.80823	0.916397	1.24456	0.806191	0.49981	0.92293	1.7488	1.44255	1.82575	1.87494	1.33766	1.16168	0.887583	0.94366	0.60978
AMOTL2	0.246651	4.4639	2.44925	2.54733	4.1457	1.46596	2.03462	0.237219	0.977008	0.58299	2.91146	2.03462	4.11313	4.6565	3.80194	1.5631	0.402235	0.714985	0.570683
AMPD1	0.126543	0.473696	0.495043	0.555204	0.767231	0.733389	0.292941	0.780406	0.385041	0.341701	0.486041	0.517356	0.69996	0.219112	0.296089	0.575306	0.605691	0.43972	0.210051
AMPD2	5.29623	7.61859	7.06403	7.86691	7.43094	7.4897	7.67416	7.05555	5.01975	5.00247	7.69926	7.66128	7.47504	7.50235	7.36248	7.93504	6.32878	4.55968	5.56485
AMPD3	5.73364	5.04795	5.79481	5.30578	4.92649	5.66924	5.81771	5.21636	5.47852	5.3916	5.02048	5.59662	4.97226	5.52522	5.75056	5.84135	5.45238	5.62556	5.85885
AMPH	0.473696	0.44455	0.101907	0.45888	0.343397	0.620205	0.49528	0.221367	0.647527	0.34669	0.59726	0.44455	0.0780042	0.44455	0.21149	0.473696	0.59314	1.09889	0.44455
AMT	3.64821	5.94019	5.79048	6.39559	5.18242	5.72348	5.42371	5.46781	4.3211	2.70037	6.81926	5.91236	6.10411	5.77168	5.8595	6.11573	5.13658	4.21779	4.49913
AMZ1	1.82535	1.91478	1.89889	2.22508	2.29335	2.48355	2.08435	2.00185	1.27475	1.74524	2.05153	1.97936	2.1667	1.98258	2.49383	2.42404	1.80705	1.93751	1.59866
AMZ2	6.86361	6.11173	6.53512	5.24609	5.53924	5.93921	5.75354	6.57289	6.70097	6.9236	5.75184	6.6468	6.04554	6.08593	5.41715	5.59093	6.91658	6.238	6.98918
AMZ2P1	5.49079	4.23787	5.41165	3.79075	4.22926	4.34734	4.09422	5.27494	4.78183	5.44431	4.11151	5.09568	4.23177	4.86371	4.40114	4.14811	5.3948	4.51453	5.13009
ANAPC10	3.03991	2.15067	2.96959	1.75879	1.97752	2.66997	2.2641	2.65263	3.36277	2.95294	2.00458	1.95428	2.21131	2.60024	1.83229	1.6313	3.28538	3.06673	2.72325
ANAPC11	3.61224	4.90875	4.46732	4.90817	4.76478	4.66976	4.90256	4.74006	3.44574	3.72832	5.00625	4.70764	4.73344	4.56351	4.76293	5.36177	4.18946	3.13039	3.61323
ANAPC13	3.41293	2.84231	3.31546	2.64125	2.66007	2.88572	3.00514	3.79026	3.63424	3.74333	2.6117	2.5914	2.88698	3.38564	2.91766	2.69778	3.60685	2.81963	3.49822
ANAPC15	5.59871	8.08758	7.38331	8.16501	8.07359	7.9965	8.01219	7.75619	5.05693	6.28629	8.37081	8.10499	8.10593	8.03129	8.15185	8.33059	6.78394	4.69459	4.92422
ANAPC16	7.51091	7.24502	8.04883	7.32032	7.58939	7.573	7.31581	7.8603	7.54287	7.38151	7.26606	7.31523	7.40257	7.49994	7.66968	7.23606	7.47839	7.13255	7.45223
ANAPC2	2.60456	4.171	3.83589	4.51712	4.65664	4.47938	4.41667	3.77823	2.72144	3.44819	4.75031	4.45132	4.47391	4.32175	4.26704	4.91782	3.3515	2.17621	3.28096
ANAPC4	7.12367	5.05282	6.17931	4.85018	4.12443	4.86013	5.53693	6.31403	7.58451	6.26215	5.25771	5.83163	5.21489	5.68755	4.68406	5.39354	7.69178	7.66158	7.95902
ANAPC5	4.93818	4.7447	5.84786	4.5396	4.55312	5.21714	4.8025	5.38631	4.81481	4.39084	4.58209	4.94964	4.54403	4.89107	4.86807	4.81984	5.46631	5.51418	5.50279
ANAPC7	4.77787	3.96626	4.86028	3.80486	3.69165	4.27741	3.91062	4.84912	4.89482	5.24874	3.80468	3.86895	3.59489	3.98931	3.57867	3.78972	5.1977	3.56953	4.86321
ANG	0.87699	4.55015	2.56926	3.57122	4.07709	2.12359	2.78772	2.28161	0.713879	1.28128	1.80281	3.87483	4.35725	4.40457	1.30019	3.06988	2.05725	1.43395	0.689392
ANGEL1	4.51635	5.00575	4.38065	5.37042	5.20191	5.01626	5.20699	4.575	4.47275	4.56307	5.2246	5.17195	5.23152	4.83761	5.2514	5.45103	3.70089	3.19052	4.16436
ANGEL2	4.71375	2.92256	3.60394	2.44513	2.24029	2.18265	3.05442	3.75409	4.73756	4.61341	3.02474	2.91335	2.74726	3.29126	3.33222	2.97374	4.05436	3.6703	4.87808
ANGPT1	0.291482	0.427131	0.558316	0.496095	0.621814	0.376995	0.287993	0.36509	0.559434	0.487435	0.660784	0.569621	0.994842	1.49316	0.833576	0.474966	0.206788	0.39452	0.212192
ANGPT2	0.832935	1.64363	1.0181	1.69702	1.62368	0.938216	1.21172	0.863006	0.957789	0.875616	1.14937	1.31292	1.84429	1.54302	0.949628	0.891319	1.18445	0.814614	0.932668
ANGPT4	0.757669	0.97383	1.25216	0.893239	1.34168	1.21189	1.05761	1.05122	0.782484	0.450608	0.987741	1.21189	1.03623	0.84957	0.462103	1.31371	0.445972	0.473696	0.788729
ANGPTL1	1.12149	1.49902	1.18983	1.96961	1.25734	0.362635	0.690574	0.622839	0.844801	0.379578	0.882927	0.856335	1.37122	1.87808	0.957023	0.650883	0.712179	1.35893	1.67288
ANGPTL2	0.717945	3.03397	2.00526	2.96322	3.15394	0.995191	0.823075	0.829094	0.646975	0.64682	2.86137	2.01932	2.92608	3.15864	0.903918	1.0858	0.66007	0.766891	0.752627
ANGPTL3	0.238858	0.292414	0.067421	0.277064	0.264222	0.235137	0.150003	0.0436271	0.276416	0.320785	0.205961	0.277629	0.257825	0.133342	0.540108	0.436734	-0.089306	0.244875	0.0723523
ANGPTL4	1.16643	2.41033	1.76829	2.4229	2.55754	1.93028	1.55494	1.42839	0.884087	1.27462	2.07742	2.15004	2.31987	2.35004	1.41304	1.69959	0.800284	1.06958	0.994354
ANGPTL6	3.63354	6.22066	5.30779	5.98973	6.03983	5.84664	5.33868	4.87165	3.76746	3.98919	5.97632	6.08584	6.06179	5.38028	6.05903	6.10894	4.50839	2.50029	3.9274
ANGPTL7	1.14995	0.762386	1.5528	1.06032	1.78787	1.22467	1.14606	1.02588	1.02081	0.720789	1.3868	0.887154	1.09922	0.975203	1.03738	1.40917	1.18101	1.50733	1.44258
ANGPTL8	1.49127	1.7724	1.35928	2.35173	2.51919	1.54531	1.64336	1.57836	1.20986	1.0581	1.51237	1.79395	1.90747	1.85366	2.23646	1.5631	1.14475	0.929746	1.21572
ANHX	0.901138	0.900743	0.703051	1.17193	1.08145	0.91053	1.09658	0.773122	0.542571	0.676126	1.03702	1.26694	0.994553	0.6141	1.16065	1.04092	0.55474	0.888946	0.734831
ANK1	1.11975	2.33856	1.637	2.1022	1.73738	1.94488	1.6697	1.5025	1.15204	1.41515	1.69359	1.87829	1.9906	1.28105	1.2278	1.61053	1.49408	1.80113	1.49161
ANK2	0.303758	1.30689	0.609105	1.29723	1.22505	0.349169	0.502401	0.28219	0.16075	0.229094	1.10658	1.04439	1.42634	1.16332	0.602322	0.347123	0.254764	0.345016	1.2799
ANK3	2.41174	1.58377	1.64504	1.25167	1.76247	1.54068	1.76291	2.12423	3.90833	1.84777	1.52375	2.21254	1.48388	1.63408	1.57333	1.70238	3.31189	3.20484	2.56422
ANKAR	0.0645142	0.458989	0.0497944	0.377811	0.670369	0.234869	0.226621	0.323927	0.409858	0.0123562	0.408807	0.624698	0.345081	0.255267	0.185681	0.392285	0.316133	0.380955	0.164977
ANKDD1A	2.82364	3.62839	3.56143	1.76361	1.83469	1.76761	2.78443	2.21053	2.34779	4.04635	2.19472	2.25461	3.53801	3.19174	2.553	2.36544	3.62806	5.15503	3.72198
ANKEF1	2.8301	1.74511	1.80466	1.8269	1.23972	2.04583	2.61751	2.1868	3.22153	2.83529	1.29286	2.03589	1.024	1.91565	1.38834	2.00897	2.65629	2.10846	2.86
ANKFN1	0.516906	0.519979	0.33584	0.60728	0.724679	0.776447	0.44542	0.61955	0.511817	0.617674	0.702225	0.656631	0.801365	0.61682	1.00671	0.565194	0.401822	0.667219	0.530217
ANKFY1	2.62726	2.03227	2.95898	2.0896	2.22731	2.54825	2.73616	2.17851	2.55996	2.52013	2.21654	2.81464	2.10135	2.28874	2.52121	2.20857	2.57821	2.7594	2.7601
ANKH	3.76983	3.45951	3.4972	3.01543	3.37075	3.35148	3.49082	3.43706	3.58017	3.46874	3.31801	3.66472	3.31298	3.15254	2.99183	3.25161	3.1742	3.4553	3.52551
ANKHD1	4.59348	3.13084	3.99349	2.81417	2.2724	2.43577	2.6043	4.7725	5.38184	3.72533	3.66041	3.52224	3.49519	3.57106	3.70415	2.52996	5.69057	6.28168	5.66997
ANKIB1	3.53953	1.96727	1.94526	2.48213	1.98452	1.5732	2.0642	2.3596	3.94536	3.36098	1.96098	2.1188	1.60161	2.01164	1.57707	1.44237	3.21562	3.56301	3.22289
ANKLE1	1.49019	1.85224	1.14966	1.78319	1.20911	1.5631	2.48448	3.92526	1.64294	0.634504	1.24161	1.78319	2.99843	1.5631	1.52801	2.54948	1.78319	1.39526	3.14686
ANKLE2	4.64449	5.39296	6.25879	5.39474	5.23245	5.51511	5.28614	5.37835	4.1555	4.64649	5.16661	5.70287	5.25508	5.39929	5.44227	5.07384	5.14464	4.17048	5.04786
ANKMY1	1.99182	3.04119	3.1336	3.56235	3.52112	3.42847	3.29795	3.0144	1.42693	2.56143	3.61657	3.34516	3.38806	3.15236	3.3912	3.61348	2.32914	1.27509	2.02153
ANKMY2	4.41521	3.60151	3.67873	2.56818	3.80182	1.48449	3.66107	4.03548	5.22343	4.73898	3.16666	3.75333	3.46512	3.62472	1.62039	3.23542	5.77773	2.37571	4.77023
ANKRA2	5.52441	3.63968	5.34765	2.91082	3.30023	3.6779	3.59393	4.85387	5.61986	4.97214	4.09265	3.39622	3.82591	4.16652	4.08213	3.56938	4.78823	4.34303	5.48833
ANKRD1	-0.154981	0.219112	0.110216	0.170376	0.679436	0.110216	0.110216	-0.243922	0.110216	0.110216	0.110216	0.110216	0.619467	0.219112	0.972832	0.211825	-0.0705394	0.110216	0.0548926
ANKRD10	4.9092	4.06532	4.27872	3.91535	4.12761	4.13798	4.06119	4.29699	4.99367	4.18981	3.8794	3.95622	4.13137	4.31051	4.23929	4.207	4.22993	4.92552	4.92814
ANKRD10-IT1	3.92291	3.33018	2.99661	2.12604	2.88043	1.55091	2.88481	2.43258	4.0276	3.6022	1.99096	2.91167	2.61421	2.74426	1.60808	2.00941	3.69869	5.80791	4.25369
ANKRD11	3.94714	5.05715	5.28046	5.18242	5.20781	5.15309	4.78811	5.3464	4.18137	4.43444	5.34456	5.39637	5.10711	5.03335	5.02217	5.08306	5.26881	4.14417	4.1453
ANKRD12	4.08766	2.46451	1.96463	2.04435	2.28458	1.61108	1.50038	2.7688	5.94408	4.08072	2.35934	1.98585	2.09408	2.78217	1.24713	1.82094	4.62529	4.45563	4.01982
ANKRD13A	5.86505	4.79277	5.27697	4.47536	4.81467	4.81941	4.97304	5.28947	6.13026	5.5979	4.5771	4.85798	4.39765	4.68884	4.55838	4.77773	5.43191	7.5662	6.50362
ANKRD13B	3.07019	4.18018	4.06584	4.62017	4.49302	4.25922	4.42695	4.57027	2.84205	4.68391	4.12665	4.7681	4.56387	3.87484	4.6256	4.68962	3.02132	3.88706	4.25134
ANKRD13C	3.9992	2.25328	2.57523	1.4131	1.78362	1.89656	2.03905	2.64016	4.17169	4.13398	1.91779	2.09273	1.83488	2.26123	2.21828	1.65145	3.33076	2.74883	3.43808
ANKRD13D	3.01976	4.89281	4.98059	5.11459	4.76951	5.65752	4.77637	4.58543	2.6419	3.44647	5.17271	4.87906	5.05556	4.70693	5.04163	5.50176	3.83097	3.35761	3.05246
ANKRD16	1.39839	3.44577	2.775	3.09582	3.33928	3.39527	2.81469	1.95319	1.81271	2.23266	4.04003	3.12611	3.4414	2.79807	2.93745	3.43979	1.59854	1.35493	1.35787
ANKRD17	5.47581	3.4762	3.5723	3.14948	3.10087	2.58582	3.37266	4.32092	5.60438	4.85512	3.23437	3.6684	2.90462	3.42094	1.94268	2.62058	4.96539	4.07211	5.13933
ANKRD18A	0.240134	0.488366	0.0891153	0.139396	0.238714	0.160946	0.283535	0.66499	0.379469	0.341701	0.533353	0.110216	0.141001	0.294343	0.392432	0.4935	0.374291	0.596285	0.379469
ANKRD18B	0.291107	0.806046	0.647459	0.430569	0.950068	0.827631	0.769074	0.898553	1.25914	0.419074	0.504813	0.586869	0.924264	0.882109	0.90309	1.10631	0.687874	0.577888	0.493459
ANKRD19P	7.09327	8.49459	8.41905	8.52405	8.57181	8.60225	8.54315	8.42054	6.26847	7.03689	8.57024	8.09932	8.41882	8.41753	8.72076	8.59984	8.01067	5.2922	7.17072
ANKRD2	0.519148	1.15914	1.08668	1.69454	1.4658	1.68773	1.20649	0.975076	1.20649	0.766241	1.29921	1.34985	1.61115	1.26824	1.61737	1.63231	0.593621	1.15436	0.503703
ANKRD20A11P	3.23911	3.6953	3.36709	3.44716	3.81362	3.31752	3.8076	3.6697	3.18395	4.23947	3.42643	3.23259	3.44431	3.60257	3.56784	3.43568	3.738	4.60773	3.15805
ANKRD20A12P	0.425023	0.863554	0.799881	1.08348	0.741373	0.421472	0.766335	0.60986	0.420239	0.653877	0.621869	1.16104	0.703775	0.616453	0.570558	0.667137	0.363002	1.71459	0.98937
ANKRD20A5P	4.84317	2.26179	3.5161	2.50256	2.79855	1.89518	1.77549	2.81931	4.52534	5.1013	3.32258	2.37111	1.5631	2.95981	1.98389	1.21999	2.79855	3.22912	3.64164
ANKRD23	1.84009	2.55252	3.13027	2.30604	1.76884	2.32778	2.51193	2.50093	3.21314	1.99971	2.30604	3.07832	2.31491	2.19334	3.0474	3.3402	2.88942	1.28877	1.59409
ANKRD24	1.70717	2.30946	2.30808	2.4417	2.41511	2.67566	2.29009	2.1648	1.47625	1.49648	2.17971	2.33122	2.35809	2.08685	2.62197	2.67175	1.7355	1.72459	1.46567
ANKRD26	0.423602	0.207924	0.304048	0.368261	0.433846	0.54101	0.339218	0.35612	1.41981	0.327055	0.119311	0.459174	1.01094	0.505129	0.426715	0.315146	0.557725	0.541174	0.500146
ANKRD26P3	-0.0477786	0.0386044	0.139362	0.382994	0.260061	0.182294	-0.00993086	0.0924813	0.093638	0.182294	0.328065	0.296579	0.363049	0.219112	0.233024	0.795167	0.160946	0.160709	0.131563
ANKRD27	7.25763	5.66947	6.66564	5.49989	5.01855	5.99651	6.10358	5.32354	7.4388	6.84855	5.0658	5.60882	5.47066	5.74852	5.25676	5.2713	6.21451	7.53996	7.12754
ANKRD28	4.24731	2.38812	2.51496	1.79314	2.26603	1.88565	2.59542	2.6494	4.97175	4.05114	2.55942	3.03544	3.04859	2.56036	1.56045	1.91687	4.36802	4.77461	4.20899
ANKRD29	0.129679	0.628966	0.462941	1.02573	1.60281	-0.122939	0.123646	0.093025	-0.183971	-0.0187957	0.579536	0.290982	1.17839	1.99195	0.31703	0.167503	-0.0823841	0.111622	-0.0186862
ANKRD30A	0.219112	0.0754233	-0.0261517	0.244158	0.238714	0.240697	0.175452	0.244158	0.189966	0.019678	0.0558021	0.517356	0.341701	0.0586295	0.269843	0.248259	0.269843	0.553447	0.329393
ANKRD30B	0.0612466	0.208562	0.653613	0.261404	0.234789	0.479643	0.407699	0.512888	0.778046	0.139315	0.0941652	0.744819	0.506452	0.345405	0.634937	0.293053	-0.0177232	0.429687	0.341701
ANKRD30BP2	0.238714	0.219112	0.255507	0.270469	0.279176	0.0501552	0.160946	0.351241	0.0345748	0.339866	0.437726	0.209567	0.619467	0.277243	0.488456	0.238714	0.160946	0.269099	0.229652
ANKRD30BP3	0.150212	0.178594	0.198266	0.296139	0.530757	0.442335	0.381136	0.376916	0.329574	0.239741	0.305191	0.427589	0.457746	0.504634	0.354491	0.378311	0.165195	0.708086	0.179985
ANKRD31	-0.113973	1.16334	-0.230127	-0.0681718	0.244597	0.160946	0.160946	0.222743	0.17191	0.243133	0.354046	-0.0932172	0.00889391	0.224996	0.163247	0.139362	0.110216	0.0736804	0.044534
ANKRD33	0.120106	0.219112	-0.0118892	0.208304	-0.0740364	0.160946	0.381484	0.251889	0.379469	0.00760398	0.354046	0.517356	0.306717	0.13135	0.77382	0.139362	0.120106	0.160946	0.00467664
ANKRD33B	1.40159	1.34143	1.51427	1.34267	1.28611	1.40159	1.59703	1.59335	0.782484	0.912527	1.65582	1.38141	1.5459	1.29131	0.954212	1.50703	1.5459	2.83908	1.44451
ANKRD34A	1.62779	2.65086	1.99876	3.49928	2.32914	2.83039	2.33622	1.62332	1.54222	2.58803	2.11728	2.20064	2.20894	1.8998	2.25137	2.34352	1.613	1.22269	1.64947
ANKRD34C	0.139362	0.0897238	0.046649	0.270469	0.238714	0.222304	0.192509	0.119127	0.086276	0.217679	0.292072	0.256351	0.139362	-0.0691216	0.0488785	0.464835	-0.0672726	-0.0274388	-0.0274388
ANKRD35	0.473696	0.873455	0.6978	1.59688	2.57477	0.873455	1.30489	0.443908	0.152598	0.607437	1.21302	1.7546	1.36873	1.45714	1.12992	0.79941	0.19416	0.873455	0.252697
ANKRD36	2.97427	2.2641	2.33828	2.13157	2.64004	2.29256	1.7358	3.01072	3.9404	2.23471	2.3861	2.90306	2.01651	2.68816	2.21936	2.52818	3.96365	3.83643	3.23395
ANKRD36B	5.76432	5.0885	5.14304	3.96953	4.32489	3.6597	3.1137	6.35457	6.06595	4.85424	4.59721	4.60536	3.97375	4.6328	2.04834	4.16131	7.34383	6.74031	6.15511
ANKRD36BP2	1.37918	0.647679	0.78413	0.490233	0.260201	0.322069	0.283862	1.11385	1.7761	0.65326	0.7381	0.660481	0.293601	0.735942	1.07518	0.978974	1.10879	1.8565	0.507465
ANKRD36C	2.01558	1.88939	0.647459	1.01554	1.23065	0.634345	0.540042	1.52739	2.42889	0.641195	0.739054	1.16104	0.706843	1.16104	0.254934	0.7682	2.7678	1.45869	1.52739
ANKRD37	2.56124	3.23068	2.906	2.82345	2.78639	3.34076	2.9097	3.15579	2.44093	3.04089	2.98824	2.53735	3.33206	2.79947	3.23069	3.33295	2.77328	2.612	2.40852
ANKRD39	2.70348	4.71906	4.63188	5.10859	4.9163	4.99137	5.19993	4.46075	3.43912	4.20672	5.20072	5.28756	5.32132	4.71049	5.0836	5.81045	3.95861	2.7722	2.69662
ANKRD40	4.53982	3.90903	4.37886	4.14581	4.05244	4.12513	4.05158	4.16307	4.72491	4.55563	3.77725	4.12447	3.84738	4.04382	3.95154	3.98394	4.12209	3.81985	4.69553
ANKRD44	4.70322	3.76019	4.37799	3.55154	3.59971	3.87506	4.26469	4.17599	5.39267	4.36371	3.90476	4.11361	3.82061	3.68784	3.79282	3.96794	4.97463	5.78725	4.8497
ANKRD44-IT1	1.43841	1.26589	1.07725	0.319523	0.790664	0.869379	0.712897	1.49668	1.76181	0.720789	0.546561	0.550445	0.537845	0.678953	0.732284	0.967043	1.43841	1.30325	2.28807
ANKRD45	0.184092	0.495043	0.217129	0.126038	0.338065	0.160946	0.370708	0.0197745	0.110216	0.0123562	0.453397	0.414165	0.341701	0.10378	0.0579586	0.443311	-0.0450478	0.777645	0.226406
ANKRD46	6.11166	4.26213	4.80836	3.60325	3.69972	3.80573	4.34093	4.76137	7.3419	6.31727	3.82627	2.92659	4.0606	5.04774	3.87159	2.94859	4.71893	3.96762	6.35462
ANKRD49	6.84732	4.39285	4.75249	2.40353	3.46594	4.41451	3.89969	4.85214	6.84771	6.27052	4.03771	4.41451	3.42423	3.68923	1.52264	3.89115	6.1954	6.96905	6.78469
ANKRD50	0.56524	0.489161	0.326715	0.52029	0.444486	0.47938	0.503793	0.286947	0.942847	0.375721	0.841088	0.562436	0.412829	1.04685	0.361368	0.451843	0.590324	1.2078	0.359374
ANKRD52	2.30157	4.86717	4.35195	5.46472	4.91173	5.12888	4.843	4.75141	3.43912	3.08588	5.0985	4.96654	5.11691	5.01781	4.68096	5.28881	3.7854	3.04545	3.16291
ANKRD53	0.865469	0.983306	0.934304	1.56899	1.03041	1.3785	1.18364	1.1176	0.922053	0.973011	1.28882	1.29827	0.9198	1.09802	1.39881	1.40516	0.741751	0.901496	0.694157
ANKRD54	2.23045	4.03249	3.90088	4.2498	4.25362	4.12779	3.74514	3.95312	2.7375	2.91611	4.69267	3.96071	4.39324	4.08225	4.15247	4.35849	3.02704	1.98057	2.55696
ANKRD55	5.76696	6.26539	6.78474	6.03949	6.40097	7.1443	5.11311	7.17118	5.43747	3.64634	6.12623	6.76812	5.25841	7.20117	7.25949	5.48617	5.75155	5.60152	6.04765
ANKRD6	3.13905	2.18555	2.15147	2.26984	2.14191	1.44933	1.48105	2.01941	2.25535	2.57408	1.54577	1.87215	1.48434	2.0585	2.00352	1.55056	2.51194	1.09956	2.72008
ANKRD60	0.318429	0.526397	0.442618	0.960291	0.887419	0.873455	0.862199	0.627216	0.300083	0.186434	1.34125	0.618273	0.730204	0.575211	0.880824	1.12992	0.160946	0.829795	0.0893973
ANKRD65	1.79238	2.01276	1.99097	2.45203	2.18785	2.31679	2.19447	1.99336	1.55379	1.80483	2.36976	2.17483	2.09168	1.93412	2.0822	2.35621	1.5742	1.49146	1.6083
ANKRD7	0.110216	0.0500555	0.0500555	0.023178	0.322243	0.244475	0.371652	-0.0075786	0.375961	0.42523	0.106707	0.193745	0.42523	-0.0794136	0.77382	-0.0537759	0.44455	-0.00526748	-0.00526748
ANKRD9	0.70198	1.52143	1.02128	1.31809	1.76486	2.15986	1.97968	0.848088	0.543562	0.512874	1.62832	1.42545	1.29725	1.56035	1.33683	1.91462	0.613022	0.351796	0.435622
ANKS1A	4.61055	4.6081	4.9021	5.38574	4.68096	4.95522	4.7671	4.32714	4.26019	4.63319	4.93684	4.81378	5.04173	4.79778	4.87656	4.54006	4.03748	3.23831	4.69234
ANKS1B	0.739703	0.483139	0.335284	0.297958	0.42661	0.472401	0.398408	0.555289	0.313692	0.410919	0.304479	0.576935	0.683924	0.422702	0.507856	0.532109	0.381281	1.32949	0.361095
ANKS3	2.75434	3.71344	3.53984	3.7099	3.88464	4.20091	3.19274	2.72243	2.07097	2.40675	4.13189	4.22672	3.86177	3.62714	3.95938	4.11637	2.4844	2.28697	2.22086
ANKS4B	0.622117	0.529019	0.414108	0.504453	0.473696	0.517356	0.281472	0.230542	0.385041	0.490122	0.354046	0.672708	0.391905	0.427499	0.77382	0.701855	0.452349	0.38897	0.479504
ANKS6	2.17441	2.50921	2.63172	2.80187	2.44492	2.88544	2.5377	2.55095	1.73912	1.98126	2.94424	3.03102	2.97911	2.60674	2.88243	2.79316	2.32571	1.89418	1.95659
ANKUB1	0.367736	0.403921	0.376452	0.382171	0.843077	0.704384	0.396589	0.642133	0.536882	0.538593	0.697355	0.525668	0.544877	0.609183	0.344375	0.495242	0.426914	0.778521	0.451047
ANKZF1	6.25085	7.91848	8.218	7.74086	7.74023	7.98304	7.10103	7.86527	5.95759	5.98847	8.04255	8.13589	7.68147	7.68232	8.0251	7.6158	7.5147	6.63082	6.7919
ANLN	0.163707	0.233686	0.0192465	0.268119	0.0436067	0.1427	0.161098	0.0842996	0.385709	0.188511	0.278743	0.391563	0.0282262	0.350447	0.745659	0.247198	0.00472299	2.16343	0.0289957
ANO1	0.787898	0.942809	0.919355	0.846596	1.13785	1.1923	0.989257	0.848995	0.5839	0.841768	0.992863	0.954942	1.05936	0.969352	1.23418	1.0764	0.503584	0.963035	0.518236
ANO10	1.54412	1.8998	2.09803	2.2585	1.64347	1.92211	2.03462	1.87597	1.49103	3.48203	2.31109	2.47828	1.99186	2.02121	2.47385	1.51258	2.23552	1.18484	1.38323
ANO2	0.437752	0.524552	0.725431	0.924489	1.06421	0.706613	0.860086	0.917509	0.719474	0.558023	1.27635	1.04997	0.82365	0.761103	0.533025	0.680232	0.426338	0.315329	0.600189
ANO3	0.163314	-0.00952169	0.163314	0.542402	-0.0887965	-0.13792	0.473696	0.0171174	0.0216404	0.341701	1.27673	-0.219971	0.240379	0.266409	0.160946	0.160549	-0.218141	0.163314	-0.0676091
ANO4	0.169057	0.229494	0.196225	0.272457	0.209327	0.152579	0.174754	0.0596139	0.12932	0.226395	0.262462	0.301351	0.312183	0.259807	0.629331	0.341978	0.175373	0.457651	0.2248
ANO5	0.452112	0.784699	0.452112	0.473696	0.372543	0.49528	0.274684	0.230542	0.422966	0.341701	0.550762	0.474425	0.575807	0.829378	0.752473	0.284067	0.473696	0.473696	0.286462
ANO6	2.87113	2.61432	2.46249	2.45297	2.83814	1.65611	2.25592	1.80465	3.13623	2.98163	2.22363	2.57981	2.53013	2.84946	2.15549	1.98733	2.84034	1.73717	2.6629
ANO7	0.320117	0.566276	0.341701	0.270469	0.448753	0.441337	0.473696	0.110283	0.00330286	0.341701	0.354046	0.698111	0.514935	0.634869	0.341701	0.210594	0.232178	0.473696	0.0594749
ANO8	3.66554	3.79392	3.68296	4.59814	3.80095	4.34609	4.04341	4.24108	4.63669	3.90502	4.53981	4.45405	4.42925	3.47113	4.68096	4.74314	3.54714	2.63262	2.99421
ANO9	3.63505	6.74119	6.27161	6.77978	6.43499	6.9664	6.431	6.61101	3.66316	3.62363	7.13566	6.32375	6.72746	6.53452	6.98032	7.2193	5.69633	3.69225	4.06763
ANOS1	0.649237	0.505171	0.514527	0.483626	0.922013	0.623705	0.409694	0.586115	0.48556	0.469002	0.885521	0.582533	0.664469	1.41987	0.969341	0.690025	0.342484	0.591909	0.436858
ANP32A	8.02674	6.86104	7.48786	6.46178	6.63595	6.85942	6.99708	7.24299	7.93437	7.76351	6.4271	6.69279	6.74209	6.75178	6.58643	6.50652	7.74816	7.67183	7.95627
ANP32A-IT1	3.64302	1.36153	3.22241	0.915778	1.1112	1.41875	1.00577	3.30518	2.37187	2.70678	1.90813	2.11516	0.341701	2.34365	2.45122	0.816219	3.71675	4.17213	4.14136
ANP32B	10.0507	9.61703	10.2034	9.73851	9.64629	9.75918	9.59592	9.93503	9.79516	9.61449	9.52423	9.88499	9.6716	10.2309	9.73124	9.55411	9.90835	9.50834	9.74693
ANP32C	-0.0691259	0.160946	-0.0334735	0.0266866	0.404908	0.204971	0.211677	0.0466606	0.110216	0.0123562	0.196158	0.475493	0.341701	0.000463287	0.160946	0.486367	0.160946	-0.0887965	0.160946
ANP32D	0.158296	0.421452	0.341701	0.448974	0.185365	0.363285	0.363285	0.542402	0.326121	0.615122	0.341701	0.312555	0.341701	0.299542	0.720471	0.152072	0.113543	0.341701	0.113543
ANP32E	6.00787	3.68419	4.04098	1.97815	3.41498	3.59305	4.07838	3.64192	6.67339	6.32208	2.80566	4.01824	3.68321	3.00026	2.02723	3.45181	5.33949	5.86192	5.72217
ANPEP	0.697789	1.45174	0.968936	0.993446	1.31967	1.15154	1.78006	0.977748	0.845767	0.900239	1.71652	1.37855	1.56872	1.25476	1.35394	1.83435	1.62986	2.25962	0.959572
ANTXR1	0.442348	0.992711	0.769852	1.32671	1.17856	0.636584	0.684051	0.614348	0.525228	0.462658	1.14691	0.805391	1.25159	1.22033	0.796945	0.791023	0.487538	0.539754	0.646576
ANTXR2	3.21776	1.76986	1.48899	1.5285	1.79311	1.3267	1.83366	2.16711	4.2837	3.43683	1.54815	1.95914	1.50533	2.05886	1.03096	1.65731	3.00612	3.92022	2.89426
ANXA1	3.64319	3.93926	3.87972	3.61974	3.92381	3.53234	3.46967	4.08495	4.5761	3.85564	3.42896	4.12469	3.79751	4.09552	3.09982	3.34138	4.69025	4.76878	3.55042
ANXA10	-0.0267715	0.216121	0.0596115	0.08664	0.238714	0.0615946	0.160946	0.00567203	-0.0762921	0.261951	0.539717	-0.015764	-0.141442	0.139362	1.00198	0.23822	0.0615946	0.0179346	0.329393
ANXA11	6.52244	6.62361	7.21575	7.2022	7.28146	7.34811	7.10096	6.91343	5.87989	6.49712	6.92298	6.98675	6.9537	7.32496	7.39088	7.20243	6.74921	5.72106	6.27451
ANXA13	0.279544	0.726655	0.582562	0.800363	0.476321	0.560347	0.627914	0.251889	0.388858	0.290999	0.517356	0.347823	0.81401	0.392932	0.911707	0.721954	0.189846	0.473696	0.509616
ANXA2	6.67667	7.93464	7.37324	7.14001	7.27938	7.1362	8.26907	7.42643	6.26271	7.62965	7.06569	7.90364	7.54666	7.83447	7.0051	7.51379	8.10547	7.10068	6.96305
ANXA2P1	1.62947	2.44849	2.23271	2.22251	2.30604	2.32778	2.64286	2.57797	1.40173	2.38504	2.30401	2.30604	2.31726	2.98849	2.61178	2.4118	2.00363	1.7083	1.54938
ANXA2P2	5.9212	6.809	6.44733	6.30673	6.83785	6.31971	7.16642	6.88977	5.61943	6.5743	6.43726	6.6792	6.72392	7.23002	6.43651	6.70894	7.22277	6.15406	6.0737
ANXA2P3	0.170656	0.319989	0.541284	0.317152	0.877478	0.517356	0.400728	0.542402	0.165755	0.632214	0.144056	0.59974	0.341701	0.238536	0.504154	0.626632	0.520379	0.0621864	-0.146292
ANXA2R	8.18841	9.03839	8.86169	9.32647	9.29238	9.34411	8.75219	8.47367	7.52009	8.48927	9.25096	9.10346	9.03218	8.92931	9.24096	9.23802	7.49401	7.59514	7.69484
ANXA4	5.39498	4.21648	4.62477	3.49603	3.8481	4.36103	4.60492	4.49502	5.13492	5.91996	4.01618	4.65561	4.79694	4.74212	2.89026	3.91975	5.66114	5.0106	6.58951
ANXA5	5.35703	6.64487	6.81555	6.29903	6.39079	6.7093	6.86351	6.41151	5.64102	6.24728	5.86763	6.41151	6.4483	6.95491	6.36021	6.60331	6.64017	5.10355	5.72469
ANXA6	4.49695	6.13485	5.71106	6.00229	5.76387	5.56687	5.66213	5.53938	4.72185	5.23214	6.01732	5.77065	5.76236	5.54054	5.47591	6.09402	5.65701	4.08987	4.55975
ANXA7	7.76623	6.45152	7.57583	6.18305	6.87297	7.09596	6.93443	7.44683	7.25899	7.58407	6.15166	6.74317	6.21604	6.94496	6.89772	6.46368	7.4562	7.53318	7.11729
ANXA9	0.590586	0.961579	2.91635	1.09351	1.22903	1.52854	1.30479	0.691974	1.00953	0.485511	1.20711	1.17986	1.39386	0.627454	1.20409	1.25098	0.502879	0.663677	0.576803
AOAH	5.0658	5.47041	6.40754	5.23462	6.33069	6.58269	6.64036	4.90976	4.70456	7.22296	4.70347	5.20936	5.96198	5.06098	4.82746	6.52528	6.1736	4.31971	4.43071
AOC1	0.238012	0.182294	0.285133	0.682304	0.346986	0.306717	0.619467	1.04432	0.0667195	0.440351	0.765238	0.616006	0.306717	0.182294	0.405118	0.257534	0.160946	0.00985346	-0.120931
AOC2	1.03619	0.94252	1.05754	0.740215	0.598814	0.723439	0.723439	1.44504	0.524248	0.574849	0.814611	0.517356	0.904194	0.723439	1.33631	0.701855	0.473696	0.61017	0.338611
AOC3	0.270908	5.37741	4.46106	5.34927	5.9687	0.408589	0.167482	0.759871	0.386005	0.138913	4.74528	3.82988	5.38422	6.26814	1.22164	0.415152	0.167482	0.415152	-0.0822606
AOC4P	1.52898	1.79009	1.5631	2.20718	1.9852	1.86028	1.75905	1.92733	1.72991	1.63205	1.75905	2.13705	1.9998	1.5631	1.84188	2.01014	1.32707	1.75905	1.38214
AOX1	0.103739	0.828043	0.407932	1.21792	0.540979	0.164218	0.490238	0.142486	0.0977615	0.0372928	0.49471	0.545561	0.921763	1.16757	0.117335	0.214767	0.143164	0.351373	0.13754
AOX2P	0.473696	0.419708	0.341701	0.495043	0.586965	0.55867	0.473696	0.495043	0.495043	0.41008	0.354046	0.63293	0.934849	0.516391	0.726462	0.795167	0.182294	0.495043	0.231399
AP1AR	1.56699	1.01113	0.86875	0.400527	0.526217	0.575908	0.669975	0.600223	2.16063	1.4529	0.709398	0.592237	0.473279	0.50793	0.490309	0.625163	1.12202	0.971677	1.35101
AP1B1	4.58792	6.09122	5.47305	6.431	5.91277	6.11488	6.11442	5.1833	3.94007	4.23735	6.45593	6.08493	6.47826	5.5978	6.27188	6.3543	4.71306	3.10529	4.29711
AP1G1	4.76785	3.42675	4.14791	3.11607	3.2932	3.55376	3.46124	4.55233	5.44981	5.50504	2.86417	3.45857	3.23518	3.29264	3.00855	2.88296	4.8889	5.12376	5.48321
AP1G2	5.12098	7.12952	7.08495	7.39358	7.04112	7.31131	6.83038	6.75443	5.42864	5.79702	7.37353	6.95409	7.18983	7.21821	7.29173	7.13244	6.4054	5.8735	6.19455
AP1M1	5.86929	6.66675	6.30208	7.34888	6.98524	6.9918	6.9573	5.89248	5.39829	5.74248	7.32788	7.15742	7.12315	6.60204	7.03496	7.31186	4.8281	4.51511	5.3109
AP1M2	0.60326	1.04072	0.816464	1.18564	0.9389	1.07306	1.4244	1.40367	0.687085	0.892053	1.15579	1.13593	1.11154	0.622569	1.29977	1.487	1.0219	1.01143	0.588812
AP1S1	3.35929	4.65065	4.14977	5.09553	5.03787	5.03225	4.96364	4.09404	3.68535	3.36888	4.97345	4.53097	4.92069	4.07143	4.5957	5.62807	2.85459	3.27202	3.1084
AP1S2	5.68138	3.26754	3.51894	2.40009	2.40458	2.95047	3.56793	4.06491	6.10875	5.67975	2.62543	3.03306	2.89547	2.98453	2.57332	2.74219	5.60756	5.86873	5.54276
AP1S3	0.0995636	0.301043	0.101878	0.248258	0.209941	0.393017	0.223488	0.814345	0.319254	1.2747	0.363115	0.3545	0.474017	0.419183	0.580481	0.355247	0.083202	0.73588	0.528911
AP2A1	2.32276	3.61611	3.24514	4.00355	3.8129	3.99284	3.70573	3.20375	2.58908	2.84707	3.96126	3.84661	3.66394	3.20166	4.01051	4.14463	2.58224	3.30421	2.99142
AP2A2	4.17595	5.37873	5.20245	5.68414	5.48911	5.62221	5.07137	5.24062	3.73909	3.98881	5.72907	5.70484	5.50863	5.50362	5.59061	5.72358	4.3893	3.07636	3.7999
AP2B1	5.08353	4.29145	5.14045	4.33931	4.72665	4.86258	5.20455	4.49983	5.55125	5.71029	3.48383	5.30945	4.0494	4.47829	3.6464	3.75306	5.21963	4.52507	5.02596
AP2M1	4.84317	7.7334	7.32058	7.79106	7.88276	7.78313	7.62339	7.1074	4.27331	5.20405	7.92825	8.07241	7.78181	7.75494	7.60359	7.76149	6.69755	3.02514	4.30663
AP2S1	4.32022	7.38557	6.42956	7.49898	7.42499	7.24031	7.33753	5.84842	3.98735	5.38851	7.57447	7.24886	7.34901	7.05484	6.92933	7.51316	5.09502	3.61583	4.37863
AP3B1	3.83583	2.32326	2.16298	2.2381	2.31686	1.57203	2.93899	2.17803	4.18758	3.48547	2.42084	2.40917	1.93039	2.2467	1.30807	2.09401	3.59774	3.05748	3.47833
AP3B2	0.20048	0.327844	0.24541	0.339306	0.574484	0.359616	0.380757	0.413534	0.40655	0.532429	0.464187	0.512002	0.350511	0.457428	0.496466	0.317874	0.283044	0.2928	0.395145
AP3D1	3.50226	5.87514	6.00005	6.36487	5.96076	6.0377	5.87157	5.34156	3.36814	4.08973	6.12625	6.27087	5.87293	6.05552	6.27109	6.1444	5.05786	3.12993	3.83733
AP3M1	5.27366	2.52795	3.53406	2.53397	2.45586	3.01202	3.19694	2.9957	5.41139	5.2983	2.83759	3.05904	2.43287	2.89677	1.73228	2.75216	4.55518	4.7844	5.09172
AP3M2	3.85189	3.59815	4.26343	2.88783	2.7062	3.86498	3.5591	4.30018	5.3228	3.60118	3.04432	3.84536	3.3782	3.64612	3.37461	3.21232	5.09708	4.50642	4.34679
AP3S1	7.39965	5.96559	6.53415	5.67192	5.97773	5.8544	6.31896	7.30765	7.48265	7.63534	5.47424	5.68997	5.93653	5.98379	6.55202	5.91943	7.0431	7.11295	7.29462
AP4B1	2.91703	2.49539	3.26781	3.22067	2.69214	3.12009	2.95127	3.27586	3.50054	3.37639	3.21022	2.98969	2.81801	3.09871	3.12714	2.81355	3.27572	2.96598	3.7602
AP4E1	2.34187	1.51053	1.36953	1.11313	1.34814	0.993316	1.49448	1.28148	3.07355	2.38526	1.23118	1.43073	0.975288	1.12195	1.1884	1.85652	1.80534	2.22415	2.44003
AP4M1	2.44432	3.83738	2.905	3.80104	4.33433	3.8689	3.87483	2.18412	1.40984	2.81779	3.70956	3.23432	3.78534	2.81779	3.95583	4.27253	1.80956	1.50161	1.96631
AP4S1	2.99098	2.9196	3.36338	2.85721	2.51781	3.28718	2.88011	3.70343	3.26611	3.03543	2.21031	3.00817	2.51768	3.02072	2.8166	2.81911	3.42057	2.48892	2.86492
AP5B1	5.98573	7.07051	6.96699	6.26024	7.82757	7.85263	7.38051	6.26696	5.46045	6.23827	5.68336	6.3172	7.51123	6.39536	6.33863	7.49989	5.57743	7.39697	5.04782
AP5M1	3.28804	1.35873	1.58771	1.12379	1.12704	1.35257	1.89053	1.72776	4.40424	2.77612	1.2691	1.44143	1.45348	1.81218	1.03883	1.25952	3.11472	2.65767	3.14544
AP5S1	1.75273	5.07842	3.97059	5.15229	5.2668	5.21693	5.07067	4.10643	2.9769	2.85925	5.66166	5.33397	5.18902	4.32331	5.24983	5.54489	3.58813	1.38778	1.87886
APAF1	3.20558	2.09139	2.36067	1.56207	2.08509	1.84684	2.35996	2.3987	3.38775	2.82874	2.12614	2.02283	1.69135	1.9694	2.27053	1.87992	3.00624	3.29889	2.94709
APBA1	0.476513	0.376375	0.49458	0.829662	0.509084	1.20194	0.488101	0.679897	0.533102	0.537353	0.517833	0.811142	1.05816	0.832279	0.5957	0.817369	0.419879	0.831389	0.36249
APBA2	8.12856	8.43489	8.71362	8.63739	8.47617	8.55755	8.31063	8.23664	7.20326	7.64285	8.77971	8.22946	8.72299	8.67742	8.99586	8.54131	7.14316	6.43882	8.28255
APBA3	3.1585	5.51438	4.79547	5.66832	5.70293	5.42771	5.46595	4.32954	3.28025	4.23413	6.14434	5.90108	5.67602	4.8426	5.22776	5.94856	3.98012	3.85239	3.29026
APBB1	2.93664	5.62272	4.96342	5.96806	6.2121	6.0424	5.1817	4.94429	2.24649	3.00388	6.16733	5.97809	5.80243	5.4284	6.18882	6.12774	2.80325	1.92733	2.30604
APBB1IP	4.31709	4.52763	4.5649	4.09561	4.10528	4.32764	4.15846	4.33189	4.10526	4.37384	3.9825	4.24382	3.62884	4.05699	3.80266	4.22823	4.76691	5.72011	4.35644
APBB2	1.08421	2.75375	1.48925	2.53536	2.26377	1.20334	1.12713	1.00218	1.20884	1.0035	1.63016	1.75067	2.66713	2.69025	1.60253	1.04507	1.07734	1.69891	1.1916
APC	1.90016	1.20397	0.834945	0.927523	0.974332	0.804512	1.14306	1.15307	2.64355	1.75362	0.861274	1.03958	0.975475	1.21901	0.785898	1.21954	2.1051	2.02242	2.048
APC2	1.38649	1.81435	1.75847	2.13339	1.97174	2.25865	2.00037	1.62002	1.18949	1.05838	2.0644	2.31816	2.054	1.77669	1.77947	2.47965	1.63338	1.3614	1.09504
APCDD1	0.561911	4.39772	3.1368	4.13004	4.74675	1.1766	1.50486	0.299078	0.591513	0.637658	4.72274	3.45328	4.32902	5.07149	2.50028	1.16104	0.606109	1.20741	0.494623
APCDD1L	-0.0679647	1.29116	0.19807	0.472808	0.328526	0.878919	0.341701	0.393706	0.431361	0.341701	0.619467	0.540713	0.25991	0.225335	0.341701	0.616136	0.00487969	0.320117	0.189788
APCDD1L-DT	0.357664	0.67007	0.65127	0.997212	0.64926	0.94737	0.92526	0.706502	0.400621	0.827925	0.778607	0.989239	0.715265	0.651188	1.11388	1.17131	0.467238	0.709399	0.504605
APCS	0.649835	0.505813	0.144977	1.05334	0.973099	0.863679	0.611305	0.898553	0.649502	0.21888	0.548513	0.810318	0.368698	0.649835	1.40343	0.852355	0.36747	0.68022	0.635921
APEH	3.25815	5.82324	5.12487	6.26476	5.98633	5.78758	5.5551	4.89158	2.58098	3.69769	6.40314	6.10123	6.18726	5.64431	5.8791	6.25773	3.97042	3.25955	2.85559
APELA	0.139362	0.767131	-0.0316788	0.0396599	0.182342	0.104575	-0.018014	0.195518	0.0855548	0.275363	0.110216	0.460985	0.28533	0.220907	0.104575	0.386939	-0.0457379	0.0829905	0.542402
APEX1	8.30921	8.56931	8.73318	8.40042	8.60115	8.7028	8.52013	8.46148	7.72292	7.40605	8.68069	8.45562	8.5565	8.90573	8.76179	8.39595	7.86055	6.43925	8.22684
APEX2	2.88826	4.8533	4.32452	5.12735	5.21335	5.45844	5.03727	4.84039	3.02061	3.244	5.31901	4.8866	5.07798	5.05694	5.39865	5.32481	3.57143	1.57919	3.22196
APH1A	5.31416	5.68974	5.11621	6.23442	5.87475	6.1142	6.25866	4.74094	4.75553	5.50568	6.06594	6.00212	6.15502	5.58888	6.07331	6.25773	4.00307	5.14861	5.07547
APH1B	5.00524	4.58046	4.3286	4.53323	4.14635	4.67662	4.60383	4.93636	5.17423	4.85422	4.49068	4.08614	4.15812	4.41111	4.19302	4.8978	4.59186	5.30626	4.85583
API5	2.74082	2.21823	2.14866	1.47788	2.32579	1.90308	2.06039	2.09526	3.36175	2.60722	1.6501	2.03215	1.75852	1.88814	1.7216	1.74101	3.32822	3.17873	2.61051
APIP	2.16917	1.95986	2.41583	2.03489	1.98059	2.49648	2.05697	2.2803	2.35355	2.21087	1.69241	2.13793	1.86248	2.09392	2.01067	1.98404	2.4102	2.10761	2.31856
APLF	1.01971	0.155524	0.385003	0.215684	0.522647	0.614312	0.647807	0.430094	2.09262	1.28265	0.288994	0.66115	0.20969	0.300398	0.349943	0.527973	0.934889	2.06348	1.02828
APLN	1.62275	2.62078	1.73712	2.19733	1.75552	2.18831	2.44047	1.66108	1.79354	1.30751	3.15603	2.67436	2.45169	1.85738	2.31346	2.28235	1.31053	2.02222	1.77841
APLNR	0.271553	3.00813	1.30678	2.76263	3.00731	0.280095	0.160946	0.792144	0.423086	0.903343	2.72071	2.02265	3.72886	3.57403	1.02356	0.581329	0.160946	0.956374	0.480036
APLP1	0.376374	0.786026	0.50711	1.21088	1.2532	0.80761	0.786026	0.898553	0.670452	0.553081	0.894771	1.47337	1.06632	0.596396	1.0648	1.16104	0.451928	0.202186	0.451928
APLP2	6.16199	5.568	6.34103	5.63533	6.07195	5.72314	5.9993	5.53448	5.56766	5.86574	5.08247	5.52847	5.72838	6.27281	5.56618	5.22936	6.2867	5.91446	5.52874
APMAP	6.19116	6.92658	6.93416	7.33085	7.43326	7.37253	7.47326	7.13376	6.03553	7.14863	7.19335	7.67059	7.31257	7.25298	6.97878	7.56841	6.97164	5.90645	6.3822
APOA1	1.10634	1.65478	1.36746	1.6078	1.53742	1.63034	1.46782	1.55752	0.872072	1.08753	1.57842	1.84321	1.4754	1.38807	1.72295	2.0508	1.25139	0.9274	0.711339
APOA2	0.337663	0.414574	0.41078	0.490098	0.462362	0.701369	0.478189	0.530802	0.150395	0.539794	0.656858	0.702998	0.505142	0.391837	0.327995	0.862226	0.241113	0.455662	0.341145
APOA4	2.33649	3.02805	2.89644	3.46682	2.9983	2.77778	2.87935	3.00367	2.02782	2.28909	2.87935	3.57502	2.89166	2.41571	3.23596	3.01531	2.56716	2.2097	2.32117
APOA5	0.761937	0.871234	0.706226	0.872833	0.932246	0.922515	1.13064	0.812665	0.653012	0.636953	1.08701	0.817643	0.929115	0.716035	1.46045	1.31732	0.408345	0.855929	0.553369
APOB	0.502565	0.962826	0.750525	0.726392	0.797992	0.898429	1.02735	0.837447	0.775255	0.558463	0.835769	1.25391	0.88042	0.813315	1.2598	1.27107	0.401504	0.78897	0.472263
APOBEC1	0.443311	0.498634	0.546299	0.603564	0.215152	0.313208	0.443311	0.584984	0.712565	0.516641	0.567735	0.418266	0.341701	0.443311	0.109214	0.647908	0.313208	0.443311	0.443311
APOBEC2	1.84009	1.69607	1.72028	1.84009	2.0994	1.81505	1.75446	3.27436	1.76312	1.68743	1.87318	2.10081	1.84009	1.71372	1.75446	1.72415	2.37593	2.17115	2.02469
APOBEC3B	0.162508	0.248891	0.528429	0.270469	0.327828	0.443311	1.69901	0.412554	0.39258	0.172702	0.619467	0.39258	0.347535	0.777408	0.699775	0.861073	1.42271	2.7954	0.327828
APOBEC3C	6.15475	7.17599	6.93212	7.0319	7.52825	7.3389	7.60921	7.18486	6.30665	6.74897	7.17643	7.39611	7.32367	6.87678	7.0241	7.83581	6.79262	6.48257	6.1768
APOBEC3D	0.430191	0.381953	0.46046	0.482772	0.580091	0.526433	0.619393	0.537973	0.372595	0.17702	0.354046	0.636115	0.869867	0.7393	0.502324	0.491776	0.453247	0.453247	0.322519
APOBEC3F	2.24276	2.99232	2.67152	3.27254	2.61883	3.57783	3.17484	2.39931	1.48587	2.16319	3.12459	2.80207	3.03828	3.0558	3.11892	3.48552	2.05809	2.08528	1.85969
APOBEC3G	4.75446	5.92009	5.72212	5.93938	5.89804	6.19691	6.32772	5.85149	5.1278	5.88158	5.71781	5.81178	6.0276	5.66471	5.80009	6.27761	5.76018	4.37199	5.28823
APOBEC4	0.207654	0.503382	-0.0945467	0.595889	0.238714	0.531231	0.00664683	0.200177	0.110216	-0.000523238	0.277243	0.858378	0.341701	0.615674	0.431595	0.610338	-0.141718	0.873455	0.0267294
APOBR	3.80808	4.98987	4.81051	5.29794	5.27471	5.42111	6.0292	5.44058	4.06251	5.18121	5.18121	5.40916	5.63468	4.70981	5.08146	5.92578	5.38267	5.01504	3.38977
APOC1	1.41246	2.45069	2.17512	2.62169	2.98878	2.00534	3.03159	1.69111	1.23192	1.57118	2.25891	2.33855	2.82508	2.62697	2.01149	2.50957	1.68116	2.84578	1.4293
APOC2	1.08872	1.32897	1.33898	1.60897	1.34045	1.30217	1.34357	1.39694	1.28528	1.28226	1.52057	1.55339	1.4857	0.977885	1.6486	1.84573	1.01764	1.34576	1.05794
APOC3	0.904143	1.14215	1.15203	1.1117	1.20812	1.58833	1.18724	1.17255	0.835891	0.907662	1.48359	1.17591	1.21748	1.09742	1.66941	1.42444	0.886689	1.00927	0.707336
APOD	0.388058	8.28778	7.06988	8.01712	8.40769	0.668861	0.933911	0.608804	0.790562	0.622395	7.4652	7.44188	8.3531	8.89715	0.77382	1.06265	0.524077	0.524077	0.467317
APOE	1.4651	2.10034	2.18391	2.53905	2.59489	2.29793	2.10494	2.10649	1.30789	1.82616	2.31715	2.42422	2.48593	2.23985	1.98376	2.45718	1.65713	1.5467	1.43244
APOF	0.236379	0.945614	0.175646	0.574967	1.30553	0.879514	0.233012	0.0238485	0.379469	0.522962	0.4285	0.642489	0.419784	0.522962	0.751318	1.77205	0.128245	0.473696	0.32367
APOH	0.136326	0.3243	0.293089	0.299931	0.390863	0.429826	0.148075	0.191916	0.202194	0.00610817	0.448925	0.219781	0.309484	0.436019	0.246582	0.356269	0.142684	0.479443	0.0571561
APOL1	4.01571	5.64011	5.6402	5.54011	5.77496	6.20376	5.95453	5.37263	3.87166	5.17492	5.31983	5.98495	5.67212	5.50278	5.43815	5.48375	5.13658	3.21829	4.0654
APOL2	6.58789	6.74394	6.67715	6.67357	6.5727	7.00808	6.60612	6.31141	6.69366	7.27258	6.31359	7.03265	6.64872	6.54283	6.74348	6.67174	6.67796	6.99876	6.8626
APOL3	6.71289	6.91153	7.5356	6.68642	6.82914	6.91344	7.22002	7.19674	6.9041	6.99723	6.22619	7.15455	6.69486	7.03017	6.4267	6.68012	7.25021	4.68431	6.83814
APOL4	0.722021	1.19414	0.787577	0.980342	0.997974	1.29038	1.04189	0.967385	0.823099	1.12929	1.18784	1.29164	1.09833	0.862969	1.10335	1.34677	0.939372	0.771951	0.90227
APOL5	0.675574	0.900045	0.647459	0.838506	0.919646	1.14756	0.77382	0.706117	0.675574	0.738117	0.997443	1.01862	0.964382	0.849314	0.791148	1.39754	0.473696	0.769564	0.248201
APOL6	5.85574	5.23893	4.63403	4.05984	4.84835	4.63222	4.80261	4.94309	6.39131	5.72709	4.03175	4.18459	4.57445	4.50151	4.23685	3.95206	5.04054	5.52749	5.20242
APOLD1	2.23969	4.91358	2.66662	3.55771	3.81082	0.442452	1.77307	0.783924	1.90937	0.691171	3.90076	2.9887	3.56824	5.04327	2.98955	0.818177	2.30567	2.61842	1.31647
APOM	2.8081	5.44475	4.1898	5.91845	4.93155	5.1307	5.2697	4.51504	2.10279	3.06086	5.99048	4.98211	5.76934	4.91883	4.94687	5.77552	2.99196	1.65918	2.19951
APOO	5.01173	5.11385	5.45111	5.68407	5.15301	5.21431	5.22166	5.60667	4.48075	4.87974	5.44135	4.96175	5.30737	5.41481	5.2634	4.95266	5.01096	4.23288	4.44924
APOOL	3.65433	2.70026	2.21009	2.61544	3.49212	2.25222	2.73015	1.4693	4.00583	3.91614	2.39605	2.42556	2.20012	2.70965	1.88112	2.57077	3.42994	2.91852	3.31129
APOPT1	4.45218	5.66538	5.9579	5.68829	5.99687	5.67444	5.66522	5.98111	4.54523	4.73236	5.83776	6.12767	5.70502	5.58566	5.78633	5.78908	5.51348	4.97883	4.73726
APP	6.28088	5.29714	5.35095	4.96797	5.46774	4.90576	5.16191	5.71348	6.09933	5.41155	5.03594	5.28725	5.21356	5.43094	5.19571	4.02388	5.60052	6.07667	5.72769
APPBP2	4.52125	2.91928	3.36282	2.78152	3.33532	2.30578	3.11447	2.71176	4.74316	4.31718	2.8372	2.7352	2.78852	3.02559	1.53592	2.38755	4.19252	3.67719	4.51236
APPL1	5.1014	1.34195	1.57542	1.35456	1.8462	2.03525	1.78071	1.81913	5.09059	4.86133	1.54025	2.22197	2.14781	1.94327	1.46678	1.70293	3.57619	4.39241	4.12051
APPL2	4.40407	2.93312	4.32224	2.27305	3.40072	3.27209	3.67166	3.61316	4.57027	3.90502	2.78768	3.90105	3.27597	3.15338	2.00981	2.64951	4.76977	3.69131	4.27625
APRT	6.62653	9.77995	9.34983	9.94286	9.83905	9.64526	9.8307	9.22453	6.30755	7.33551	9.96834	9.80278	9.87455	9.73957	9.66444	10.0265	8.61123	5.3915	6.74081
APTR	2.54015	2.61557	2.92941	2.67815	2.52039	2.72875	2.503	2.91259	2.04896	2.7506	3.20293	2.92336	2.69401	3.14689	3.10077	2.6357	2.5452	2.46267	3.43199
APTX	3.20315	2.69762	3.3416	2.91045	2.86981	3.15776	2.67968	3.05423	3.02869	3.61678	2.69613	2.58333	2.75416	3.30287	3.02462	2.74209	2.84916	1.75367	3.70816
AQP1	0.251779	4.58066	3.20184	4.16933	4.76834	1.28352	1.06755	0.401872	0.232761	0.503247	3.57346	3.82097	4.27883	4.92401	1.06469	1.26531	0.458213	1.6405	0.168768
AQP10	0.473696	0.495043	0.300861	0.604803	0.9213	0.488508	1.17342	0.202112	0.0530955	0.663669	0.64799	0.49528	0.676035	0.437923	0.49528	2.2906	0.589507	0.533166	0.340763
AQP11	2.36077	1.99785	2.19256	1.73736	2.5074	2.06131	1.95788	1.49178	1.4097	1.83916	2.08635	2.06131	2.46337	1.8287	3.12271	2.26556	1.90937	2.15725	4.02036
AQP2	0.41437	0.658769	0.348978	0.564701	0.691953	0.599558	0.5848	0.444989	0.259863	0.545192	0.589421	0.447666	0.737869	0.383258	0.478455	0.91074	0.460345	0.907012	0.315776
AQP3	7.26771	8.36491	8.01714	8.36482	8.65088	8.55814	8.33744	8.03632	7.42276	6.90559	8.42041	8.41258	8.27145	7.99661	8.49526	8.68654	7.01944	6.91897	6.91794
AQP4	0.0880059	0.183872	0.0679826	0.210983	0.204894	0.22421	0.164354	0.136921	0.296484	0.16748	0.441235	0.260661	0.124866	0.269849	0.474558	0.294221	0.0482612	0.213699	0.0767871
AQP4-AS1	-0.130069	-0.167017	-0.0465328	0.681762	0.414442	-9.85e-05	0.121353	-0.0963347	0.175365	0.0498443	-0.0172852	0.351274	0.527102	0.00635428	0.0638074	0.0758591	0.0866512	0.0359839	0.102529
AQP5	0.30366	0.531885	0.647459	0.542402	0.631237	0.553469	1.00392	0.291803	0.531885	0.531885	1.1487	0.832517	0.619467	0.102148	0.407152	0.766241	0.531885	0.0899179	0.502739
AQP6	0.590553	0.629999	0.557606	0.875197	0.936582	0.909955	0.935287	0.563207	0.475253	0.590996	1.0968	0.645588	1.03989	0.704897	0.753027	0.738917	0.478185	0.887143	0.445313
AQP8	0.531844	0.91532	0.835569	1.08319	1.4728	1.04678	0.835569	0.93466	0.251297	0.756896	1.26619	0.507774	1.32681	0.835569	0.857154	1.13952	0.756896	0.424434	0.31506
AQP9	0.80591	0.670977	0.463267	0.667133	0.635377	0.302337	1.72324	0.451772	1.10952	0.708051	0.533823	0.91402	0.341701	0.643747	0.856641	0.779595	2.30604	1.92733	1.98627
AQR	4.04817	2.71563	2.53353	1.52033	1.94499	2.2341	2.80166	2.31085	4.4565	3.97013	2.28183	2.85166	1.74215	2.42454	2.35378	2.45897	3.85329	4.66673	3.95474
AR	0.885646	1.42476	0.892705	0.99262	1.67471	0.522739	0.541916	0.473796	0.365685	0.556881	1.36157	1.37923	1.68946	2.0018	0.683864	0.279636	0.337787	0.550977	0.308373
ARAF	4.25039	5.03248	4.9258	4.85501	4.95703	5.08682	4.95669	4.58098	3.67626	4.46105	4.97855	4.14752	5.14483	4.91422	5.57043	5.36499	4.21604	3.07166	3.27988
ARAP1	2.59765	4.90659	4.47524	5.47868	4.96424	5.41331	5.06883	4.35627	2.62581	3.69495	5.47989	5.08395	5.34943	4.63333	5.33763	5.52957	3.84519	3.06615	2.62024
ARAP3	1.54315	1.85923	1.28269	2.16303	2.08016	1.5327	1.79013	1.23487	1.30395	1.52329	2.14986	2.06382	1.77589	2.17405	1.28375	1.75094	1.9247	0.835086	1.67042
ARC	0.178387	0.597107	0.639945	0.568713	0.536957	0.8156	0.517356	0.274202	0.401782	0.48642	0.48821	0.517356	0.376248	0.517356	0.517356	0.437606	0.229407	0.608328	0.517356
ARCN1	8.53987	6.42484	7.66597	6.2859	6.53813	6.63469	7.25205	7.13979	8.02102	8.54798	6.14638	6.53966	6.3381	6.76146	6.21575	6.39108	7.79205	8.21234	8.3109
AREG	0.361007	0.792344	0.170338	0.733271	0.337887	0.221395	0.643605	0.606073	0.283027	0.374129	0.381684	0.484366	0.773799	0.912199	0.877199	0.570259	0.946054	0.561319	0.52255
AREL1	3.47385	3.04007	3.39169	2.93532	3.22568	3.49169	3.44703	3.47636	3.28741	3.85424	2.67253	2.99992	3.14003	3.07194	3.6109	2.27471	3.24067	3.47456	3.63593
ARF1	3.15491	4.95469	5.49028	5.35389	3.75377	5.21714	5.38592	5.46978	2.31813	3.16007	4.53344	5.60467	5.19253	5.57762	5.28223	4.65677	5.27625	2.8613	3.21679
ARF3	5.67963	6.67775	5.73588	6.83213	6.68589	6.52045	6.9163	6.2631	4.99804	5.99535	6.81977	6.33695	6.84818	6.49692	6.79418	7.12277	5.43263	3.93152	5.63117
ARF4	7.55186	6.95284	7.44147	6.94453	6.95778	7.30422	7.66932	7.47529	7.42603	7.72288	6.64674	7.01433	7.0831	7.28805	7.40914	6.96906	7.17665	7.20679	7.36652
ARF5	6.93133	8.54523	7.73371	8.23454	8.47513	8.33215	8.40092	7.49546	6.47564	7.33272	8.72906	8.58173	8.50786	7.96352	8.2044	8.84701	6.8934	5.49073	6.65848
ARF6	7.31782	6.8226	7.07677	6.59731	7.15528	7.28165	7.12945	7.00238	7.33071	7.80692	6.75589	6.98339	6.92001	6.63054	6.62245	7.02717	7.01232	6.89427	7.35769
ARFGAP1	3.30998	5.19876	4.53339	5.72331	5.29767	5.44055	5.04198	3.99829	2.87685	3.79867	5.51628	5.2356	5.25113	4.77575	5.54627	5.71494	3.26762	3.27153	3.41669
ARFGAP2	4.04673	4.87354	4.32056	4.86142	4.85933	5.04201	4.93247	4.61356	3.70345	4.36013	4.94271	5.05718	5.00375	4.52053	4.86475	5.15571	3.95762	3.96788	4.03421
ARFGAP3	7.66967	5.19843	6.48461	4.18436	3.92348	5.2807	5.38142	5.48188	7.51149	7.07303	4.32207	4.82731	4.22363	5.30469	2.82666	5.04386	6.72436	7.6342	7.92774
ARFGEF1	4.20174	2.68232	2.49642	2.2801	2.50685	2.41166	2.86282	2.88887	5.2358	3.72197	2.62944	3.16441	2.158	2.61492	2.28887	2.72927	4.17834	4.67606	3.98149
ARFGEF2	3.71499	2.37113	2.77411	2.2956	2.49917	2.47661	2.66712	2.92022	4.15413	3.43943	2.58968	2.53321	2.54195	2.40374	2.08844	2.0989	3.36885	3.60152	3.86633
ARFGEF3	0.113832	0.577216	0.113961	0.261555	0.29038	0.202856	0.116499	0.235308	0.180918	0.19607	0.261181	0.590767	0.300761	0.525959	0.261183	0.292684	0.0119038	0.453019	0.26564
ARFIP1	4.85328	2.31108	2.77551	1.59938	2.52792	2.04986	2.96481	2.32372	5.7561	4.58668	1.73479	2.04608	2.34891	2.32233	1.34412	1.65071	3.41824	3.89118	4.83731
ARFIP2	4.05389	5.77054	5.37941	6.22038	6.17445	6.27374	6.12912	5.13521	4.25459	3.89203	6.49205	5.86089	6.31932	6.19383	6.55788	6.66768	4.82511	3.15836	3.43861
ARFRP1	2.70658	4.78309	3.94402	5.37294	5.45444	5.26731	4.78785	3.45458	2.49769	2.98079	5.18472	4.99486	5.10607	4.53727	5.42944	5.41919	2.76793	3.17733	2.8685
ARG1	0.218146	0.280804	0.526108	0.404226	0.430314	0.531277	0.814367	0.847052	0.372205	0.360107	0.27477	0.536215	0.418993	0.559353	0.787505	0.656153	1.06379	3.07382	2.18312
ARG2	4.36467	4.13751	4.61753	3.83617	4.40652	4.07009	4.27814	4.82579	4.25477	4.07413	4.88649	4.14073	4.12678	4.55544	3.6396	3.63652	4.67667	4.47475	4.28201
ARGLU1	7.12081	5.9308	6.92657	5.55644	6.12018	5.77283	5.52826	6.67016	7.35299	7.16905	5.74444	5.62805	5.91179	5.89504	6.01772	5.54865	6.90824	7.16183	7.04609
ARHGAP1	3.62883	4.37712	4.446	5.17839	5.3791	5.30754	4.69175	4.22129	3.33942	3.67513	5.07351	4.77644	4.89145	4.86767	5.13221	5.50399	3.62527	3.75827	3.4305
ARHGAP10	4.37707	4.98993	4.52787	5.45835	4.91145	4.29099	4.88684	4.67557	4.05247	4.0798	5.05745	5.07258	5.07802	4.78758	4.85634	5.07894	4.29866	2.9854	3.71856
ARHGAP11A	0.835569	0.292523	0.415293	0.270469	0.456514	0.456514	0.537792	0.110743	1.48579	1.47879	0.383439	0.386905	0.456514	0.495043	0.186281	0.31286	0.206771	0.988268	0.456514
ARHGAP12	4.40187	2.20808	1.65995	1.78627	1.83084	1.44823	1.73814	3.34033	4.62331	3.55422	1.92707	1.74504	2.80903	2.83623	1.98777	1.68545	3.8876	4.08231	3.96946
ARHGAP17	5.43806	5.74171	6.22541	6.47342	6.22358	6.56455	6.09345	5.9512	5.70416	5.04672	6.14534	6.14634	6.08763	6.54154	5.97761	5.95002	6.01891	3.83103	5.57033
ARHGAP18	3.49739	2.77826	1.52985	1.93145	3.05762	1.04526	2.40746	2.0131	4.64506	4.79585	2.49162	2.2999	2.74875	2.87758	1.61717	1.81238	3.65753	3.40899	3.63162
ARHGAP19	6.18447	4.80798	5.68022	4.21215	3.79011	4.88963	4.63921	4.89357	5.62297	5.87422	3.75953	5.18971	4.07967	4.8941	3.77809	4.53346	6.00591	4.78876	6.34362
ARHGAP20	0.381366	1.21247	0.421513	1.16587	1.38454	0.314827	0.282032	0.505122	0.321514	0.707177	0.563428	0.697309	0.657606	1.22396	1.09911	0.557845	0.0115536	0.267286	0.412218
ARHGAP21	1.74915	1.747	1.43611	1.20209	1.89017	0.613893	0.718856	0.641893	1.53845	1.57637	1.61673	1.2745	2.06101	1.93375	0.761576	0.824142	1.81319	1.69172	1.18024
ARHGAP22	0.589887	0.835119	0.588006	0.818392	0.678254	0.680605	1.1834	0.771396	0.397598	0.898373	0.816138	0.767542	1.03799	0.858019	1.15878	1.00329	0.622018	0.601831	0.604672
ARHGAP22-IT1	0.214311	0.137066	0.0832648	0.19608	0.0134194	0.36983	0.15219	0.297692	0.139913	0.0758591	0.306572	0.140894	0.154486	0.216643	0.397542	0.194787	-0.0170007	0.0616184	0.120648
ARHGAP23	1.79439	2.54143	2.01865	2.68598	2.61471	2.05452	2.12251	2.16854	1.45708	2.04243	2.58009	2.4385	2.71194	2.33857	2.1616	2.73334	1.52484	2.48269	1.28132
ARHGAP24	2.1867	0.536373	0.475355	0.982861	0.729403	0.639353	1.20422	0.84506	1.14606	0.595174	0.801348	0.654029	0.685577	1.14602	0.578438	0.605982	0.77001	2.82027	3.62973
ARHGAP25	6.04054	5.5848	6.14316	5.59965	5.83587	5.79726	5.73691	5.87659	6.00957	6.07989	5.54424	5.95682	5.53997	5.48126	5.29232	5.52631	5.92544	6.0154	6.51897
ARHGAP26	3.00284	2.22089	2.76076	1.92154	2.23117	2.00093	2.52067	2.58785	2.69771	3.51714	1.60952	2.70065	1.9753	2.04956	1.79649	2.1013	3.11757	2.78842	2.577
ARHGAP26-AS1	0.671116	0.806046	1.17575	0.68513	1.04405	1.1975	1.0416	0.879388	0.379469	0.71929	1.23234	0.968352	0.997056	0.967362	0.77382	1.32425	0.473696	0.681231	0.64197
ARHGAP27	2.97891	3.83994	3.78264	4.17532	4.07053	4.12839	4.03531	3.38956	2.64837	3.13843	4.0583	4.20693	4.10935	3.61699	4.21597	4.46222	3.01205	3.04768	3.06456
ARHGAP27P1	0.803623	1.06592	1.13693	1.34152	1.42148	1.54431	1.16378	0.929732	0.681439	0.938331	1.20085	1.16934	1.17309	0.687321	1.44489	1.30196	0.651852	0.873059	0.791406
ARHGAP28	0.0928571	0.493292	0.297896	0.393849	0.689949	0.212759	0.295183	0.176871	0.0680902	0.335212	0.367254	0.238869	0.42671	0.508805	0.466542	0.290334	0.0935345	0.497215	0.134107
ARHGAP29	0.13761	1.16788	0.588465	1.07852	1.269	0.106348	0.154113	0.119999	0.224438	0.180181	1.09073	0.997133	1.01568	1.39069	0.822213	0.34046	0.00351433	0.369655	0.136716
ARHGAP30	4.29542	5.18195	5.62415	5.43723	5.54553	5.79146	5.41734	5.34357	4.09632	4.39624	5.21851	5.16772	5.28343	5.35351	5.80412	5.53481	4.90641	3.60725	4.32285
ARHGAP31	1.56886	1.90281	1.9845	1.91154	1.88514	2.13549	2.06208	1.87286	1.25755	1.62535	1.51195	1.8269	1.68809	1.80814	2.12858	1.92784	1.75733	1.42132	1.37516
ARHGAP32	2.45065	1.66164	1.7933	1.5946	1.58118	0.8143	1.68753	1.38284	1.72695	1.77062	1.93101	1.85152	1.80652	1.65877	0.893122	1.12184	1.5037	1.73956	2.39411
ARHGAP33	2.03449	2.44402	2.04515	2.86317	2.06458	2.69797	2.19484	2.66956	2.1742	2.58229	2.6048	2.90412	2.47059	2.09113	2.58593	2.84274	1.97564	2.56055	2.20793
ARHGAP35	4.01474	3.38228	4.22844	3.4868	3.46348	3.61155	3.89618	3.74602	3.88287	4.46118	3.07115	4.10638	3.50249	3.71489	3.44296	3.66253	3.89208	4.15508	3.89082
ARHGAP36	0.239409	0.106478	0.116659	0.333452	0.513253	0.435485	0.270469	0.142889	0.270469	0.0600202	0.110216	0.630242	0.133355	0.110112	0.520212	0.443311	0.270469	0.832962	0.0207264
ARHGAP39	2.88942	2.70469	2.29469	2.27247	2.56642	2.77093	2.41245	1.84195	2.03483	1.99971	2.36917	3.48921	2.35604	2.35604	3.02973	3.37482	2.02362	1.68928	1.76925
ARHGAP4	4.57211	6.58571	6.17348	6.64511	6.54028	6.53946	6.38617	6.04326	4.61291	4.90283	7.03499	6.24229	6.76274	6.23422	6.69955	7.00968	5.18795	4.21418	4.43246
ARHGAP42	0.302914	0.488952	0.301825	0.751742	0.590745	0.543035	0.361131	0.446449	0.559179	0.495398	0.331292	0.742231	0.648239	0.630084	0.913833	0.578475	0.426212	0.865545	0.629103
ARHGAP44	1.43769	1.55315	1.60686	1.63698	1.76512	1.67205	1.71651	1.16785	1.19486	1.60827	1.63781	1.21784	1.54248	1.82517	1.95876	1.44603	1.18049	1.6611	1.22561
ARHGAP45	8.2127	9.04557	8.58934	9.18176	9.00707	9.04364	8.87145	8.57471	7.89924	8.32743	9.35375	8.89207	9.27219	8.85769	9.06256	9.10398	7.96133	7.73431	8.05941
ARHGAP5	2.83807	1.44121	1.19189	1.26137	1.40666	1.0753	1.00335	1.58282	3.65582	2.35755	1.26008	1.33404	1.35268	1.58265	1.38846	1.13127	2.13891	2.2271	2.39683
ARHGAP5-AS1	1.5124	2.50191	2.56775	3.22534	2.65928	3.19856	2.96613	2.96093	1.39028	1.63241	3.56911	2.58725	3.42786	3.34722	4.35032	3.80054	1.858	0.856194	1.46661
ARHGAP6	1.58311	1.07891	0.688385	0.800487	0.930992	0.216765	0.788794	0.122223	0.651865	0.244271	0.93362	0.311373	0.671113	0.954272	0.912163	0.51096	0.235504	0.172408	0.982609
ARHGAP9	7.23521	8.59075	8.95734	9.01022	8.98075	8.8927	8.57124	8.33457	6.84525	7.23679	8.83535	8.8904	8.99753	8.94108	8.81999	8.96509	7.97506	5.96635	7.56391
ARHGDIA	4.53586	7.49585	6.31299	7.7002	7.71533	7.52677	7.57927	6.2787	4.3201	5.28389	7.42965	7.1944	7.48394	7.14233	7.3874	7.84734	5.89075	4.18233	4.54949
ARHGDIB	8.02454	7.88838	8.29753	7.97133	8.2283	8.16466	8.13598	8.42518	7.60385	8.06708	7.98806	8.05777	8.06336	8.10397	8.55015	8.15457	8.36553	7.30062	7.91315
ARHGDIG	0.786819	1.25949	1.1425	1.40766	0.939348	1.29975	0.872267	0.898553	0.379469	1.12409	1.28308	1.70914	1.12409	0.495043	0.808403	1.25949	1.05129	0.845943	0.54663
ARHGEF1	3.78198	3.89721	4.31971	4.63123	4.33062	4.27562	3.76956	4.41013	4.45877	3.5926	4.02163	3.91952	4.19867	3.92259	4.92958	4.17599	3.65927	5.65048	4.7486
ARHGEF10	1.64089	1.31137	1.08516	1.17314	1.35236	0.836359	0.886205	0.905043	1.23009	0.490469	0.993072	1.15689	1.53155	1.43907	1.35445	0.882086	0.843116	0.545867	2.56411
ARHGEF10L	1.31511	1.87274	1.52689	1.6939	1.62696	1.29013	1.83603	1.34318	1.23048	1.48247	2.18005	2.01762	1.75888	1.79906	1.92772	2.21765	1.55672	1.32236	1.35607
ARHGEF11	1.88315	2.65433	2.80499	3.06939	3.14349	3.16181	2.21625	2.5879	2.17787	2.01299	3.36305	3.20206	3.03565	3.11285	3.21341	2.89165	1.99012	1.79314	1.71579
ARHGEF12	0.807305	0.873715	0.451665	0.859087	0.848711	0.606836	0.751602	0.725952	0.805185	1.0987	0.875055	0.841606	0.9417	0.85956	0.588185	0.74972	0.6504	0.852459	0.906545
ARHGEF15	1.24263	2.23747	2.01617	1.94935	2.21634	1.51128	1.46723	1.46631	1.00276	1.24138	2.72039	1.96234	2.09068	2.26057	1.24349	1.42555	1.37358	1.73543	1.09587
ARHGEF16	1.82096	2.42071	2.54176	2.47979	2.56612	2.59596	2.55339	2.4619	1.5037	2.2282	2.52406	2.93915	2.70642	2.58115	2.66032	2.57947	2.13152	1.92733	1.6276
ARHGEF17	1.14864	2.35577	1.55097	2.15469	2.98665	2.05387	1.78614	1.53948	1.09556	1.61362	2.53501	2.77348	2.62774	2.84299	1.90673	2.29395	1.19358	1.76628	1.67531
ARHGEF18	9.97181	9.69919	9.61647	9.88982	9.77563	9.75299	9.7125	9.38936	9.73697	9.74595	9.8966	9.51698	9.92176	9.68725	10.21	9.85564	9.10769	9.27436	9.82549
ARHGEF19	2.9919	4.98258	4.58776	5.00368	4.80869	5.40916	5.18718	4.25914	2.3216	2.76807	5.01504	5.34136	5.46386	4.31561	5.07559	5.35068	3.37244	2.76263	2.38057
ARHGEF2	5.06397	5.87715	5.76353	6.29079	5.94005	6.20072	5.9955	5.53971	4.67952	5.07554	5.97187	5.94183	5.91241	5.51875	6.19959	6.25362	4.93071	5.0757	5.39628
ARHGEF25	1.2162	1.77791	1.45244	1.63754	2.18547	1.56945	1.45244	1.51542	0.788831	0.675766	1.65582	1.911	2.32042	1.81743	1.3668	1.39069	1.06668	0.279489	0.773625
ARHGEF26	0.269296	0.605236	0.235944	0.433994	0.455312	0.263114	0.262873	0.179377	0.400591	0.421845	0.928387	0.775805	0.495284	0.753945	0.812566	0.132951	0.201194	1.19772	0.590381
ARHGEF26-AS1	0.139362	0.23578	-0.0753219	0.139362	0.139362	0.0662868	0.0615946	0.108605	0.379469	0.0123562	0.139362	0.280244	0.127017	0.119761	0.410764	0.36752	0.0238788	0.328991	0.114709
ARHGEF28	0.371536	0.762181	0.442249	1.38024	0.727902	0.478039	0.578976	0.444292	0.447733	0.639444	0.466772	0.736498	0.800087	0.678248	0.744542	0.408464	0.390121	0.496734	0.441924
ARHGEF3	8.4672	7.1511	7.88566	6.57109	6.6461	7.02944	7.46896	7.70466	9.21949	8.86368	6.97021	7.74487	6.78272	6.86997	6.32665	6.60567	8.66421	8.56605	8.32139
ARHGEF33	0.047677	0.0856103	0.13467	0.464889	0.234021	0.483764	0.292941	-0.00407001	0.16961	0.206776	0.105524	0.0788955	0.400822	0.288131	0.483764	0.160946	0.0140732	0.46218	0.249602
ARHGEF37	1.27575	1.84231	1.49479	2.37492	1.77358	1.74008	1.66644	1.38437	1.42097	1.17549	1.73766	2.11325	2.38186	1.61493	1.72023	1.91123	1.02365	2.04088	1.25928
ARHGEF38	0.139362	0.0765569	0.108258	0.251889	0.251889	0.167473	0.160946	0.251889	0.379469	0.341701	0.439561	0.594532	0.170098	0.230883	0.501632	0.772656	0.0319407	0.251889	0.0739839
ARHGEF39	1.23252	2.00794	1.73185	1.73519	2.33555	2.37843	2.37498	1.90304	1.0829	1.82425	2.00129	1.78819	1.92701	2.09781	2.04275	2.6037	1.67964	0.990212	1.89502
ARHGEF4	1.57162	2.10777	1.38432	2.12042	1.67715	1.29131	1.73129	1.47103	1.06096	1.12133	2.12633	1.82356	1.96162	1.52334	1.67089	1.58615	0.951344	0.760473	1.01909
ARHGEF40	2.47591	4.38262	3.07052	3.58001	3.69808	3.31882	4.3785	3.01732	2.23081	2.4737	3.3198	3.47645	4.15136	3.85039	3.20096	3.22071	3.77802	4.53587	2.30751
ARHGEF5	1.47959	2.91779	2.5374	2.67884	2.78	3.59929	2.72141	2.43847	2.08477	2.06074	3.47022	2.5005	2.47812	3.49541	3.23652	2.57017	2.24497	0.972492	2.76384
ARHGEF6	8.60679	6.87321	6.55704	5.5037	6.1892	5.64027	6.22267	6.92585	8.78811	8.52946	6.37273	6.35198	6.25152	6.53945	5.19627	5.92847	8.30923	8.53226	8.42644
ARHGEF7	3.01702	1.82374	2.51238	1.97703	1.75069	1.82742	1.96658	2.29567	2.95629	1.98622	1.93881	1.80988	1.80089	1.88656	1.81582	1.536	2.40749	3.50692	3.12676
ARHGEF7-AS2	0.272294	0.139362	0.0578959	0.270469	0.350061	0.355236	0.105493	0.170137	0.109361	0.425057	0.304505	0.467815	0.453049	0.144022	0.355236	0.139362	0.111405	0.303353	0.105493
ARHGEF7-IT1	0.130469	0.0104063	-0.0899127	0.0857422	-0.0297409	0.160946	0.0857422	-0.00407001	0.101323	0.0714119	0.101323	0.261397	0.0691112	0.00878832	0.335485	0.00878832	0.220002	0.139362	-0.0297409
ARHGEF9	4.43852	2.87759	4.30022	2.79761	3.19846	3.7983	3.64131	4.07503	3.47704	4.21493	2.70257	3.48203	3.80744	3.87547	2.81213	3.16288	4.17512	3.32383	3.62676
ARID1A	5.04301	4.53332	5.6116	5.08973	4.89176	5.39183	4.79442	5.01993	4.47627	4.75272	4.77189	5.08479	4.85679	5.09861	4.97043	4.90883	4.70269	3.7649	4.63209
ARID1B	4.34683	3.91327	4.21558	3.74175	3.81436	4.17761	3.8823	4.10839	4.20855	4.4782	4.05067	3.96247	3.78717	3.85842	3.96035	3.67953	4.13286	3.30107	3.99382
ARID2	4.95513	2.99777	2.94503	2.33567	1.9417	2.30389	2.72177	3.71267	5.63942	4.54146	2.2227	3.27116	2.43886	2.63663	1.88194	2.63237	4.92615	5.69207	4.59763
ARID3A	2.95446	2.70057	2.64175	3.27867	2.71782	3.21026	2.81128	2.65093	2.43109	2.81113	2.79177	2.85021	2.94475	2.51721	2.99699	3.18629	2.43435	3.25503	2.82603
ARID3B	5.27494	6.71828	6.17974	7.00249	6.53655	6.6339	6.64899	6.12784	4.46189	5.66998	6.67881	7.01781	6.8145	6.55166	6.86606	6.87708	5.84477	4.67502	5.18539
ARID4A	3.90572	2.45618	2.03439	1.36761	2.18919	1.96708	1.83594	2.07323	5.12213	3.88873	1.7743	1.7019	1.68714	1.54411	1.72966	2.17295	3.59828	5.46403	3.98245
ARID4B	4.25153	3.46302	3.31487	3.17908	3.56638	3.50181	3.35918	3.81196	5.2508	4.26168	3.58056	3.35011	3.38186	3.31697	2.83428	3.39847	4.39066	4.95811	4.29148
ARID5A	3.76836	6.77174	5.9706	6.79922	6.63471	6.53803	6.17945	5.80772	2.68788	4.40873	7.30416	6.49376	6.79945	6.26133	6.66374	6.8245	5.04452	2.28581	3.45343
ARID5B	1.69501	1.71934	1.85111	1.38898	1.65917	1.915	1.60676	1.70538	2.16985	1.77197	1.47883	2.03583	1.40428	1.58884	1.87409	1.70973	2.1858	2.33047	1.62829
ARIH1	4.01077	2.68792	2.90676	1.91875	2.03678	2.28401	2.68392	2.83521	3.82796	3.57994	2.43523	2.83435	2.43697	2.54435	1.76817	1.94295	3.68066	3.58751	3.76879
ARIH2	5.27765	5.18592	6.05802	5.24001	5.17443	5.78009	5.52967	5.65065	4.66186	5.06722	5.17006	5.56625	5.33439	5.62192	5.44576	5.23558	5.34823	3.99834	5.15654
ARIH2OS	3.81252	6.23672	5.41423	6.69775	6.75732	6.59974	6.24819	5.59274	2.62445	3.86726	7.19552	5.82229	6.73923	6.70508	6.99672	7.04227	3.94435	0.901366	2.61357
ARL1	5.05733	3.62769	4.19985	3.22386	3.85912	3.05119	3.50565	4.09561	5.2299	5.08874	3.10285	3.59699	3.43955	4.01181	3.27294	3.55018	4.8576	3.28849	5.29661
ARL10	1.95773	1.41005	1.79448	1.12729	1.00672	1.40727	1.62302	1.66914	1.7902	1.75593	1.3759	1.3763	1.09516	1.40461	1.48388	1.48774	1.64163	1.63829	2.39551
ARL11	0.390671	0.38975	0.259749	0.579045	0.455877	0.455447	0.6107	0.17296	-0.0310497	0.258149	0.486897	0.456312	0.37396	0.357078	0.29511	0.838442	0.396501	1.26021	0.584019
ARL13B	2.57436	0.516391	-0.0454812	0.0435036	0.29127	0.182294	0.255369	0.563749	1.90937	1.55402	0.114059	0.100243	0.495043	0.516391	-0.228584	0.191919	0.94025	0.495043	0.90128
ARL14	-0.0865826	-0.106245	-0.0334735	0.0266866	0.0577466	-0.0153286	0.0266866	0.0102603	0.124546	0.0266866	0.354046	0.256759	0.341701	-0.035937	0.77382	0.139362	-0.0865826	0.00510231	-0.0178773
ARL14EP	5.70549	3.62857	3.88028	2.59546	3.37803	3.48328	4.0995	3.69018	6.58281	5.33791	3.47675	4.08993	2.66683	3.42698	2.6377	3.46413	5.59186	4.84486	5.77948
ARL15	3.15904	1.94624	2.65591	0.980754	1.84356	1.17747	1.86415	2.36267	3.87799	3.65664	1.24632	1.7835	1.68908	2.11255	1.37092	0.930509	2.89704	2.26002	2.56808
ARL16	5.00207	6.30325	5.95039	6.51724	6.49774	6.6246	5.93222	5.78187	4.81258	4.87974	6.93557	6.60473	6.38359	6.35406	6.56765	7.01937	5.73184	5.16818	6.12357
ARL2	4.30829	7.95584	6.89513	8.11225	8.21859	8.01594	7.903	6.91318	4.0941	5.18604	7.85119	7.9988	7.81211	7.63103	7.73151	8.21354	5.86785	1.95443	4.04472
ARL2BP	3.33741	3.13564	4.21011	3.64025	3.4104	4.12824	4.03808	3.64968	3.27437	3.03702	3.45959	3.87127	3.72675	3.99928	3.95617	3.66923	3.19957	1.8668	2.85484
ARL3	2.80513	2.74205	3.04098	2.48903	2.80841	3.14284	2.74033	2.73578	2.48196	2.60567	2.67841	3.31913	2.50984	2.67382	2.67556	3.01029	2.67165	2.12402	2.53817
ARL4A	4.93454	5.36594	4.50154	3.53869	3.55883	4.04655	4.50154	4.66981	4.93454	4.92543	3.57149	4.27007	4.13371	4.50154	3.74409	4.53116	5.11091	2.55383	4.87908
ARL4C	7.30768	7.19568	7.99711	7.25791	7.43251	7.66807	7.59543	8.01036	7.1498	7.84628	7.14735	7.50681	7.25544	7.30643	7.39495	7.23008	7.82998	6.66755	6.75581
ARL4D	0.882442	1.44492	1.19624	1.69635	1.26302	1.84678	1.38983	1.43647	1.03739	1.42375	1.33377	1.52763	1.8706	1.5949	2.17916	2.32618	0.956996	0.806145	1.34056
ARL5B	3.56042	1.85502	1.63308	1.18119	1.51203	1.4025	1.62538	1.83817	4.09169	2.57634	2.04913	1.82148	1.89557	2.01594	1.33962	1.73891	2.92658	3.06118	3.11105
ARL5C	0.243624	0.346294	0.473696	0.390167	0.602194	0.873455	0.668116	0.796985	0.364799	0.608261	0.617385	0.448651	0.441485	0.835569	0.49528	0.473696	0.274684	0.139362	-0.0887965
ARL6	2.05726	0.686583	0.68275	1.1338	0.411226	0.871012	0.393738	0.533937	2.97458	0.968868	0.262267	0.427429	1.12075	0.799114	0.53207	0.675385	1.69682	0.776168	1.54601
ARL6IP1	7.83493	6.81707	8.00869	6.18291	6.42373	6.58049	7.3389	7.30235	7.93338	8.09033	6.12333	6.77584	6.56695	7.37704	5.73959	5.64949	7.83109	7.41268	8.09998
ARL6IP4	7.15159	9.33486	8.87476	9.22313	9.26154	9.3746	8.88052	8.60254	6.19788	7.26822	9.32767	8.95431	9.21489	9.18111	8.98751	9.44144	7.79564	5.02234	7.03652
ARL6IP5	8.92517	7.83966	8.61993	7.17262	7.7822	7.54588	8.51774	8.65239	9.1785	9.03812	7.52152	8.30383	7.71375	8.30821	7.49642	7.30641	9.31651	8.62716	8.79762
ARL6IP6	4.29975	2.76735	3.82163	2.90594	2.88868	2.64891	3.13932	3.7268	4.19501	4.43999	3.41791	2.87599	2.89875	2.96372	2.92989	3.16735	3.66209	3.97093	4.08348
ARL8A	6.22207	6.74946	6.14969	6.90318	7.0111	6.97812	7.02838	6.09677	5.96557	6.373	7.00022	6.41701	6.70365	6.11268	6.94325	7.35805	5.52837	6.01682	6.03186
ARL8B	5.94958	4.22368	4.88782	2.84478	4.10886	3.42053	4.59106	4.11506	5.53071	5.82781	3.26366	4.00081	3.99355	4.33132	3.05612	3.2579	5.69186	5.35117	5.60567
ARL9	0.957492	1.16104	1.18827	1.5994	1.22946	1.44413	1.17454	0.952735	1.20986	1.14087	1.10096	1.2182	1.36412	1.19589	1.54108	1.5631	0.960114	0.709724	1.33669
ARMC1	6.81254	4.56364	4.96715	3.69705	3.98497	3.38927	4.57066	4.31298	7.20921	6.64577	4.50051	4.56096	4.05834	4.32714	3.92931	3.5051	5.93707	6.43783	6.8097
ARMC10	4.89451	3.60359	4.76581	3.73746	3.72161	3.9459	4.44064	4.79745	4.36739	4.59558	3.69045	3.93677	3.90684	4.19836	3.94952	3.83423	4.703	4.52018	4.20574
ARMC12	0.825019	2.26099	2.04922	3.28335	2.30604	2.25847	2.04922	1.40261	0.875267	1.0643	2.93424	1.85099	1.79848	2.22939	3.20824	3.30231	1.17342	0.473696	0.862445
ARMC2	0.442636	0.603269	0.529019	0.542402	1.00039	0.666895	0.281472	1.05147	0.349413	0.652084	0.402824	0.140601	0.298041	0.267891	0.705114	0.399651	0.473696	0.473696	0.473696
ARMC3	0.45076	0.0622266	0.159541	0.882774	0.303172	0.475961	0.303172	0.519465	0.214516	0.327371	0.502184	0.365045	0.596531	0.196176	1.08883	0.736052	0.166033	0.226218	0.110216
ARMC4	0.415914	0.682101	0.0434267	0.180352	0.331654	0.671737	0.520885	0.406651	0.205376	0.387006	0.750658	0.610567	0.481844	0.345083	0.865336	0.611127	0.301509	0.423489	0.120068
ARMC5	3.28455	3.96049	3.37422	4.26155	4.12597	4.09053	3.86381	3.8463	2.85544	3.16497	4.39099	4.11262	3.81195	3.73576	3.87262	4.42585	2.59843	2.71805	2.91405
ARMC6	3.31078	5.10704	4.52812	5.8702	5.37858	5.52747	5.44051	3.94501	3.37599	4.25758	5.52591	5.61063	5.49585	4.6589	5.32327	5.69424	3.19084	2.76263	3.56824
ARMC7	4.33981	5.62404	4.66352	5.9297	5.92691	5.45985	5.45637	4.91525	3.40607	4.20932	6.11987	5.64795	5.6965	5.36429	5.49329	5.78791	3.75798	3.41467	3.86878
ARMC8	4.55781	2.64505	3.30118	1.58002	2.5107	2.44769	2.82915	3.14502	5.08828	4.4849	2.32947	2.59966	2.68049	2.42298	2.06971	2.35022	4.22632	4.8739	4.40057
ARMC9	0.890611	0.983338	0.947605	1.29247	1.17307	1.33715	1.08395	1.01522	0.733286	0.865918	1.25177	1.4899	1.25	1.02674	1.10484	1.36603	0.934441	0.922099	0.860531
ARMCX1	4.75488	3.59042	3.84634	4.41993	2.78735	0.882887	1.75867	2.31024	2.61037	3.00703	2.51829	1.8621	3.59042	4.38732	1.97093	1.37997	2.19782	4.0989	1.26606
ARMCX2	2.5073	1.75905	3.40322	1.17567	1.52206	2.40942	1.75905	1.16045	1.70153	1.70602	1.17567	1.50345	1.28946	2.84739	1.11623	1.56635	1.45893	0.253615	4.56074
ARMCX3	6.27762	4.24694	4.95492	4.16679	4.96943	4.36642	4.63966	4.38865	6.81591	6.45947	4.44607	4.17197	4.06767	5.10367	4.71808	4.08617	6.03858	6.40973	6.69101
ARMCX4	1.24187	0.412279	1.08225	0.491411	0.65245	0.599606	0.655648	0.605581	1.39147	0.549874	0.386432	0.80469	0.36802	0.620279	0.662776	0.383705	0.902874	0.499315	0.704297
ARMCX5	3.13203	2.37094	3.39813	1.68273	2.13949	2.18525	1.75438	2.43464	2.97361	1.95816	1.86845	2.4271	1.59622	2.7604	1.41446	2.28006	2.95441	2.08971	2.76437
ARMCX6	4.86506	5.09441	4.82427	4.95169	5.04119	4.99139	5.04926	4.75299	4.67468	4.86809	4.92497	4.81422	5.10874	4.84773	5.00874	4.88732	4.55368	5.09891	4.80432
ARMH1	4.92047	7.44227	6.77413	7.62676	7.3816	7.44113	6.8192	7.0644	4.63998	4.17262	7.96065	7.43373	7.34596	7.22969	7.67458	7.51223	5.21234	5.49634	5.00555
ARMH3	4.08688	4.63018	4.98871	4.90491	4.4811	4.85814	4.68966	4.76543	3.69561	4.41498	4.28182	4.42624	4.48954	4.5509	4.76326	4.56322	4.76735	3.50985	3.9162
ARMH4	0.686704	0.559195	0.542472	1.27588	0.687902	0.753615	0.674467	0.542402	0.0233182	0.701914	0.782715	0.253711	0.291012	0.327062	0.753615	0.512016	0.292659	0.60981	0.487545
ARMT1	6.66414	4.05501	4.63568	3.67087	4.48622	4.54027	4.17895	3.84665	7.33427	7.00953	3.32245	3.45603	4.71354	4.23473	2.81422	3.60194	5.64138	6.41119	6.76101
ARNT	4.29478	3.94169	4.12521	3.82818	3.62388	4.04142	4.04312	3.65584	4.23852	4.37643	3.26687	3.90427	3.52645	3.53488	3.67066	3.23417	3.6793	4.37564	4.03286
ARNT2	0.0229803	0.324563	0.233691	0.682343	0.559462	0.740077	0.424592	0.202785	0.180585	0.455908	0.731755	1.11194	0.497797	0.129835	1.13186	1.07343	0.26924	0.987662	0.110216
ARNTL	4.84905	3.74192	4.95267	3.26326	3.12118	3.18858	4.49621	4.69738	5.31219	4.73212	2.86763	3.22734	2.3185	3.89582	3.20617	4.09175	5.44566	3.77998	5.27615
ARNTL2	0.493687	0.9193	0.476946	0.409329	0.560407	0.687264	0.456816	0.419512	0.951715	0.362761	0.562992	0.651567	0.536369	0.793627	0.487137	0.604211	0.550865	1.5996	0.713947
ARNTL2-AS1	-0.161078	-0.0334735	0.139362	0.0857261	-0.0887965	-0.102832	-0.0887965	0.208067	0.782484	0.341701	0.139362	0.169255	0.0780042	0.177891	-0.173388	0.139362	0.240548	0.473696	0.163314
ARPC1A	5.66999	7.45367	7.34585	7.56543	7.72034	7.4418	7.23334	6.28726	4.96729	5.0733	7.55469	7.85042	7.61661	7.51114	7.32069	7.45454	6.36539	3.44094	5.36117
ARPC1B	7.34232	9.11274	8.93982	9.04223	9.2852	9.04968	9.27483	8.53172	7.01336	7.96345	9.00627	9.10819	9.1328	9.004	8.71863	9.46491	8.32101	6.74007	7.61278
ARPC2	9.42099	9.0477	9.58919	8.73414	8.83599	8.94496	9.21696	9.45556	9.40127	9.37055	8.71714	9.007	9.01701	9.30182	8.93775	8.74877	9.82818	9.403	9.52737
ARPC3	9.37046	9.2821	9.59349	8.62501	9.02984	9.50358	9.2894	9.45299	8.78933	9.20642	8.93455	9.23064	8.99625	9.22287	8.94898	8.99354	9.74983	8.94194	9.54956
ARPC4	7.5817	9.03572	8.30093	9.03239	9.05337	9.15297	9.04507	8.17157	7.42692	8.09433	8.83623	8.82827	9.08643	8.42732	8.77416	9.27079	7.55666	7.3512	7.36684
ARPC5	4.95167	4.91333	5.37446	4.83139	4.98148	5.04168	4.97491	5.01535	5.0744	4.96335	4.57631	4.7744	4.82042	4.80323	4.8463	4.62533	5.45387	5.32439	5.23541
ARPC5L	6.55269	7.5659	7.54361	7.58151	7.29559	7.39584	7.45233	7.403	6.21897	6.95137	7.19254	7.40861	7.4347	7.34584	7.32609	7.53852	7.20547	5.51069	6.68154
ARPIN	1.8571	1.94525	1.66137	2.62992	2.18499	1.84455	2.4361	1.53105	1.26489	1.98171	1.9743	2.15403	2.41032	2.48864	2.22605	2.23965	1.518	2.67547	1.15965
ARPP19	5.64062	3.48671	4.81868	3.64709	3.95494	4.17828	4.60498	4.66309	5.58895	5.77208	3.68986	4.05688	3.63242	4.60806	3.71309	3.64415	4.87298	4.04641	5.21867
ARPP21	0.251353	0.145675	-0.0308711	0.179006	0.0874037	0.317023	-0.00841595	0.0757879	0.135666	0.108887	0.129655	0.315995	0.117092	0.0753066	0.390054	0.175508	-0.012814	0.364285	0.145704
ARR3	0.564797	0.644548	0.391962	0.379481	0.371698	0.983078	0.684448	0.712383	0.362631	0.564797	0.572303	0.57071	0.728479	0.328124	0.718027	0.868746	0.371698	0.564797	0.535651
ARRB1	4.18262	5.45679	4.78755	5.58495	5.79546	5.54333	5.70564	5.19049	3.03243	4.15666	5.49089	5.56224	5.53028	5.30057	5.01671	5.82593	4.79131	2.83994	2.6314
ARRB2	6.00224	8.15991	7.83727	8.06222	8.15264	8.13889	7.92305	7.69706	5.02373	6.23978	8.41246	7.89364	8.34257	7.95729	7.98205	8.23283	7.25161	4.41521	5.61374
ARRDC1	2.55545	4.2483	3.56391	4.13681	3.81003	4.06361	3.85576	3.80236	2.43936	2.69693	4.32096	3.82769	4.14258	3.97293	4.14783	4.49612	2.95325	3.22683	2.71934
ARRDC1-AS1	2.02575	3.74128	3.56824	3.89027	3.40597	3.53153	3.57575	2.98764	1.5631	2.47226	4.01774	3.36019	3.57732	2.85696	3.74294	4.33256	1.9832	2.27312	1.76169
ARRDC2	3.78049	6.60525	6.19309	6.42277	6.40137	6.40626	6.00765	5.88541	3.82132	4.43767	7.02482	6.42346	6.86541	6.4622	6.65226	6.54068	5.06315	3.15255	4.55168
ARRDC3	6.90857	4.58016	4.85742	3.16464	4.3768	4.36982	4.31081	4.9565	7.29771	6.93806	4.12391	4.48598	3.87456	4.10403	2.85482	4.41476	6.1954	6.32942	6.81774
ARRDC3-AS1	0.758003	1.11368	1.01735	1.45234	1.20561	1.5631	1.55902	2.14088	1.3343	1.03417	1.16104	1.16104	1.06832	1.30204	1.16104	1.92733	0.742082	0.260554	0.542402
ARRDC4	2.80934	0.732512	1.04405	0.387627	1.17177	0.360713	0.473696	1.09832	2.22935	0.212123	0.712872	1.07322	1.14682	2.67396	0.300874	0.984384	2.58078	2.74059	0.742168
ARSA	2.6076	4.61345	3.85639	4.68313	4.46105	4.76618	4.31636	4.03365	2.56989	3.56078	5.38814	4.45102	4.96575	4.05503	4.59073	5.08542	2.67505	1.99765	2.77944
ARSB	1.25526	0.500246	0.696687	0.784486	0.964458	1.35539	1.33226	0.743377	1.2276	1.4	0.682783	0.686015	0.883722	0.775958	0.910768	1.06337	0.871028	0.998066	0.932865
ARSD	1.91583	2.58002	2.26546	2.45326	2.21499	2.38878	2.97367	2.26569	1.77474	2.39132	2.78464	2.65467	2.84789	2.55316	2.02285	2.51603	2.81343	2.68484	2.03774
ARSE	0.0608985	0.242769	0.305314	0.393058	1.16664	0.462319	0.341701	0.705932	0.261386	0.178308	0.373814	0.639945	0.522456	0.341701	0.341701	0.5659	0.0771554	0.473696	0.200028
ARSF	0.493017	0.997002	1.12871	0.570593	0.830775	1.22467	0.77382	0.542402	0.379469	1.02091	1.23234	0.77382	1.17588	0.822635	1.07394	0.77382	0.689093	0.496869	0.723089
ARSG	2.88638	4.29458	4.24963	4.31905	4.03159	4.39372	4.19382	3.83867	3.49089	3.34227	3.99162	4.79845	4.48534	4.20082	4.44063	4.66567	3.97713	2.30059	3.08148
ARSI	0.473696	0.774142	0.586965	0.586965	1.17034	0.927981	0.471482	1.02484	0.179825	0.41131	0.980922	1.07763	0.76772	0.645132	0.843429	1.25243	0.190302	0.473696	0.159317
ARSJ	0.852272	0.59096	0.139362	0.443305	0.411549	0.203662	0.283051	0.367778	0.21921	0.0952065	0.253905	0.307278	0.25084	0.122568	0.253905	0.640374	0.283051	0.283051	0.105146
ARSK	2.31452	2.38406	2.30908	2.22213	2.64944	2.86406	3.05698	3.25093	2.79932	2.01969	3.22861	2.84789	2.46402	2.75409	2.89023	3.09302	2.23292	1.95302	2.49238
ART1	0.787469	1.0076	1.11783	1.01817	1.15535	1.08514	1.05542	0.951717	0.796874	1.00379	1.41612	0.879695	0.999251	1.09093	1.22665	1.21547	0.850258	1.01198	0.675771
ART3	0.00510231	0.225641	0.00510231	0.0868467	-0.0118426	0.221106	0.221106	-0.0875991	-0.311712	0.0123562	-0.101712	0.0266866	-0.00552481	0.0266866	0.160946	0.305226	-0.0286364	0.0266866	-0.117616
ART4	0.00884628	0.152217	-0.0520415	0.250879	0.202292	0.473841	0.271119	0.165842	0.0640135	0.273001	0.661684	0.212517	0.119725	0.416476	0.220344	0.0936433	-0.15656	0.252131	0.193729
ART5	0.233698	0.219112	0.134686	0.542402	0.804055	0.423129	0.473696	0.363043	0.139472	0.379469	0.379469	0.54278	0.379469	0.255046	0.528059	0.533822	0.473696	0.278317	0.357729
ARTN	0.490204	0.636536	0.841909	0.833605	0.948918	0.900118	0.661763	0.49174	0.316532	0.570692	0.82856	0.653541	0.815357	0.5392	0.820489	1.25853	0.394445	0.586565	0.345167
ARV1	2.94245	2.52609	2.80216	1.80334	2.89187	2.18467	2.61377	2.97789	3.23715	2.55999	1.91	2.69679	2.21957	2.51416	2.38258	2.21176	3.08478	3.3485	3.00431
ARVCF	2.62482	2.87798	2.88241	3.75081	3.33045	3.28316	2.55556	2.95704	2.04701	2.87262	3.54751	3.7617	3.11142	3.02585	3.68978	3.6953	2.47409	2.76263	2.14045
ARX	0.934147	1.24115	1.11067	1.39078	1.30318	1.69172	1.15627	1.04723	0.978569	1.13071	1.36752	1.50254	1.24527	1.25209	1.81292	1.5441	0.752517	0.812092	1.14445
AS3MT	5.40826	3.90565	4.63	3.32403	4.40091	3.4838	3.3436	4.03305	4.84685	4.53323	2.98186	3.29131	3.34613	3.83216	4.48564	3.35779	4.62206	2.60381	5.11661
ASAH1	4.40914	4.03208	4.00996	3.70464	4.0759	3.07024	3.90194	3.77904	4.58663	4.22947	3.71763	3.63344	4.02902	4.44482	3.2251	3.05613	4.79453	4.41126	4.78664
ASAH2B	1.77971	1.41513	0.813229	0.508854	0.838485	0.83386	0.712814	0.661704	2.2243	2.04877	0.427445	0.698743	0.640437	1.09552	0.68102	0.719633	1.6886	2.25794	2.20798
ASAP1	5.3974	4.81822	4.13668	3.40862	3.75916	3.28488	3.96001	3.71708	5.293	4.80607	3.76651	4.03295	3.5005	3.65742	3.0255	3.64038	4.83577	5.49476	4.90298
ASAP1-IT1	0.720789	0.380263	1.18159	0.720789	0.50298	0.885805	0.568542	0.720789	1.42031	0.720789	0.499211	0.671974	0.214898	0.835569	0.77382	0.32882	1.11756	0.384387	1.42314
ASAP1-IT2	1.10703	1.56777	1.61839	0.550399	1.02154	0.620954	0.954786	1.40461	0.483068	0.795182	1.75942	1.5203	1.12453	1.31346	0.667005	0.877418	2.55649	2.2978	1.05723
ASAP2	3.62058	3.23163	2.20961	3.23246	2.95143	-0.0420768	0.404641	0.383152	3.0751	1.70727	2.38693	3.22186	3.05022	3.8216	0.548169	1.16104	2.08635	3.14852	2.38693
ASAP3	0.669581	1.78102	1.60077	1.583	1.30489	2.28798	1.15506	1.3784	0.505733	0.910538	2.60215	2.07911	1.53042	2.44279	1.21482	1.7263	0.966452	0.775174	0.739871
ASB1	3.8336	4.20547	4.12215	4.1968	3.83859	4.1728	4.1333	3.92348	3.55303	3.90323	4.04004	4.07268	4.06868	3.91718	4.20363	4.07962	3.47078	3.66126	3.85311
ASB10	1.01928	1.09512	1.17978	1.46731	1.31864	1.58211	1.29153	1.26395	1.13523	1.08035	1.34761	1.45164	1.18685	1.33237	1.37334	1.51765	0.963459	1.20788	0.875455
ASB11	0.220292	0.384621	0.612675	0.542402	0.426736	0.506712	0.28071	0.533027	0.110216	0.352505	0.436071	0.22998	0.266027	0.137755	0.486801	0.631334	0.194984	0.192292	0.41574
ASB12	0.197528	-0.0252266	-0.143847	0.0201584	0.105195	0.575522	0.219112	0.248516	0.168382	0.444858	0.677633	0.110216	0.341701	0.219112	0.640428	0.42371	-0.0887965	0.219112	0.105195
ASB13	3.64302	5.52912	4.39264	5.53247	5.57671	5.69884	5.24465	5.56804	3.90699	3.17043	6.04991	5.75497	5.70103	5.57762	6.02248	5.9997	4.76489	3.64186	3.64953
ASB14	0.973809	0.701388	0.803546	0.879471	0.879662	0.908466	0.982581	0.953726	1.15402	0.631525	1.05116	1.2463	0.919333	0.582257	0.987785	0.772358	1.00474	1.54357	0.953726
ASB15	-0.0691259	0.189364	0.160946	0.212303	0.238714	0.211677	0.1318	0.19035	0.160946	0.177372	0.189717	0.110216	-0.0292149	0.330715	0.211677	0.114749	0.10278	0.10278	0.0762197
ASB16	1.75286	1.52725	1.84009	2.00035	2.23382	2.08635	1.94738	1.84009	1.5631	1.52201	1.67514	1.84009	1.95157	2.09268	2.43106	2.91632	1.59636	1.23394	1.75291
ASB16-AS1	4.96096	6.96094	5.77289	6.70368	6.79856	6.9901	5.66311	6.25879	5.52288	4.45781	6.23647	6.24245	6.70645	6.13749	6.31181	7.14623	5.09898	5.34994	4.70109
ASB17	0.238714	0.156513	-0.136461	0.270469	0.238714	-0.0333738	0.573048	0.165379	0.276482	0.421658	0.340825	0.238714	0.238714	0.114699	0.920424	0.238714	-0.0510151	0.801206	0.00722796
ASB2	0.823264	1.91713	1.29904	1.61844	1.55928	1.50868	1.99342	1.21585	0.881021	2.06284	1.94781	1.41308	1.45619	1.45086	0.653451	2.77603	1.59965	0.651463	1.21727
ASB3	2.27479	1.41501	1.83375	0.672644	1.9537	1.14059	1.9317	2.05596	2.63626	1.98704	1.16428	2.10002	1.74219	2.17314	1.83427	1.67872	2.38516	1.75821	2.35549
ASB4	0.0886511	0.290189	0.0770945	0.101017	0.22098	0.178388	0.256418	0.105236	0.115271	0.155988	0.361697	0.432238	0.172776	0.0814508	0.285735	0.154865	0.0332462	0.213935	0.00792388
ASB5	0.0133927	0.0756805	-0.263184	0.0266866	0.124428	0.277225	-0.0887965	-0.110673	0.0664135	-0.0418382	-0.00407001	-0.110673	-0.0654277	-0.161353	0.294195	0.39028	-0.0887965	0.429894	-0.150423
ASB6	3.35391	6.01715	4.99271	5.89065	5.92174	6.18389	5.73689	5.21362	3.69266	4.15577	6.30454	5.96896	6.13284	5.14885	5.98633	6.34581	4.43033	2.88225	2.96312
ASB7	4.44257	3.5989	4.38617	3.16192	3.63646	3.98284	3.72981	4.03331	4.73498	4.42376	3.13522	3.67243	3.18802	3.65404	3.19987	3.67579	4.2974	4.36023	4.90735
ASB8	5.82993	5.39919	5.89731	5.02805	5.55131	5.44597	5.89265	5.53021	5.58195	6.07516	5.11536	5.26367	5.42873	5.43665	5.36737	5.11102	5.32863	5.11317	5.59308
ASB9	2.38066	1.74182	2.02929	1.68427	2.27883	1.22467	1.92823	1.75905	1.63432	0.66942	2.81109	1.357	2.4723	1.71958	1.75905	1.47244	0.952844	3.39577	1.71101
ASCC1	5.11825	3.58361	4.66782	3.0839	2.7269	3.99863	4.72367	4.20468	4.73315	4.96251	3.66462	3.52086	3.96566	4.38818	4.40281	2.98365	3.87814	3.59953	5.496
ASCC2	4.36685	6.73818	6.96616	7.2473	6.79457	6.80627	6.63287	6.25938	3.85577	4.44641	6.92983	7.09062	6.98879	6.63041	6.94439	6.93237	6.13565	4.54875	4.40257
ASCC3	3.22481	2.15816	1.6447	0.998772	1.36271	1.7107	2.01187	1.98106	4.46811	3.4508	1.63791	2.29813	1.24083	1.84175	1.58324	1.39136	3.16505	3.79647	3.03573
ASCL1	0.55953	0.935515	0.622146	1.15583	0.854967	0.877437	0.764389	0.903996	0.529535	0.767938	1.02079	1.00372	0.767749	0.778311	0.882761	1.01144	0.632556	0.987621	0.448657
ASCL2	1.79897	2.03223	1.77403	2.69254	2.80593	2.77589	2.79315	2.36574	1.64775	2.81529	2.56531	2.37795	1.98068	1.86575	1.40188	2.84536	1.77047	0.422021	1.85563
ASCL3	0.0367951	0.240697	0.0873545	0.270469	-0.0380659	0.182531	0.217621	-0.00245777	0.125123	0.0630868	0.160946	0.53894	0.341701	0.563637	0.182531	0.160946	0.160946	0.4186	-0.0380659
ASCL5	0.473696	1.15865	0.345843	0.982655	0.902318	0.878833	0.963267	0.608804	0.574808	0.954575	0.683316	1.01521	0.947053	0.757026	1.38669	1.20583	0.574808	0.802966	0.592764
ASF1A	6.58947	4.38148	5.27794	3.43206	4.34707	4.67109	4.48618	5.14975	7.19174	6.83607	4.33266	4.2357	3.77808	4.02636	3.33713	4.19001	6.20364	6.68279	6.63776
ASF1B	1.49017	3.49798	2.90508	3.84856	3.05782	4.41521	4.367	3.11811	1.97219	1.99971	4.14233	4.05845	4.063	3.41157	4.22577	4.07247	3.18846	2.73132	2.57707
ASGR1	1.18354	2.71296	1.69061	2.59367	2.56534	2.61263	3.60525	1.39688	0.782484	1.29118	3.00672	2.30604	2.25989	2.83879	2.05883	3.47027	2.93285	0.681445	1.04383
ASGR2	0.849921	2.30604	1.58348	1.63203	2.38783	2.51132	3.55817	1.69397	1.05283	1.21658	2.55039	1.99948	1.62072	2.27603	2.04649	2.66683	2.23358	1.03393	0.354463
ASH1L	4.63606	3.61792	3.28671	3.01086	3.03718	2.93587	3.19983	3.58391	4.81363	4.55909	3.0667	3.61693	2.93329	3.23804	2.88591	2.71702	4.46036	4.38175	4.47192
ASH1L-AS1	5.16367	5.82269	5.29221	5.97869	6.07912	5.85475	5.55778	5.85847	4.60784	6.32565	6.81319	5.98254	6.57507	6.03752	6.56667	6.5501	4.80678	5.28566	4.48469
ASH2L	8.50248	6.86172	7.64218	6.37368	7.11348	7.11005	7.58538	7.32557	8.35342	8.62366	6.80643	7.37472	6.75517	7.15697	6.82085	6.68776	7.76028	8.02121	8.34926
ASIC1	0.716939	1.3809	1.21557	1.55728	1.15045	0.950899	1.05761	0.946744	0.523647	0.692925	1.93261	1.13553	2.45027	0.659598	0.675647	1.30638	0.657746	0.822508	0.379529
ASIC2	-0.0221542	0.714258	0.345818	0.542402	0.238714	0.057343	0.574158	0.375221	0.350814	0.425568	0.703334	0.425568	0.527679	0.605631	0.540237	0.362944	0.0691581	0.425568	0.544652
ASIC4	1.02274	1.2206	0.910168	1.43562	1.04405	1.5631	1.37603	1.13853	1.19812	1.20986	1.59583	1.73244	1.3082	0.847994	1.64408	1.21338	1.2206	1.16334	0.701641
ASIC5	0.223987	0.102057	-0.147803	0.111311	0.238714	0.245571	0.474792	-0.00297428	0.110216	0.212633	0.111311	0.652886	0.111311	-0.0491716	0.265664	0.527936	-0.172619	-0.0887965	-0.00417174
ASIP	0.616399	1.07184	0.453039	1.0505	0.974969	0.517356	1.16635	0.738402	0.379469	0.720789	0.428281	0.618313	0.716171	0.685988	0.897202	0.625875	0.647459	0.625875	0.811655
ASL	2.31491	5.64675	5.10074	5.98174	6.05141	5.95737	6.02854	5.03054	2.03006	2.44098	6.20679	6.041	5.85207	5.51785	5.97778	6.2532	4.43708	3.0118	1.8617
ASMT	0.332464	1.64456	0.725367	0.811049	0.776639	0.801103	0.760215	0.460112	0.192101	0.504008	0.559309	0.894157	0.993239	0.415901	1.11002	1.95586	0.223913	0.433258	0.363966
ASMTL	4.05198	7.1515	6.10003	7.40976	7.11892	7.10093	6.89207	6.20094	2.6098	4.62023	7.17598	6.79414	7.26952	6.91194	7.06072	7.31258	5.40624	2.50722	3.05645
ASMTL-AS1	1.27681	1.50869	1.60678	1.54689	1.6328	2.08827	1.29622	1.66997	1.1005	1.19164	2.0213	1.63775	1.70729	1.31688	1.26886	1.63937	1.38265	1.46707	1.12695
ASNA1	4.1714	6.82899	5.92812	6.97385	7.011	6.96708	7.01503	6.4537	4.05008	5.6562	7.00237	6.68459	7.02135	6.4157	6.77031	7.5518	5.10596	2.32478	3.70225
ASNS	3.23703	3.26505	3.42996	2.71137	2.94821	3.27896	3.06637	3.49294	3.12064	3.25872	3.14466	3.46776	3.20754	3.32951	3.26826	3.49206	3.44558	2.68114	3.24683
ASNSD1	6.53425	4.97041	5.40558	4.8965	4.99137	3.43209	5.83875	5.3922	6.94512	5.8689	4.91624	5.47112	4.75715	5.03935	2.36661	4.35396	7.10352	5.79377	6.50256
ASPA	0.238742	2.30054	1.36584	1.323	1.61718	0.589702	0.453745	0.215603	0.265409	0.407681	1.38196	1.71653	2.58597	2.96906	0.736037	0.5574	0.276176	0.445177	0.155966
ASPDH	0.912963	1.46417	1.32671	1.99399	1.44358	1.66394	1.33738	1.28974	0.818736	1.41422	2.09509	2.2612	1.77511	1.27484	1.75294	1.97869	0.35047	1.31272	1.11607
ASPG	1.16798	1.37144	1.58151	1.73321	1.68664	1.77585	1.62324	1.39728	0.93204	1.20972	1.68833	1.78392	1.45754	1.42511	1.24308	1.80475	1.03009	1.11537	0.823893
ASPH	1.33187	2.50387	1.71319	2.37324	2.46458	0.696096	0.860864	0.726869	1.3824	1.0047	1.9756	1.79198	2.28811	2.56772	0.99462	0.807715	0.942782	1.29037	1.1663
ASPHD1	0.755957	1.2211	1.16964	1.07801	1.21235	0.938255	1.1481	1.22977	0.659186	0.79562	1.30365	1.2859	1.11793	0.99003	1.13056	1.58935	0.577085	1.96746	0.860029
ASPHD2	5.01507	4.51584	4.59349	5.12277	4.67804	5.39197	5.73464	4.61417	4.57995	5.37379	4.7551	4.90801	5.06867	4.73505	5.25175	5.01385	4.05311	3.78442	5.17023
ASPM	0.418988	0.37674	0.211016	0.349191	0.270951	0.275483	0.307313	0.297528	1.34824	0.263364	0.306444	0.518145	0.567648	0.232359	0.547112	0.497109	0.535847	2.25848	0.240165
ASPN	0.803837	2.96457	1.20017	1.73374	2.72105	0.847991	0.86208	0.858667	1.03893	0.950166	1.86596	1.70345	2.1584	2.24144	1.44339	0.942802	0.742271	2.3834	1.24005
ASPRV1	2.72089	2.83725	2.38418	2.94664	2.72089	3.11958	2.74583	2.35331	1.92397	3.13042	2.72089	2.97103	3.28883	2.73035	2.87524	3.29695	1.64406	2.3583	1.84579
ASPSCR1	2.71935	5.95148	4.48869	5.94279	5.50327	5.48889	5.27627	4.41495	2.5075	3.46991	5.90404	5.71722	5.71116	5.08116	5.62538	5.83028	3.64376	1.28379	2.61357
ASRGL1	0.989546	1.10627	0.88562	1.46033	1.26328	1.7489	2.00943	1.68639	0.886787	1.02731	1.53231	1.98724	1.11971	1.41024	1.32794	1.20648	2.05314	2.38981	0.848679
ASS1	0.992339	5.75331	4.06594	4.96729	5.5273	1.036	1.54357	1.34084	1.7843	0.860344	4.77623	4.82041	5.36206	5.80598	1.65582	1.13711	1.66637	2.8352	2.01013
ASTE1	4.41521	2.81783	4.3649	2.61283	3.25346	3.6597	3.6597	4.38376	5.29373	4.33484	2.84667	3.66569	2.32783	3.47013	2.96037	2.5147	4.39233	3.31725	3.92015
ASTN1	0.0903919	0.00745577	0.0582446	0.317359	0.877637	0.195155	0.33387	0.112063	0.400888	0.0532855	0.1288	-0.0296101	0.120084	0.495043	0.562163	0.430034	0.160946	0.514625	0.0239704
ASTN2	1.50502	1.90524	1.68082	2.02616	1.59391	2.44194	2.17764	2.49163	1.4349	1.45224	2.47927	1.87982	1.90224	1.73005	1.94149	1.96649	1.23307	1.23704	1.65241
ASXL1	5.02043	5.74322	6.33233	5.90507	5.52553	6.18518	5.6263	6.26023	4.78758	4.54771	5.5693	6.05937	5.81384	6.00127	5.97147	5.52237	5.7964	4.77853	5.73308
ASXL2	3.71582	2.01598	2.4047	1.96051	2.41007	2.53553	2.63041	2.68368	3.97926	3.66581	2.23878	2.5074	2.06864	2.18461	1.58421	2.25259	3.61994	3.94154	3.36494
ASXL3	0.738078	0.769262	0.68465	0.83575	1.14294	1.0232	0.799696	1.03261	0.793671	0.732209	0.82811	0.956843	0.905285	0.861223	0.931632	1.30108	0.518076	0.893504	0.666984
ASZ1	-0.0219971	-0.0334735	0.0197322	0.273266	0.684825	0.0902879	0.413106	-0.00127335	0.208075	0.0445676	0.110216	0.43731	0.350092	0.219112	0.0396599	0.39258	-0.0565851	0.391522	-0.168842
ATAD1	5.109	2.70274	3.61121	2.31057	2.39988	2.44848	3.10985	3.82884	5.42631	5.09813	2.58816	3.3084	2.65548	2.82457	1.68038	2.78951	4.8225	4.58119	4.6197
ATAD2	1.75637	1.48045	1.38742	0.87738	0.964352	1.24433	1.37547	1.29043	3.24517	1.94825	1.24354	1.47448	1.23556	1.05362	1.00604	1.65803	2.22955	2.94315	2.01235
ATAD2B	3.48018	1.07015	1.88178	1.18424	1.31355	1.10198	1.27277	1.93648	4.6159	3.45408	0.971901	1.27201	0.851972	1.09417	1.26344	1.57034	1.90241	4.13108	3.28268
ATAD3A	3.89283	5.21636	4.94603	5.75677	5.44513	5.81124	5.22044	4.77991	3.57924	4.42372	5.82623	5.08253	5.97893	4.98403	5.49753	5.89598	3.32783	3.5161	4.16881
ATAD3B	2.72025	3.81154	3.57572	4.10905	3.55001	4.10885	3.78832	3.48729	2.63304	3.34526	4.25888	3.67252	4.22077	3.56054	3.81022	4.20502	2.64106	2.25897	3.02389
ATAD3C	2.69286	3.26121	3.3828	3.34182	3.78904	3.58697	3.19653	3.2554	2.72454	2.97117	3.76398	3.35796	3.58296	2.89111	3.34812	3.68227	2.58887	2.91697	2.61357
ATAD5	2.07781	1.91557	1.96858	1.28196	1.15703	1.40677	0.62259	2.6464	3.10794	2.22135	1.06276	1.84009	1.08111	1.45446	0.524256	1.6842	2.548	3.52897	3.00086
ATAT1	1.09702	2.12712	2.42985	2.42929	1.93826	2.33856	1.71716	1.6425	0.812751	1.23139	2.22135	2.38444	1.97721	1.91295	2.13106	2.69228	2.2134	2.1395	1.59989
ATCAY	0.182632	0.509256	0.509256	0.898553	0.541202	0.618632	0.618632	0.84489	0.125036	0.0931987	0.521601	0.684911	0.787022	0.676799	0.463435	0.509256	0.473696	0.44185	0.343606
ATE1	2.74346	1.67009	1.84959	1.71745	1.8491	2.15307	2.21336	2.08858	2.78104	2.71164	2.19781	1.88252	1.59476	1.94768	1.87126	1.79419	2.41324	3.39279	2.46962
ATF1	5.43372	3.10836	4.27684	2.85784	3.63172	3.37309	4.06258	3.78427	5.95867	5.27046	3.27824	3.44245	3.1089	3.36695	3.20581	2.90399	4.96983	5.285	5.14014
ATF2	2.84634	2.00406	2.26075	1.9676	1.65452	1.81441	2.30846	1.97937	3.33637	3.0601	1.78363	2.26144	1.91823	2.26138	2.32905	2.0691	2.81865	2.35126	3.15358
ATF3	0.769829	1.04374	0.813075	1.61219	1.38778	1.02442	1.01099	0.771764	0.737095	0.590693	1.04771	1.25433	1.37087	1.45254	0.675637	1.06296	1.057	0.810272	0.442948
ATF4	8.99458	9.92279	9.97228	9.90517	9.69453	9.72746	9.6824	9.82957	8.18786	8.96923	9.89839	10.1276	9.92185	9.76061	9.6753	9.85314	9.49047	8.22718	9.11696
ATF5	2.4375	4.34139	3.7003	4.53688	4.33871	4.67085	4.29187	3.60143	1.99552	2.38346	4.29861	4.25917	4.33939	3.81792	4.1446	4.79282	2.91614	3.25636	2.3577
ATF6	4.52714	2.69554	3.14239	2.73854	2.85625	2.68622	3.04558	2.83275	4.87978	3.84106	2.96158	3.52172	2.77707	2.96141	2.56175	2.71279	3.97124	3.57248	4.61094
ATF6B	3.93431	5.4796	4.984	5.95725	5.93067	5.84249	5.61316	4.75706	3.63892	3.89817	5.73624	5.78284	5.80014	5.04801	5.7151	6.06573	4.28337	3.52895	3.84465
ATF7	3.20826	2.58929	3.40903	3.11782	3.03137	3.86972	2.64066	2.71625	2.99179	3.35463	2.40579	2.67005	2.58171	3.0068	3.4751	3.09649	2.55717	3.00351	2.77853
ATF7IP	5.45118	4.55479	4.4027	4.16019	4.26481	4.15624	4.31437	4.8628	6.25059	5.79339	4.00545	4.73954	4.39804	4.359	3.51977	4.11272	5.46912	5.7835	5.38769
ATF7IP2	7.24691	5.56253	5.87864	4.94288	4.90531	5.30536	5.44845	6.33793	6.9251	6.94679	5.84508	5.71233	5.73677	5.46621	5.55516	5.71685	6.21703	6.61123	6.82921
ATG10	1.53297	1.14168	1.47249	1.30456	1.63991	1.21504	1.23058	2.18515	1.36333	1.52379	1.21577	1.16851	0.964499	1.26583	1.70345	1.18246	1.27362	1.2303	1.06885
ATG101	4.18346	6.25277	5.33095	6.60611	6.31753	6.44468	6.57085	5.25664	3.63307	3.95636	6.49524	6.05138	6.48858	6.27162	6.36021	6.9347	4.54143	2.90647	3.91983
ATG12	5.49774	4.20755	4.17881	3.07601	3.96716	3.78862	4.12191	4.29569	5.83245	5.55595	3.9257	3.7542	4.08467	4.06341	3.4961	3.87551	5.25982	4.84476	5.32025
ATG13	3.97209	5.9854	5.13495	5.9562	5.8655	5.97381	5.88049	5.24826	3.44186	4.1893	6.0177	6.10178	6.20527	5.57401	5.96478	6.05993	4.32682	2.72415	3.35972
ATG14	8.17214	6.4847	7.40521	5.84062	6.03083	6.04971	6.64855	6.86527	8.0078	7.83335	6.42853	6.79587	6.29787	6.6786	6.17393	5.6988	7.66704	8.003	8.21943
ATG16L1	3.95246	3.70543	4.76792	3.83784	4.09383	4.32332	3.72851	4.00178	3.85812	4.04228	3.66399	4.23141	3.76902	3.5412	3.81849	3.77412	3.78318	4.27384	3.98352
ATG16L2	3.34442	5.10537	5.34264	5.51692	5.09528	5.85461	4.9827	4.8775	3.30707	3.1444	5.3432	4.9383	5.24137	5.13485	5.24906	5.52527	4.9092	3.92192	4.05371
ATG2A	2.87386	4.38691	3.71918	4.97535	4.46271	4.9502	4.35621	4.21175	2.52321	3.38102	4.93002	4.29529	4.82529	4.43767	4.43385	4.57888	3.46741	1.06704	2.88629
ATG2B	3.64639	1.83125	2.0912	1.68044	1.70171	1.19231	2.0421	2.93887	4.19998	3.64378	1.63638	1.96258	1.61316	2.03555	1.28609	1.76981	3.27968	4.5708	3.50742
ATG3	4.37551	2.95638	3.94356	2.57307	3.32114	3.16099	3.35932	3.99016	4.14534	4.52235	2.54201	3.13038	2.8394	3.73061	3.37795	2.87518	5.05846	4.22397	4.29636
ATG4A	4.26794	3.13383	3.53112	0.585679	2.56534	2.08829	3.37817	3.25119	4.0989	4.75335	0.582059	2.34378	2.41102	2.96456	1.84211	2.04996	4.404	5.42558	4.43491
ATG4B	3.38707	5.11485	4.54609	5.21074	5.24602	5.1028	5.00191	4.25857	2.91455	3.75655	5.59982	5.02628	5.40699	5.01806	5.29276	5.52494	3.74828	1.72862	3.16085
ATG4C	3.44575	0.824464	0.372924	0.863524	0.914551	0.44348	0.748041	0.542402	3.01791	1.93456	0.440242	0.715568	0.40559	0.822629	0.947053	1.04866	2.08261	1.04669	3.3515
ATG4D	6.58108	7.40827	6.72003	7.36465	7.29866	7.35741	7.14137	7.02458	6.20472	7.22158	7.44288	6.99844	7.39848	7.07119	7.46358	7.52297	6.25549	6.06764	6.37292
ATG5	4.0719	2.79296	3.09103	2.23035	1.87511	2.25218	2.58365	2.86945	4.56144	4.15728	1.75363	2.26094	2.74386	2.92771	1.72981	2.03495	4.36721	4.33308	4.13835
ATG7	3.00065	3.43712	3.32362	3.27837	3.16509	3.66364	3.61401	3.00068	3.25014	3.06042	2.7367	3.69754	3.32617	3.17139	3.21561	3.34304	2.9889	3.32326	2.91989
ATG9A	4.64832	6.34082	6.04482	6.96758	6.63188	6.37936	6.41507	6.00922	3.83332	5.33961	6.97462	6.29066	6.62347	6.7143	6.91301	6.71211	4.9173	2.85388	3.85651
ATG9B	2.52384	3.01208	2.79441	3.67599	3.32342	3.49905	2.97851	2.96496	2.12563	2.46974	3.51314	2.71652	3.22908	3.32858	3.48681	3.54615	1.71898	2.12049	2.05782
ATIC	6.87708	7.8839	8.27433	7.76116	7.85016	8.0725	8.36667	7.76116	6.37726	6.90613	7.70898	8.42247	7.82918	8.16258	7.56101	7.70877	7.70931	5.23794	6.65254
ATL1	2.24659	1.24096	0.859455	0.622318	1.47249	0.796484	0.614036	0.995492	0.879423	1.17388	0.542496	0.614295	0.782484	0.672203	0.16961	0.5678	1.7575	0.48236	0.757831
ATL2	2.7309	1.46121	2.30905	1.3059	1.96929	1.10299	1.65805	2.14775	3.21513	3.03884	1.62358	1.80375	1.98958	1.91619	0.849993	1.77404	2.60974	3.17521	3.41741
ATL3	3.92361	3.50336	3.4967	3.38837	3.24651	3.36675	3.55865	3.08073	3.70421	4.06422	3.29841	3.82416	3.21168	3.3014	2.40203	3.01531	3.56599	4.01122	3.58175
ATM	3.07427	2.28081	2.90676	2.08307	2.56744	2.34427	2.31104	2.90148	3.87688	2.71307	2.44528	2.44621	2.1668	2.18856	1.99682	2.05643	3.32424	3.27895	3.32878
ATMIN	4.64233	3.38904	4.05711	3.28799	3.65786	3.69769	4.05209	3.65351	4.66286	4.69838	3.96384	4.05773	3.49652	3.62885	3.38556	3.48741	4.45395	4.13199	4.48726
ATN1	2.43694	3.92694	3.46013	4.26117	4.31088	4.29133	3.85763	3.82909	2.10372	2.72275	4.0441	4.09792	4.0435	3.70768	3.97175	4.00044	2.99419	1.79417	2.09144
ATOH1	0.318275	0.643748	0.857263	0.782484	0.927984	0.873455	0.833214	0.782484	0.666414	0.468586	0.782484	1.18962	0.963595	0.622001	0.833214	1.04497	0.583471	0.81163	0.623712
ATOH7	0.124789	0.333512	0.00766829	0.0195191	0.144734	0.439417	0.0902759	0.150353	0.235087	0.262222	0.214437	0.0500904	0.509447	0.0987484	0.360572	0.268407	0.0305519	0.193563	0.0591246
ATOH8	0.550665	1.32336	0.834053	1.13046	1.02341	0.848508	0.612177	0.759589	0.582946	0.542566	1.50318	0.887186	1.33393	1.17918	0.75334	0.879287	0.439739	0.679878	0.476402
ATOX1	4.55847	7.95844	7.07927	7.98365	7.97159	7.83468	7.95999	7.67554	4.17529	5.51223	8.14999	8.04402	8.03522	7.73535	7.71962	8.14583	6.93656	2.9282	4.6755
ATP10A	3.6586	3.42828	3.68762	3.87226	3.86325	4.09736	3.2352	4.00559	3.64867	3.38511	3.96259	3.82481	4.04479	4.23666	4.43727	3.56163	3.33829	2.24686	3.27984
ATP10B	0.469429	0.524245	0.521985	0.428823	0.231163	0.379746	0.611662	0.372779	0.558511	0.574747	0.795246	0.592658	0.572241	0.524392	0.911785	0.34968	0.359498	0.553784	0.459005
ATP10D	5.55927	2.51829	2.46839	2.39361	2.13771	2.7002	3.79805	1.68089	4.80836	5.06003	1.42387	2.7002	1.8927	2.25424	1.40938	1.8182	5.42004	4.15384	5.83365
ATP11A	2.69995	2.18958	2.69727	2.29058	2.06947	2.73189	2.38123	2.58773	2.5342	2.44859	1.96709	2.32389	2.09556	2.35486	2.34544	2.35863	2.49185	2.52242	2.49263
ATP11A-AS1	0.883585	1.0848	1.1292	1.61941	1.27746	1.26995	1.08166	1.35548	1.00575	1.20345	1.28088	1.40684	1.23462	1.13549	1.00962	1.43434	1.08541	0.968867	0.902661
ATP11B	5.67117	2.56782	2.68421	2.15327	2.72196	2.3736	3.32644	2.69015	6.65373	5.84654	3.11676	3.16039	2.34471	2.2834	1.97228	2.82869	4.83058	6.29734	5.26706
ATP11C	2.81574	1.9736	1.09695	1.42204	1.46217	1.22132	1.39018	1.40434	3.27535	3.0324	1.69646	1.52746	1.21188	1.46262	0.965752	1.35774	2.35542	2.43385	2.47469
ATP12A	0.58927	0.550366	0.481486	0.824392	0.462542	0.794705	0.495043	0.594013	0.156645	0.532798	0.931649	0.339918	0.495043	0.495043	0.587762	0.745706	0.253328	0.495043	0.338109
ATP13A1	4.15748	7.23871	6.58779	7.61537	7.07871	7.27502	7.10266	6.79314	3.77977	4.16944	7.86871	7.16262	7.65545	6.99788	7.50503	7.41494	5.82198	3.63035	4.04472
ATP13A2	2.05972	5.34735	4.06553	5.2742	4.87193	5.19246	4.93534	4.24776	1.83088	2.76536	5.39118	5.28409	5.31654	4.70191	4.93512	5.50393	3.32288	1.93649	1.92733
ATP13A3	6.32368	2.81294	3.64032	2.648	3.50667	2.90096	3.34011	3.67376	6.67855	5.25692	2.85768	3.26132	2.90634	3.78285	3.01915	2.4435	5.07862	5.9908	5.75746
ATP13A4	0.404413	0.402718	0.256887	0.230132	0.195772	0.306614	0.565001	0.415425	0.151688	0.305801	0.315317	0.300656	0.27174	0.272758	0.491979	0.390042	0.269098	0.457043	0.0286807
ATP13A4-AS1	-0.026483	0.255507	0.139362	0.937791	0.238714	0.53425	0.379884	0.0835876	0.111529	0.224212	0.127109	0.399196	0.366985	0.300463	0.813058	0.277243	0.200184	-0.0887965	0.0222792
ATP13A5	0.528954	0.756353	0.366879	0.593887	0.748701	0.700673	0.583877	0.563809	0.682841	1.18068	0.498111	0.721219	0.755831	0.547326	0.65636	0.701642	0.420812	1.03087	0.503025
ATP1A1	5.96702	6.71349	6.92676	6.40101	6.5974	7.10477	6.52969	6.8028	5.9739	5.83193	6.47516	6.57367	6.34672	6.53799	6.94415	6.66295	6.54519	5.57155	5.6644
ATP1A1-AS1	2.29738	3.05721	3.35921	3.06794	3.24885	3.55089	2.75959	2.90898	2.5567	2.16311	3.09124	2.97834	3.26787	3.49945	3.64365	2.88139	2.77744	1.9769	2.39872
ATP1A2	0.407149	3.96155	2.66545	3.92883	4.53974	0.613726	0.430445	0.507958	0.287047	0.554484	3.435	3.41121	4.17741	4.58049	0.767148	0.696338	0.222877	0.694243	0.313157
ATP1A3	1.20986	2.7454	2.04385	3.71796	2.56534	3.36749	3.00122	2.16633	1.34607	2.58424	3.2403	4.19007	3.712	2.38952	2.62242	3.56824	1.90459	1.15913	0.862284
ATP1A4	0.2468	0.196848	0.123623	0.486172	0.36377	0.254801	0.355519	0.308876	0.129025	0.412928	0.18979	0.441894	0.410371	0.174032	0.299328	0.345634	0.19126	0.177768	0.0874625
ATP1B1	3.61313	2.11583	2.91135	2.34803	2.23665	1.89226	3.6227	2.85785	5.67045	3.56498	2.39761	1.84681	2.72278	2.78726	2.80315	2.13683	3.30318	4.41733	3.26081
ATP1B2	0.466948	0.712349	1.11106	0.640469	0.917519	1.25394	0.466219	0.579475	0.376668	0.378775	1.53279	1.24706	0.947053	0.615145	1.06749	0.822629	0.51077	2.72821	0.579475
ATP1B3	4.80551	4.63063	4.42372	4.1698	4.26565	4.35265	4.56909	4.41163	4.45709	5.15009	3.77505	4.7058	4.16582	4.45123	3.6697	3.94695	4.53995	3.97086	4.70497
ATP1B4	0.24065	0.249057	0.154114	0.249748	0.305737	0.320267	0.363729	0.258509	0.211385	0.319669	0.230316	0.38081	0.486979	0.216271	0.448499	0.159904	0.00158096	0.618814	0.132803
ATP23	2.76294	1.92644	2.61309	1.70785	2.58886	1.95684	1.40344	3.0548	2.35076	2.98645	2.03409	2.67643	2.32941	2.26967	2.25671	2.7593	2.76588	2.62057	2.15571
ATP2A1	0.398737	0.0582114	0.231047	0.362154	0.0028884	0.252631	0.565381	0.0876149	0.201901	0.298461	0.201901	0.609041	0.341701	0.310797	0.252631	0.534996	0.252631	0.139362	0.105569
ATP2A1-AS1	2.13933	3.08549	2.67185	5.81361	3.09769	3.40625	3.33284	3.05259	1.83453	4.09412	2.43163	3.15319	4.8816	2.52351	3.66957	2.77623	1.68775	0.918815	1.98575
ATP2A2	4.17593	3.58957	4.22347	3.95643	3.81729	3.95939	4.04465	4.06561	4.04695	4.04919	3.68301	3.8037	3.63966	3.88066	4.00814	3.43676	4.25022	3.80614	4.33355
ATP2A3	5.08376	7.15065	6.49285	7.17178	7.06512	6.96455	6.87803	6.15039	4.75905	5.48518	7.25441	7.10924	7.16148	6.87115	6.98363	7.26172	5.53812	4.99391	5.31269
ATP2B1	4.78508	2.77457	1.71349	1.51978	2.0219	2.32551	1.93631	3.74188	5.89657	4.89398	1.96107	2.22412	1.9263	2.25422	1.93363	1.94108	5.01038	5.48559	4.71818
ATP2B1-AS1	6.41495	5.81407	4.73656	5.9936	5.81917	6.05685	6.57235	6.02464	5.18161	7.11332	6.03019	6.12098	6.05856	5.17898	6.11395	6.69614	5.75498	5.29389	5.78356
ATP2B2	0.319272	0.650013	0.457267	0.548669	0.582222	0.68898	0.587088	0.565099	0.334475	0.523197	0.772047	0.627079	0.527317	0.460452	0.831116	0.665601	0.179007	0.459505	0.321671
ATP2B3	0.494005	0.600873	0.476026	0.609331	0.728331	0.644069	0.535902	0.600775	0.413545	0.567215	0.763461	0.820571	0.674791	0.735047	0.665659	0.870958	0.314446	0.417894	0.272571
ATP2B4	5.25499	3.98255	4.71591	3.67166	3.91557	4.12271	4.67261	3.99543	5.01758	6.05417	3.3085	4.34858	3.82578	4.0361	2.73595	3.75914	5.15656	5.37173	4.67202
ATP2C1	4.70551	2.38875	3.05775	1.73725	2.23369	2.4819	2.5424	2.99347	5.45923	4.9499	1.91942	2.2417	2.35881	2.82023	2.0253	1.84476	4.40485	5.45476	4.65665
ATP2C2	0.825728	0.88595	0.929039	0.991641	1.0736	0.945994	0.940076	0.974883	0.579738	0.921468	1.26081	1.1505	1.00062	0.836828	1.19834	1.09843	1.07307	0.734701	0.939231
ATP4A	1.04405	1.14007	1.04405	1.30171	1.04405	1.26451	1.42285	1.12878	0.782484	1.06769	1.13341	0.888927	1.26266	0.855392	1.04405	1.20089	0.78704	0.873455	0.680573
ATP4B	1.03552	1.29519	1.22152	1.5292	1.33985	1.59137	1.45756	1.68016	1.14177	1.17636	1.3045	1.51224	1.36688	1.26509	1.66319	1.40004	0.953177	1.42421	1.00266
ATP5F1A	5.81034	5.69453	6.13657	5.86421	5.85613	6.04727	5.84082	6.07509	5.08709	5.7199	5.49823	5.78578	5.78668	6.1343	5.93186	5.58295	5.82704	4.8326	5.8119
ATP5F1B	8.7488	9.26171	9.31353	9.21478	9.12314	9.09579	9.23311	9.43928	8.23794	8.56758	9.24494	9.29459	9.27814	9.67999	9.11802	9.06926	9.18594	8.42965	8.89578
ATP5F1C	7.38234	7.25822	7.61454	6.63277	7.03822	6.88204	6.75992	6.74717	7.05155	6.65691	6.97539	6.94023	6.98607	7.37609	6.67014	6.70722	7.58818	6.74063	7.42961
ATP5F1D	4.83233	7.86305	6.98525	8.12162	8.0254	7.86608	7.86741	6.7581	4.4511	5.73094	8.05726	7.95361	7.99975	7.73979	7.64133	8.17154	5.83358	4.06285	4.69725
ATP5F1E	7.43183	6.15317	6.7728	5.98865	6.83191	5.68615	7.73959	6.47172	7.65664	6.63128	7.86417	6.89427	6.32545	7.23304	5.89337	6.2427	7.38679	6.23328	6.8261
ATP5IF1	6.47956	6.22776	6.63097	6.32763	6.13689	6.39073	6.19917	6.66155	6.1428	6.79519	6.25548	5.94354	6.52376	6.57041	6.585	6.28586	6.35349	5.7827	6.72549
ATP5MC1	5.92095	9.32691	8.1788	8.75998	8.81622	8.56189	8.59431	8.2783	5.30221	5.71968	8.93173	8.49479	8.85934	8.66381	8.53176	9.0509	7.56483	5.05975	5.57309
ATP5MC2	3.90646	5.33203	4.83173	5.92	5.129	5.06061	5.02176	4.6083	3.71578	4.57928	5.71803	5.27541	5.08525	4.91206	5.17566	5.57656	4.15501	3.80249	3.91578
ATP5MC3	7.32281	7.33244	7.37617	7.31031	7.44559	7.2793	7.41681	7.12185	7.04586	6.94076	7.44246	7.47902	7.4916	7.72656	7.12177	7.57002	7.03633	6.8466	7.50383
ATP5MD	8.32706	9.18363	9.20085	8.80169	8.92041	9.39249	8.83363	9.47481	7.91774	8.64021	9.07004	8.89146	8.89351	9.19025	8.93718	9.12157	9.16884	7.29916	8.14564
ATP5ME	8.28457	9.60643	9.3525	9.46379	9.19706	9.57103	9.12961	9.52714	7.54379	8.81352	9.50788	9.42721	9.46457	9.40719	9.03891	9.52905	8.97205	7.73482	7.67041
ATP5MF	1.20986	1.64844	1.8935	1.84009	2.28579	2.22494	2.11619	1.42378	1.93127	0.92885	2.28806	1.66202	1.99774	2.21013	2.28806	2.16131	2.11108	1.13963	1.66202
ATP5MG	9.11826	8.96844	9.30248	8.87672	8.90441	8.99427	9.04638	9.36431	8.8484	8.80296	8.94572	8.77401	9.02346	9.25746	8.9866	9.03747	9.02085	8.35215	8.94879
ATP5MPL	8.25234	9.53388	9.29628	9.46485	9.34647	9.35744	9.35299	9.5351	7.83909	7.97356	9.52959	9.39884	9.38615	9.70186	9.3684	9.47719	9.039	7.48725	8.25444
ATP5PB	4.53659	4.3694	4.56717	4.0336	3.88282	4.21534	4.37929	4.69336	4.70257	4.84438	3.96221	4.84068	4.27948	4.50161	4.21966	4.02425	5.22963	4.54297	4.71224
ATP5PD	4.79444	5.41982	5.79461	5.08071	4.96979	5.44685	5.18548	5.55487	4.54079	4.74806	5.46498	5.44711	5.22279	5.01026	5.31412	5.25913	5.48385	4.18987	4.80785
ATP5PF	7.52267	8.15087	8.46391	7.81475	8.04522	8.3406	7.69785	8.29453	7.27009	7.71357	7.94498	8.00344	8.26651	8.55423	7.81283	8.01321	8.20773	5.39118	7.27211
ATP5PO	5.95781	6.33329	6.85926	6.1619	6.19634	6.4525	6.26745	6.56342	5.98303	7.09359	6.36184	6.32242	6.40175	6.44523	6.595	6.50398	6.58885	5.56812	6.20768
ATP5S	3.38731	2.5194	2.66419	2.39552	2.26764	2.24781	2.34152	2.7574	3.05568	2.80383	2.3602	2.55507	2.17398	2.82153	2.75333	2.46668	3.096	2.4999	3.25706
ATP6	5.31072	5.61515	5.66538	5.61997	5.84745	5.74874	5.55126	6.1067	5.71505	5.80262	5.39112	5.79568	5.60411	4.98503	6.61888	5.79289	5.82727	5.68624	5.19723
ATP6AP1	5.77517	7.82057	7.1836	7.89765	7.97572	8.04457	8.09838	7.48496	5.53542	5.38289	7.9331	7.77134	7.97121	7.95374	8.03903	8.19848	6.81129	3.71865	5.22012
ATP6AP1L	1.05924	1.3363	1.03229	1.12418	1.11954	0.513219	0.862023	0.876725	0.572883	0.918632	0.913101	0.975155	1.29017	0.997695	0.671295	0.756416	0.782199	0.898523	0.704411
ATP6AP2	5.22865	3.29374	5.15923	4.01569	3.7546	3.74932	4.30382	4.40177	5.02485	4.72011	3.59335	3.7107	3.65222	4.24075	3.73494	3.63387	5.38201	4.97858	5.26822
ATP6V0A1	1.87603	2.40715	2.02062	2.80605	2.91418	2.89068	2.87781	1.95778	1.684	1.56554	2.33451	2.52657	2.63692	2.61566	2.75094	2.67687	2.06301	1.1741	2.28763
ATP6V0A2	2.6124	1.94009	2.75503	1.72962	1.56571	2.28461	2.19632	2.28513	2.48996	2.49168	1.94596	2.14171	1.87623	2.00847	1.82578	2.09341	2.59688	2.93324	2.88261
ATP6V0A4	0.495043	0.322208	0.518929	0.495043	0.765277	0.532929	0.600984	0.251889	0.178229	0.380263	0.953564	0.517356	0.619467	0.55321	0.495043	0.495043	0.495043	0.426338	0.0673956
ATP6V0B	6.72711	8.15153	7.0671	8.3244	8.10215	8.03933	8.49491	6.98232	6.59268	6.50658	8.16256	8.18101	8.30578	7.59612	7.7249	8.85755	6.42748	6.3641	6.86834
ATP6V0C	5.24513	7.5351	6.70682	7.83357	7.64863	7.58123	7.65461	7.27135	4.57036	5.17199	7.59834	7.55352	7.69076	7.6276	7.39827	7.85301	6.73568	4.51255	4.8462
ATP6V0D1	3.92929	7.78664	7.01136	8.12619	7.96467	7.94611	8.22721	6.79539	4.17081	5.30761	8.10228	7.80718	7.95553	7.61503	7.63103	8.16097	6.58168	3.85227	4.49081
ATP6V0D2	0.224703	0.314023	0.412978	0.15117	0.575131	0.201456	0.202155	0.20596	0.26057	0.288355	0.356405	0.189516	0.367768	0.287593	0.545785	0.190118	0.125083	0.284575	0.54391
ATP6V0E1	8.93837	8.40438	8.57793	8.79789	8.52772	8.81393	8.82617	8.9155	8.62421	8.90114	8.54503	8.50213	8.78871	8.57169	8.7057	8.44163	8.6023	8.08739	8.82669
ATP6V0E2	6.24588	8.34086	7.9795	8.91906	8.57038	8.11166	8.16543	8.08812	5.64594	6.65011	8.72681	8.28617	8.50525	8.70249	8.6573	8.74936	7.29703	6.09456	5.28807
ATP6V0E2-AS1	2.32344	3.43158	3.3541	3.66595	3.53785	3.93517	2.96613	2.63565	1.02274	2.00823	3.85427	3.44081	3.20889	3.14179	3.46736	3.67305	1.67956	0.873155	0.859187
ATP6V1A	3.81463	2.85836	2.70368	2.26064	2.92666	2.49713	2.94639	2.40512	4.23009	4.03282	2.08937	2.4894	1.93444	2.98021	1.9191	2.10364	3.46449	4.0464	4.02278
ATP6V1B1	0.641234	0.864976	0.891266	1.26229	0.931867	1.03607	0.958075	1.04849	0.580976	0.877964	1.16608	1.23725	1.19966	1.09396	1.35402	1.51074	0.647919	0.939409	0.714094
ATP6V1B2	7.05702	5.99963	6.14693	5.61529	5.41533	6.20294	6.53617	6.01574	7.00118	6.83552	5.42869	5.48304	5.82081	5.95378	6.18039	5.46815	6.44867	7.3886	6.96847
ATP6V1C1	2.84506	1.38526	1.63172	1.40812	1.27593	0.896611	1.45417	1.69538	3.68522	2.75998	1.33416	1.50772	1.1804	1.58115	0.911789	0.975787	2.63032	3.24792	3.3546
ATP6V1C2	0.685534	0.440612	0.954294	0.492718	0.409418	0.531362	0.423813	0.479639	0.171247	0.376693	0.629213	0.656875	0.557369	0.43468	0.75273	0.498516	0.632833	0.565625	1.07633
ATP6V1D	3.34568	2.24864	2.90519	2.07391	2.5694	2.34168	3.1048	2.799	4.07089	3.38716	2.11923	2.41454	2.65895	2.70627	2.10757	2.1037	3.67508	3.51056	3.64377
ATP6V1E1	6.85865	7.044	7.44746	6.75865	6.871	6.71162	7.00439	7.30237	7.06581	7.14915	6.99282	6.78503	7.00439	7.16885	6.83274	6.5007	7.49874	6.70184	7.23346
ATP6V1E2	4.03421	5.37393	5.60415	5.10162	5.73798	5.67367	5.22339	4.9046	4.33418	4.27315	5.76173	5.91133	5.43572	5.3435	5.56704	5.36137	5.12306	2.27938	4.42891
ATP6V1F	5.98606	8.40343	7.46618	8.4974	8.58443	8.50496	8.53462	7.93054	5.57911	6.35392	8.47237	8.43202	8.49362	8.14798	8.29401	8.75497	6.97437	4.89866	5.70969
ATP6V1G1	6.21825	5.84401	6.69618	5.15606	5.70343	6.35735	6.27451	6.78054	6.16467	6.11466	5.59097	5.59492	5.9061	6.21461	5.89614	5.88194	6.36284	6.02106	5.82292
ATP6V1G2	1.57267	2.9928	2.24215	0.949522	0.502501	2.33087	2.35035	1.94091	2.40446	1.26047	0.945343	1.84009	2.05523	1.28402	0.918047	1.58467	0.9718	3.56671	2.05523
ATP6V1G3	0.934314	1.01406	1.02453	1.18919	0.706155	1.06843	1.04684	0.911107	1.1735	0.919835	0.943606	1.58842	0.947053	1.40252	2.45077	1.70538	0.890303	0.706155	2.03178
ATP6V1H	2.9381	2.31131	2.58499	2.14229	2.33168	2.36065	2.49575	2.79255	3.46843	2.4795	2.08279	2.44201	2.20479	2.45359	2.54917	2.36396	3.37647	3.93753	3.51996
ATP7A	4.12967	2.69435	1.97938	2.81276	2.27296	1.99841	2.44827	2.84133	4.80631	3.84615	2.456	2.13376	2.3135	2.44738	1.96964	2.45234	3.38055	4.93469	4.36798
ATP7B	2.36083	1.2163	0.905294	0.902655	1.97556	2.01118	1.2358	2.08582	1.4239	0.751951	1.02972	0.927606	1.73495	1.47227	2.06607	0.862694	1.29867	3.5161	1.04629
ATP8A1	2.95383	1.68935	1.52772	1.25926	1.14671	1.16572	2.19234	1.698	3.58245	2.85575	1.38519	1.43879	1.42066	1.15631	0.905239	1.29472	2.67125	4.81077	2.57385
ATP8A2	1.40063	1.53657	1.79021	1.01213	1.32671	1.65106	1.24828	1.49664	1.50598	1.35823	1.64895	1.29498	1.33293	1.08243	1.31982	1.45589	1.42425	1.25472	1.05162
ATP8B1	2.33721	3.06757	3.5537	3.27395	3.45691	2.63829	2.28801	2.94586	3.14036	2.48883	2.44109	3.12861	3.15584	3.34367	2.56437	2.32743	3.11247	4.74827	3.7684
ATP8B2	7.60076	8.08996	8.3135	8.21164	8.42086	8.48984	8.10277	7.83503	7.14184	7.41875	8.09413	7.53679	8.3374	8.18371	8.64361	8.29155	7.2654	7.77818	7.64977
ATP8B3	2.38798	2.70885	2.64232	2.71689	2.4025	2.86774	2.88754	2.94569	2.75729	3.08052	2.92325	2.75358	2.91989	2.60668	2.92491	3.01305	2.40528	2.65492	2.96532
ATP8B4	0.552993	1.08566	0.23477	1.30974	0.688082	0.104667	0.360572	0.23565	0.859042	0.797641	0.696319	0.521402	0.534364	1.28494	0.572133	0.0268218	1.36059	5.29886	0.542402
ATP8B5P	0.0059717	0.202161	0.0445008	0.270469	-0.0194588	0.24429	0.231426	0.296912	0.00839612	0.0925977	0.106435	0.223408	0.0887964	-0.0212307	0.241188	0.480224	0.0760063	0.282508	0.120298
ATP9A	3.4684	3.75668	3.23209	3.48489	3.89663	1.87968	3.58883	1.9925	2.45956	3.56968	3.84006	3.50458	3.81762	4.32326	2.65533	1.18619	3.18452	4.07877	3.38623
ATP9B	2.11133	1.81207	1.88534	2.09508	1.79917	2.15631	1.81812	1.89181	1.83459	1.91095	2.01115	1.84373	1.92307	1.82153	2.05354	2.15743	1.66708	1.59211	1.7855
ATPAF1	6.03654	3.91569	5.25945	4.40662	4.66103	4.54152	4.36729	5.31935	6.22167	6.0664	4.07362	3.81399	4.77379	4.96628	4.27934	4.22604	5.35813	4.5283	5.57985
ATPAF2	2.6473	3.63202	3.56838	3.76521	3.66811	3.90358	3.40334	3.44323	2.60771	2.2274	4.20214	3.87088	3.87869	3.48474	3.84641	4.05903	2.98955	1.78685	2.89624
ATR	3.4463	2.33235	2.61229	2.63754	2.26777	2.667	2.21513	3.09814	4.06749	3.3486	1.91201	2.75746	2.01416	2.70648	2.24164	2.67573	4.09005	3.86982	3.68233
ATRAID	7.82401	8.9515	8.5527	8.92717	9.06529	8.91039	8.97793	8.87192	7.46143	7.90733	9.19084	9.04597	9.11747	9.08997	9.00565	9.09502	8.06194	6.22527	7.64703
ATRN	3.38229	3.45107	3.88009	2.27403	2.68871	2.81784	3.80483	3.25695	3.18502	2.92663	2.45972	3.20922	2.29307	3.21227	2.08456	2.59786	3.52331	1.31261	3.17664
ATRNL1	0.503208	0.135559	0.0157645	0.298214	0.171203	0.204307	0.263878	0.149854	0.234783	0.282909	0.403374	0.401513	0.10831	0.250198	0.509991	0.463963	0.0278263	0.216604	0.379693
ATRX	5.36978	3.79576	3.04008	3.79547	3.86802	2.8207	2.97443	4.1355	6.4152	5.0848	3.61029	4.12116	3.39806	3.6737	2.36407	3.74677	5.19027	5.02301	4.88858
ATXN1	4.19682	2.76531	3.49757	2.04053	2.36528	2.15742	3.218	3.25192	4.52835	5.41508	2.20131	3.2719	2.39257	2.69769	1.97423	2.65922	3.92796	5.29659	4.28086
ATXN10	5.97274	4.27977	5.6842	3.81789	4.20336	4.37681	5.08251	5.26282	5.35534	5.94141	3.80018	5.00319	4.3274	4.85596	4.23296	3.96869	5.85722	4.83698	5.69455
ATXN1L	6.81284	5.99938	6.87912	6.26647	5.74911	6.58559	5.93107	6.57334	6.48736	6.99959	5.67457	5.41218	6.13237	6.62668	6.20565	5.89186	6.18481	5.54905	6.79783
ATXN2	5.07444	4.64173	5.31835	5.06913	4.87451	5.34896	4.66228	5.01269	5.28508	4.83493	4.41521	5.39991	4.7675	5.01269	4.8926	4.76486	5.14109	6.32568	5.42979
ATXN2L	2.96341	4.08465	4.04263	4.755	4.36242	4.56267	4.25556	4.03063	3.01729	2.63118	4.08999	4.54008	4.11096	3.96211	4.18376	4.17118	3.47272	3.71553	3.09997
ATXN3	2.4625	1.80029	1.97976	1.72035	1.50936	1.53596	1.35754	1.98365	2.8297	2.79647	1.47172	1.74864	1.57788	1.63004	1.46277	1.26146	2.49366	3.70254	2.73348
ATXN3L	0.139362	0.433034	0.115116	0.212303	0.260298	0.160946	0.160946	0.19814	-0.155868	0.0339405	0.0520494	0.381543	0.341701	-0.028683	0.374867	0.385145	0.182531	0.473696	-0.0887965
ATXN7	4.28866	2.58224	3.58441	2.05936	2.74063	2.88332	3.31788	3.1508	4.68555	3.94814	2.18433	3.33427	2.02002	2.61909	2.02851	2.61016	4.40026	4.63201	4.01637
ATXN7L1	3.06225	2.71827	3.09091	3.00823	2.44125	3.79723	3.4737	3.52963	2.38202	3.41286	3.12477	2.8723	3.271	2.90653	2.94496	3.29782	3.12871	3.33571	2.23985
ATXN7L2	-0.119857	2.2758	1.69241	2.19638	2.86906	2.80462	1.93976	1.65123	0.756129	0.596231	2.56028	3.15014	2.84374	1.93976	2.60532	2.79032	0.690789	0.259829	0.110216
ATXN7L3	6.09914	7.2382	6.75809	7.57952	7.48084	7.42185	7.18365	6.45617	5.38151	6.51128	7.60049	7.52945	7.52526	7.2769	7.74137	7.67121	5.72208	5.11019	5.89823
ATXN7L3B	6.39281	7.37955	7.39348	7.56195	7.71055	7.61745	7.22503	7.23617	5.51546	5.94424	7.42759	7.25374	7.41242	7.41953	7.93241	7.29066	6.29314	5.33611	5.65992
ATXN8OS	0.0415103	0.0588589	-0.0334735	0.0266866	0.0826864	0.359958	0.160946	0.110216	0.02156	0.0123562	0.309228	0.110216	0.0284243	0.0588589	0.321429	0.139362	0.160946	0.110216	0.110216
AUH	3.71406	3.02781	3.21679	2.33751	2.38455	2.76586	1.77238	3.74711	3.75929	3.39384	1.81844	2.51124	2.28976	3.20889	1.39358	2.11652	4.05975	2.80687	3.6543
AUNIP	0.686183	0.609305	0.913428	0.740027	0.641383	0.745941	0.78408	0.410948	1.55246	1.16241	1.40843	0.839199	0.64326	1.03229	0.656249	0.685358	0.723744	1.1644	1.32104
AUP1	8.38704	9.82807	9.7288	9.871	9.72474	9.77596	9.57249	9.40634	7.99329	8.5033	10.0351	9.85886	9.8244	9.66206	9.64657	10.0106	9.15927	7.42318	9.01935
AURKA	2.15289	1.98203	1.93402	1.09788	0.47786	1.38727	2.15769	0.81365	2.59498	2.26014	0.609033	1.63059	2.10491	1.51853	1.40582	1.19212	1.93128	2.85553	2.22891
AURKAIP1	4.27921	6.45258	5.90526	6.67179	6.55123	6.53648	6.45675	5.73467	3.97163	5.01011	6.608	6.47121	6.52231	6.17059	6.3276	6.79789	5.00557	4.26341	4.26617
AURKB	1.39005	2.43078	1.82679	2.09063	1.84264	2.21635	2.84968	1.64889	1.48287	2.49951	2.09061	2.47873	1.92739	1.98381	1.94275	2.71745	1.34921	2.3256	1.7637
AURKC	1.30036	1.5027	1.90413	1.43146	1.42928	2.06699	1.31601	1.7034	0.664866	1.5027	2.61607	1.30904	1.25743	1.20986	1.71391	2.16126	1.45669	1.46417	1.47355
AUTS2	2.97364	2.49471	2.77013	3.07146	2.85683	3.43609	3.4415	2.60363	2.65888	3.33453	3.22048	3.40343	3.28222	2.74089	2.66487	2.74661	2.95741	4.23013	3.15611
AVEN	3.3104	2.75684	3.69909	3.90943	2.52681	4.04214	3.67166	3.91767	4.06331	3.75251	2.84154	4.01277	3.79075	4.17599	4.41955	3.07249	3.27475	1.05216	3.13623
AVIL	1.97438	2.4933	2.60416	2.62005	2.63645	2.24573	2.1034	2.52929	2.15011	2.07735	2.32189	2.44855	2.34351	2.4209	2.25535	2.12012	2.48741	2.26129	2.53063
AVL9	2.93636	2.30046	2.76838	1.72671	1.96724	1.86761	2.33327	2.41443	3.0608	2.53021	2.22818	2.11553	1.59946	2.22933	1.97458	1.86577	2.90344	3.45103	3.07001
AVP	1.57851	2.3642	2.30604	2.84738	2.1835	2.46301	2.43803	2.21622	1.78688	2.35218	2.51829	2.90061	2.71186	2.12314	2.30604	2.39163	1.8386	1.86407	1.85964
AVPI1	1.80885	4.4813	3.15562	4.45816	4.34303	4.24358	4.32801	3.74711	1.06927	2.39244	4.843	4.53584	4.77567	4.76079	4.38345	4.6886	2.37569	0.473696	0.816527
AVPR1A	0.25678	0.711248	0.370949	0.597186	0.890186	0.444976	0.616881	0.432801	0.178392	0.556876	0.564374	0.539445	0.700267	0.71416	0.848645	0.791637	0.161666	0.349245	0.241531
AVPR1B	0.835569	1.00726	0.746165	0.925859	0.433179	1.17275	0.964443	0.857154	0.839197	0.997091	1.00292	0.493673	0.824942	0.696671	0.857154	1.1105	0.720789	1.1699	0.857154
AVPR2	0.828589	1.1529	0.862965	0.993071	1.27085	1.33711	1.16103	0.777703	0.71801	0.739008	1.35637	1.06522	0.999781	0.99445	0.818559	1.32244	0.490457	0.714172	0.721165
AWAT1	1.05764	0.998223	0.998223	1.26186	1.11804	0.721235	0.966286	1.04405	1.23833	1.05764	1.15939	0.975637	1.20056	1.02445	1.2938	1.44411	0.9429	1.04405	0.858648
AXDND1	0.0583876	0.10262	0.172271	0.39199	0.178179	0.156581	0.421072	0.418171	0.0717072	0.264274	0.218094	0.15198	0.175129	0.314337	0.573397	0.380909	-0.146463	0.20423	0.0921405
AXIN1	2.80502	4.77744	4.58034	4.92858	5.17764	4.80553	4.58034	4.32351	2.43701	3.31528	4.98039	4.83975	5.01613	4.56252	4.99098	5.21664	3.38214	2.8045	2.13674
AXIN2	2.66947	2.55092	3.03634	3.01084	2.67339	3.42942	2.68684	3.14581	2.65835	2.45415	2.72798	3.14097	2.74671	2.59027	3.26567	2.78611	2.45755	2.49621	2.28154
AXL	1.36672	2.61599	1.88213	2.48157	2.68738	1.10756	2.67688	0.509724	0.449308	0.765996	2.27625	2.43839	2.78289	2.90167	0.70636	1.76315	0.971956	1.4196	0.577134
AZGP1	0.426615	5.28793	3.67289	5.01034	5.24551	0.412301	0.229417	0.542402	0.379469	0.33057	3.85285	4.36817	5.07661	5.97888	0.663839	0.57112	0.462564	0.457575	0.229417
AZGP1P1	0.243624	0.426338	0.473696	0.650855	0.573048	0.880837	0.705114	0.359411	0.186028	0.0102475	0.473696	0.448651	0.878348	0.473676	0.723439	1.10815	0.245538	0.473696	0.274684
AZI2	3.28025	1.98949	1.56842	1.53285	1.64071	1.35949	1.63728	1.59942	3.80895	3.22017	1.38381	1.82486	1.74559	2.1799	1.46104	1.70313	3.12716	3.26467	3.08187
AZIN1	5.79903	4.3977	5.34104	4.07251	4.41125	4.82839	5.52599	4.79267	5.85825	5.70328	4.03433	4.59966	4.20344	4.74093	4.26631	3.98899	5.41744	4.81176	5.60407
AZIN2	1.65621	3.03124	2.26454	3.06539	3.28506	3.33517	3.1517	2.28694	2.06611	1.66288	2.92718	2.53085	2.89761	2.76355	3.6751	3.70398	1.79654	1.43966	1.81858
AZU1	1.30272	3.13263	2.46663	1.99827	2.12183	2.38067	5.19213	3.5397	1.79413	1.37119	4.19205	2.19111	2.40625	3.57355	4.70468	6.48647	3.35683	6.2913	1.96497
B2M	8.77035	8.16674	8.34692	8.00506	8.3599	7.94496	8.22158	8.62434	8.54437	8.41445	7.82026	8.34811	7.9518	8.12035	8.30088	7.83351	9.07121	8.18798	8.7187
B3GALNT1	0.38021	0.586998	0.0565187	0.33306	0.406113	0.305531	0.181932	0.303859	0.473473	0.332803	0.42009	0.251834	0.289299	0.435561	0.322917	0.35016	0.303216	0.300631	0.293163
B3GALNT2	1.7798	1.42458	1.5719	1.23656	1.17533	1.06341	1.36086	1.29343	1.97674	1.87853	1.32582	1.46451	1.29845	1.54937	0.908333	1.36132	1.80293	2.00962	2.51747
B3GALT1	0.00543951	0.0376106	0.0918225	0.333592	0.119606	0.124833	0.324574	0.187021	0.0670693	0.104185	0.481502	0.709721	0.161536	0.248196	0.0881028	0.345785	-0.00526504	0.544098	0.196831
B3GALT2	1.2079	0.00529651	0.0303925	0.211746	0.325081	0.288145	-0.0179598	0.251889	0.431855	0.263396	-0.0677062	0.357755	0.537374	0.00734963	0.160946	0.298914	0.276396	0.246771	0.860254
B3GALT4	2.07193	4.13811	3.50469	4.11329	4.03044	4.91717	3.85375	3.25566	2.57321	2.39349	3.93704	3.69034	3.83328	3.52995	3.95038	3.80558	3.21894	1.32473	2.59976
B3GALT5	0.33187	0.289929	0.239991	0.44646	0.486	0.494603	0.398998	0.408616	0.231935	0.322288	0.434181	0.533677	0.478224	0.220963	0.579687	0.463198	0.302288	0.345623	0.140641
B3GALT5-AS1	0.864694	0.87751	0.841138	1.13513	1.05698	1.0761	1.09778	0.970491	0.816994	0.688573	1.0968	1.2543	0.996203	1.02235	1.1485	1.36558	0.862722	1.06974	0.927734
B3GALT6	3.34562	3.76995	3.4228	4.28731	3.93828	4.27528	4.22659	3.78178	3.01413	3.13521	4.60991	4.03106	4.39094	4.10667	4.55347	4.52855	2.78939	1.83933	2.61008
B3GAT1	4.69708	4.17899	4.17899	5.73731	4.0345	4.92723	5.2019	5.84607	3.85609	6.16477	5.31367	5.5094	5.4113	4.65968	4.40133	5.62778	4.27875	1.52775	3.1201
B3GAT2	0.753618	0.574328	0.404952	1.27306	0.607043	0.454978	0.388644	0.468988	0.464432	0.430614	0.663603	1.02637	0.581866	0.597243	0.578952	0.537139	0.597243	1.09644	0.56343
B3GAT3	5.96141	8.05079	7.6643	8.14261	8.33492	8.04818	7.85908	7.36244	5.72698	6.68553	8.26385	8.14078	8.25489	7.88717	8.00873	8.30174	6.49907	6.6418	5.95227
B3GLCT	5.32541	1.05285	2.91156	1.62326	2.70416	2.53927	2.90603	2.55732	4.45454	4.64181	1.56505	2.29896	2.35428	2.00643	1.17288	2.32477	4.21629	2.79833	4.05858
B3GNT2	3.47744	2.26643	3.23157	2.22135	2.1756	2.2272	2.58619	2.80869	3.88427	3.34881	1.88872	2.34753	2.0629	2.37228	2.28327	2.24387	2.82889	2.91722	3.17289
B3GNT3	0.835569	1.04407	0.716377	1.56351	1.93966	2.28089	0.857154	1.046	0.574	0.813137	1.05025	1.7895	1.14158	0.64594	1.47003	0.535659	0.319714	1.1699	0.304747
B3GNT4	0.859455	0.858985	0.859455	1.26249	0.836217	1.3352	0.907698	1.98195	0.743411	0.482324	0.983409	1.52498	1.41347	0.547237	1.53391	0.736866	0.720789	0.837638	0.395143
B3GNT5	0.572605	0.799607	0.732557	0.497781	0.901009	0.699717	0.720453	0.64832	0.915063	1.51387	1.34241	0.833079	0.682948	0.793907	0.803672	0.814138	0.911014	2.34544	0.737074
B3GNT6	1.59196	1.66019	1.98698	2.00484	1.92867	2.12851	1.96423	2.09195	1.37002	1.53059	2.18992	1.7941	2.08194	1.8471	2.15086	2.10854	1.40556	1.62968	1.40549
B3GNT7	1.49572	2.02426	1.27092	2.44379	2.25189	2.57424	2.78668	1.39031	1.12722	2.00594	2.07513	1.47622	2.1236	2.05871	1.63479	2.63191	2.31098	1.54663	1.89446
B3GNT8	0.835569	1.08064	0.659915	0.835569	0.927491	1.19167	1.09203	0.490903	0.305719	0.659915	0.937681	0.835569	0.959993	0.267946	1.06125	1.83737	0.365133	1.70318	0.647607
B3GNT9	4.63679	5.79079	5.36358	5.94334	5.46966	5.82059	5.58906	5.87947	4.07888	4.9844	5.73175	5.72988	5.63681	5.81524	6.19004	5.69087	4.99058	3.62933	4.81384
B3GNTL1	1.59991	3.12035	2.57919	3.12935	3.00573	2.92471	3.09018	2.70444	1.35558	1.78812	3.09587	2.95832	2.95976	2.325	2.61934	3.30157	2.24215	1.85757	1.89206
B4GALNT1	0.26256	0.357196	0.182734	0.439232	0.115385	0.495526	0.387316	0.229307	0.183358	0.348633	0.146932	0.724576	0.381457	0.291643	0.237033	0.439239	0.243295	0.209525	0.263958
B4GALNT2	0.430821	0.537816	0.548457	0.76814	0.616599	0.548457	0.490291	0.338008	0.457486	0.341701	0.974216	0.692147	0.636748	0.510572	0.729467	0.548457	0.340259	0.851582	0.457486
B4GALNT3	1.26444	1.20026	2.13024	1.31697	1.38151	2.3075	1.84937	1.73003	1.33857	1.97277	1.84069	1.29368	1.1034	1.18344	0.908305	2.48881	1.23839	0.900119	0.571975
B4GALNT4	0.527431	0.835472	0.916234	1.11021	0.918238	1.07255	1.02081	0.863643	0.410666	0.448834	1.30899	0.879989	1.03409	0.760394	0.960159	1.57113	0.527123	0.625534	0.476672
B4GALT1	3.51683	3.8365	4.17048	3.90665	4.36797	4.67039	4.3037	3.99429	3.22053	3.66648	3.64287	3.75772	4.00706	3.98192	4.35321	4.06003	3.70479	2.99036	3.77037
B4GALT2	1.04211	2.15977	2.01617	2.43423	2.39044	2.32778	2.14816	1.59859	1.28258	1.75529	1.8998	2.04382	2.33543	1.39148	1.72854	2.67429	1.23234	1.37645	1.73612
B4GALT3	2.85443	3.97586	4.10404	4.31274	4.44284	4.54356	4.33888	4.05089	2.80767	2.99386	5.1031	4.1824	4.29597	4.05445	4.11509	4.56288	3.52223	3.32045	3.17607
B4GALT4	5.24309	3.55016	5.13137	3.18474	3.44661	3.82063	3.32676	3.87891	5.29805	5.09274	3.73327	3.63993	3.66908	3.51095	3.24228	3.11526	4.821	5.23947	5.98141
B4GALT5	7.07914	6.55302	6.46491	6.54489	6.00146	6.61895	7.36022	6.9746	6.45129	7.90756	5.82097	6.40333	6.51708	6.6601	6.45119	6.42726	6.8121	7.98476	7.56525
B4GALT6	1.14349	0.133057	0.333407	0.443732	0.206029	0.0119396	0.24587	0.117912	0.543328	1.41518	0.129356	0.501482	0.457512	0.413237	0.388332	0.239929	0.802076	1.17811	0.405585
B4GALT7	2.84326	5.6713	4.56393	5.592	5.5162	5.53032	5.4757	4.48326	2.91311	3.18387	6.03297	5.39705	5.57099	5.35749	5.67378	5.90872	4.19086	1.96098	3.07165
B4GAT1	3.75271	4.42045	4.01667	4.69868	4.62003	4.74098	4.50543	4.15711	3.19744	4.00242	4.62325	4.38721	4.64165	4.33258	4.82827	4.96145	3.04558	1.86143	3.09833
B9D1	0.806385	1.10915	0.930444	1.63036	1.44429	1.28035	1.18927	1.35576	0.672663	1.04001	1.2962	1.36861	1.07891	1.04478	1.20185	1.51184	0.819411	0.617883	0.704417
B9D2	3.18395	5.66371	4.96964	5.81732	5.77723	5.50654	5.93117	4.87191	2.49635	2.42445	5.92886	5.94156	5.75138	5.16667	5.697	6.36436	3.8673	2.76263	2.59657
BAALC	0.150962	0.103612	0.178929	0.376499	0.193822	0.364681	0.229107	0.226538	-0.0103951	0.0324768	0.23821	0.472465	0.133507	0.233073	0.498296	0.535426	0.191859	0.181776	0.209131
BAALC-AS2	0.521116	0.480937	0.63063	0.53993	1.01458	0.873455	0.743157	1.26224	0.617912	0.508801	0.888929	0.881044	0.611163	1.12949	1.13751	1.00531	0.690127	1.14292	0.364001
BAAT	0.900361	1.09039	1.09039	1.14175	1.18974	1.15402	1.14776	1.01289	0.766353	1.21298	0.988279	1.46839	1.29273	1.08886	1.53482	1.29422	0.642286	0.604571	0.782484
BABAM1	6.11792	8.32304	7.8994	8.39421	8.31845	8.43648	8.26433	7.9888	5.67972	6.62104	8.60525	8.66653	8.4183	8.22631	8.18968	8.60554	7.10868	5.24102	6.42645
BABAM2	5.41201	5.9612	5.45719	6.28715	6.05924	6.30513	6.39897	5.98609	5.04149	5.9749	6.09157	5.94794	6.22793	5.84457	6.31628	6.08642	5.43777	5.31563	5.32335
BACE1	1.44057	2.64327	2.14693	2.37062	2.77935	1.78039	2.64433	1.66738	1.34293	1.50577	1.90456	2.41736	2.27101	2.58614	2.00663	2.32605	2.02776	2.32336	1.93817
BACE2	3.4925	2.51438	1.22745	3.61087	2.5966	2.89886	3.24096	1.70715	2.54707	0.958525	2.84793	2.07904	3.12366	2.77317	1.80549	1.79656	3.05329	2.44332	4.81574
BACH1	1.68551	0.891714	0.869919	0.15312	0.708413	0.623457	1.09783	0.894475	2.08005	1.31381	0.766549	0.894254	0.449114	0.736773	0.701853	0.841146	1.50077	1.88193	1.55082
BACH2	6.50966	3.38826	5.57049	3.62846	3.59753	4.02579	4.34789	4.58536	5.70503	4.47354	3.64756	3.68041	3.41516	4.01763	3.80383	3.55545	4.48559	5.85988	6.005
BAD	1.06471	3.73451	2.88408	3.97992	3.64649	3.89412	3.80473	2.78413	1.34728	1.70248	4.09672	3.99338	3.80799	3.225	3.89444	4.55166	1.95628	1.17637	1.24242
BAG1	5.03568	4.9017	5.52122	4.66466	4.92562	5.37285	5.68899	5.71871	4.76339	5.32577	5.18421	5.23665	5.176	5.25866	5.24706	5.22485	5.31587	3.78902	4.5186
BAG2	1.25318	0.709739	1.03193	0.833993	0.956463	1.04059	0.908314	0.973766	1.96259	2.03023	0.998984	1.14676	1.12748	0.88219	0.330517	0.390698	1.14468	0.961928	1.40944
BAG3	3.73005	5.14089	5.70971	5.82577	5.99438	6.31744	5.29389	5.40558	4.92543	3.31528	6.01578	5.40558	5.40558	6.27745	6.43044	5.78576	4.04616	2.68481	3.17797
BAG4	2.9796	2.26961	2.45971	1.4835	1.92386	1.80823	1.89848	1.93597	3.57931	3.01645	1.78239	1.74751	1.70938	2.197	1.26919	1.92431	2.58057	2.57133	3.10251
BAG5	6.38377	3.97041	4.62206	3.5462	3.47789	3.87925	3.79081	4.08898	6.5135	5.9109	3.72684	3.69731	3.64741	3.79305	3.24798	3.56947	5.145	5.68918	6.05759
BAG6	5.53996	7.65105	7.29766	7.87322	7.63504	7.71137	7.56608	7.2475	5.03184	5.68258	7.95431	7.88442	7.89309	7.59806	7.70788	7.85668	6.75941	4.94065	5.57629
BAGE	0.381574	0.439036	0.234076	0.404238	0.629585	0.308055	0.271613	0.301637	0.430486	0.393022	0.386894	0.411915	0.520173	0.420039	0.347388	0.337138	0.281625	0.579504	0.374642
BAHCC1	1.6278	2.15756	2.00802	2.38879	2.40846	2.38604	2.36726	1.98907	1.25764	1.49461	2.48804	2.05263	2.13969	1.83197	2.36272	2.30238	1.76362	2.90302	1.47898
BAHD1	5.135	6.07633	6.00742	6.51187	6.64649	6.74345	6.1951	5.71305	4.57642	4.94155	6.38541	6.11668	6.2799	6.64381	6.58391	6.80782	4.31385	3.92849	4.40631
BAIAP2	1.40076	1.92463	1.78232	2.77053	2.41167	2.4977	2.17683	1.94054	1.48026	1.59907	2.81489	2.27834	2.36015	2.10201	2.17751	2.35433	1.42409	1.01167	1.38207
BAIAP2-DT	2.337	3.44026	3.06192	3.58648	3.26545	3.53777	3.18474	3.34417	1.80041	2.12088	3.76713	3.55507	3.67853	3.30268	3.1423	3.47066	2.66925	1.63219	1.71543
BAIAP2L1	0.558025	1.43815	0.98477	1.32579	1.40145	1.6062	1.16651	1.96745	0.504474	0.808337	1.22572	1.43883	1.51897	1.4187	1.40315	1.49401	0.792895	1.04694	0.747233
BAIAP2L2	1.0601	1.6442	1.50814	1.81185	1.53605	1.91032	1.78207	1.52109	0.995611	1.46507	2.02214	1.9888	1.74963	1.46656	1.71527	1.8538	1.15667	1.17219	1.25441
BAIAP3	4.13526	5.10115	4.49959	5.49846	5.0668	5.18555	5.21903	4.42368	3.55452	4.26749	4.57544	5.4496	5.36582	4.39856	5.18081	5.70975	4.01877	3.24697	3.72782
BAK1	5.02159	6.84328	6.28136	6.89706	6.71444	7.07657	6.87506	6.52897	5.12293	6.14723	7.14888	6.34406	7.02521	6.21478	6.63326	6.93922	5.26295	4.0989	5.46587
BAMBI	1.20986	1.0595	1.23234	0.898553	1.00418	0.931102	1.41664	1.30809	0.943387	1.02008	3.04049	1.18352	0.84085	1.25789	1.65582	1.20616	1.09367	1.46417	2.02908
BANCR	0.835193	0.806046	1.04405	0.722517	0.900758	0.856777	0.607034	0.94772	0.254876	0.708187	0.872924	0.806046	0.773835	0.645563	0.856777	0.87961	0.607034	0.873455	0.969063
BANF1	7.93559	8.88923	8.63354	8.87863	9.08328	9.23588	8.62937	8.0309	7.4046	8.35347	8.82995	8.6857	8.79494	8.42221	8.71632	9.01914	7.40745	7.47169	7.49117
BANF2	0.190093	-0.0334735	0.139362	0.0774172	0.160946	0.0700035	0.160946	0.273473	0.160946	0.0630868	0.221454	0.426413	0.128735	0.269843	0.682877	0.277328	-0.0887965	0.279722	-0.0672123
BANK1	4.57144	0.330256	0.373718	1.42199	1.17117	0.642191	1.3422	1.03641	4.04565	0.670005	1.02105	0.941967	0.550134	0.689643	0.70573	0.392138	3.28814	2.89018	6.08944
BANP	5.20567	7.35657	6.81047	7.35674	7.26941	7.39799	6.90994	6.59316	4.42647	5.90201	7.16154	6.32077	7.32735	6.89537	7.09855	7.48489	5.70766	4.71733	4.82651
BAP1	3.93334	5.69661	5.093	5.93787	5.90387	5.85453	5.69344	5.44413	3.23537	4.61869	6.17271	5.71094	5.85739	5.52497	5.99112	6.06689	4.35497	1.79438	4.08406
BARD1	4.1524	1.35502	2.04507	1.63222	1.26772	1.44425	2.15561	1.2719	4.70732	3.54907	1.01543	1.64822	1.17147	1.17148	1.34579	1.75088	2.81888	4.91747	4.01475
BARHL1	1.95762	2.1215	2.25262	2.72352	2.13356	2.33512	2.36848	2.53799	1.63702	2.09928	2.70639	2.82949	2.6278	2.50498	2.23548	2.86074	1.82362	1.99813	1.81572
BARX1	1.24203	1.4614	1.52858	1.70797	1.50723	1.86028	1.60318	1.60924	0.691072	1.37523	1.99971	1.60608	1.60268	1.30142	1.65582	1.85916	1.26275	1.21385	1.26186
BARX1-DT	0.337189	0.41735	0.480976	0.468707	0.494015	0.71845	0.240548	0.740639	-0.11161	0.341701	0.545773	0.812045	0.53505	0.507236	0.490291	0.468707	0.400002	0.436117	0.290802
BARX2	0.883868	1.4152	1.22467	1.64306	1.50713	1.56629	1.41664	1.16189	1.03038	0.791509	1.61601	1.24698	1.26186	0.963618	1.25128	1.80925	1.20332	1.49562	1.04405
BASP1	4.46319	3.61042	2.58093	3.89858	3.29038	3.84709	4.39753	3.50217	4.42611	3.75876	3.36549	3.53808	3.18186	3.25603	3.70088	3.93496	4.04558	5.18542	4.48083
BASP1-AS1	0.203769	0.697124	0.444538	0.465844	1.52206	1.10426	0.516369	0.734879	1.04982	0.490368	0.697124	0.667978	0.808602	0.68033	1.25183	0.697124	0.641801	1.03146	0.667978
BATF	2.89309	5.53619	4.51175	5.35349	5.13933	5.04668	5.53514	4.68197	3.51468	4.98968	5.28223	5.90609	5.4776	4.65752	5.13753	5.91528	3.99579	2.39637	3.06159
BATF2	1.03619	1.6061	1.05754	1.75381	1.04405	1.70504	1.71222	0.952479	0.782484	0.784832	1.36605	1.04861	1.16104	1.17126	1.09934	1.52451	1.01689	0.473696	0.859805
BATF3	1.50147	3.65468	1.72858	2.6505	3.32881	3.87483	4.43095	2.05192	1.57254	1.84186	2.94469	2.70922	3.33045	2.66328	0.951004	4.48536	3.37892	4.24359	1.33246
BAX	5.60361	7.64206	6.93067	7.65201	7.96071	7.78977	7.5545	6.92065	4.89554	6.12769	7.80071	7.62163	7.80044	7.25921	7.51399	8.14177	6.02853	4.70242	5.32002
BAZ1A	6.35005	4.91299	4.88789	3.74459	4.40497	4.07886	4.50408	5.59631	7.38231	6.38317	4.80621	4.30743	4.50413	4.3703	3.80998	4.7605	6.44949	7.03205	6.48438
BAZ1B	5.53082	4.48943	4.84009	4.64414	4.71299	4.84525	4.70384	4.92975	5.87302	6.00564	4.41964	4.89258	4.78191	4.42543	4.36599	4.92895	5.22782	5.12861	5.32809
BAZ2A	3.72093	3.92682	4.3431	4.15389	3.96875	4.35714	3.8095	3.95707	3.75763	4.05309	3.76697	4.17357	4.04816	3.9362	4.45005	3.91855	3.40084	2.97833	4.07381
BAZ2B	5.20988	3.81252	3.51599	1.95104	4.49363	2.54066	3.17626	4.24518	6.28743	4.79201	2.30604	2.77139	4.1446	4.07732	3.17626	2.6067	4.87198	6.59299	4.49363
BBIP1	5.68718	4.70083	4.8511	3.76699	4.31742	4.3246	4.53717	5.43689	5.71723	5.46455	4.34195	4.43253	4.26781	4.16976	3.93077	4.34644	5.78898	5.8638	5.60725
BBOF1	1.21631	-0.0712417	0.341701	0.0266866	0.238714	0.341701	-0.0495354	-0.0124369	2.4101	0.952275	0.0724475	0.341701	0.313709	0.289696	0.468062	0.341701	0.720789	0.835687	0.744715
BBOX1	0.18285	0.329393	0.285572	0.38075	0.54142	0.429029	0.32073	0.398099	0.338057	0.329393	0.412922	0.110216	0.380711	0.350741	0.32073	0.443311	0.160946	0.473696	0.220496
BBS1	2.27424	3.01712	2.8531	3.1925	3.1151	3.10528	2.81312	2.89708	1.73819	2.10968	3.1252	3.09548	2.90778	3.00759	3.24151	3.41994	2.21193	1.70666	2.20193
BBS10	4.5652	1.93518	1.8998	1.83208	2.54871	1.05641	1.61549	1.83125	5.8677	3.8854	2.24244	1.65915	2.16229	3.0416	2.03304	1.00112	2.39163	4.17767	4.88045
BBS12	1.25183	0.22481	0.341701	-0.209537	1.41268	0.748775	0.586407	0.272168	2.07465	1.61494	0.619467	0.517356	0.071468	0.644574	0.27912	0.46128	1.23234	0.977047	1.249
BBS2	7.44311	5.83746	7.31552	6.01544	5.5306	5.87008	5.67502	6.84332	7.75138	6.91344	6.21939	6.52735	5.6678	6.26323	6.00416	5.32375	7.02259	8.12632	7.43035
BBS4	4.22156	3.73983	4.34709	2.66099	3.51499	3.37006	3.59727	3.83662	4.7413	4.23621	3.33684	4.15054	3.26019	3.74252	2.7907	2.89371	4.68567	4.32511	4.82425
BBS5	2.84709	0.219112	0.315017	0.901933	0.414368	0.517356	0.160946	1.02405	1.38551	0.557029	0.285871	0.787879	0.00506708	0.0618079	0.336601	0.443311	0.336601	0.315017	1.21971
BBS7	1.61094	0.770093	0.611267	0.686949	0.540231	0.627948	0.705828	0.606079	2.08299	1.378	0.549247	0.635629	1.27459	0.608787	0.936186	0.721228	0.974486	1.48124	1.39751
BBS9	1.43343	1.06851	1.22552	1.15297	0.74204	1.30101	1.0602	1.44835	1.61324	1.59085	1.5421	1.37036	0.50714	1.0196	0.755689	0.705763	1.8444	1.88787	1.40831
BBX	4.68979	2.77772	2.31686	1.8838	2.38899	2.45966	3.10723	2.4225	5.48285	4.50957	2.32117	3.07625	2.02903	2.42492	1.57162	2.32764	4.21857	4.92888	4.34
BCAM	0.955689	1.97374	1.94007	2.2689	2.18667	1.64974	1.51943	1.19112	1.10237	1.52774	2.29555	2.23409	1.88566	1.87579	1.6344	1.92881	1.12012	1.49165	0.986486
BCAN	0.895302	1.10025	1.11901	1.23232	1.2839	1.28838	1.28727	1.00714	0.968414	0.964895	1.23626	1.2594	1.14161	1.12834	1.40848	1.29093	0.785807	1.03509	0.924296
BCAP29	3.06966	2.29701	1.597	2.18073	2.13081	1.08812	1.43521	1.55672	3.40653	2.99199	1.82083	1.94277	1.95388	2.37128	1.20912	1.36407	2.73073	2.96096	2.92585
BCAP31	7.16577	8.64989	8.16545	8.72194	8.87287	8.77775	8.79995	8.18022	7.31474	8.12555	8.65343	8.4995	8.76309	8.47669	8.4995	8.77252	7.42036	6.5291	6.69481
BCAR1	1.12472	1.20551	1.33224	1.75432	1.65926	1.64438	1.54611	1.36848	1.28353	1.24288	2.04026	1.4627	1.65257	1.18855	1.34107	1.57496	1.09133	1.15573	1.03976
BCAR3	0.207536	0.525917	0.984762	1.68095	1.26468	0.723321	0.217249	0.557934	0.585435	0.547667	1.14746	1.43133	1.2531	1.77223	0.801089	0.445407	0.779741	0.0250244	1.18538
BCAR4	0.35791	0.553447	0.101907	0.604803	0.38897	0.448651	1.22083	0.473696	0.328763	0.325106	0.194611	0.44455	0.694453	0.427499	0.705114	0.427499	0.473696	0.448599	1.02017
BCAS1	0.996715	0.880061	0.861893	1.11276	1.04405	1.05393	1.29916	1.04795	1.8768	0.912058	0.794189	0.915555	1.18982	0.789469	1.25527	1.10647	0.824105	1.13685	0.835008
BCAS2	5.7431	5.81441	5.77333	3.70697	4.97328	5.28223	4.85969	5.60098	6.21612	5.91937	4.71957	5.36131	4.54036	5.20744	4.25758	4.6643	6.80473	3.29477	5.6496
BCAS3	3.40218	3.93479	3.75786	4.16137	3.84979	4.7662	4.32043	4.03542	3.32187	3.85924	4.3463	4.37588	4.52187	4.03698	4.61158	3.84088	3.17402	4.13702	3.7239
BCAS4	5.81212	6.3595	5.52971	5.82757	5.65895	5.5903	5.33985	5.75566	5.24386	5.28236	5.5322	5.30672	5.74557	5.06437	5.21823	6.03436	4.65075	4.11697	5.23607
BCAT1	0.733495	1.38945	0.525603	0.625835	1.00066	0.341197	0.370573	0.235712	1.23298	0.29734	0.790243	0.943537	1.00641	1.2335	0.540418	0.654296	0.734506	1.38062	0.378598
BCAT2	2.05524	4.23827	4.03636	4.98682	4.58979	5.03764	4.22799	3.97619	1.92686	2.7498	5.03532	4.46878	4.45524	4.45215	4.5666	4.54384	3.45872	2.68532	2.00721
BCCIP	4.70691	2.66748	3.81715	2.68294	3.16093	3.46667	3.10778	3.60398	4.89498	4.07113	3.04816	3.63674	2.61018	3.23398	2.61537	3.17619	4.66437	4.24189	4.52079
BCDIN3D	3.31343	3.75292	3.97763	4.92159	4.84317	5.12472	4.26413	3.64378	3.55369	3.93935	3.86641	3.76025	4.30454	4.37823	4.19721	4.31819	3.11588	2.90792	3.61977
BCDIN3D-AS1	1.94349	2.36223	2.55626	3.09724	3.23802	3.24477	2.66792	2.15364	2.10632	1.92331	2.63221	2.47964	2.81843	2.66529	2.68145	2.66935	1.90843	1.6258	1.97734
BCHE	0.110216	-0.0334735	0.24733	0.0875418	0.238714	-0.0475861	0.44175	0.036881	0.110216	-0.0167901	0.110216	0.151167	0.402556	0.0640183	0.44175	0.414165	-0.0279413	0.262882	0.0141018
BCKDHA	3.67198	6.66411	5.44757	6.65843	6.4341	6.68643	6.70242	5.46407	2.55243	4.62588	7.01998	6.73533	6.59497	6.42483	6.89697	6.83538	4.70709	3.24504	3.34764
BCKDHB	3.26177	3.01736	3.64973	3.12919	3.18969	3.03733	2.98521	2.68567	2.27249	3.19975	2.3805	2.67215	2.94686	3.01711	2.77737	3.11025	2.64313	1.40807	2.46931
BCKDK	3.18395	5.38977	4.51403	5.64594	5.62763	5.49585	5.38167	4.31099	3.62422	3.98046	5.77304	5.50558	5.69177	4.68042	4.98431	5.55572	3.48349	1.72343	2.50373
BCL10	3.38617	1.78576	3.38051	2.37029	2.07507	2.36112	2.36032	3.61613	3.81804	4.26969	2.0567	1.547	2.27687	2.5133	2.25273	1.79207	3.23029	2.7889	3.68037
BCL11A	6.23592	1.27645	0.971354	2.45319	1.34651	2.59384	4.13997	1.54808	4.4956	1.60725	2.50543	1.40416	1.71193	1.32334	0.697947	0.715778	3.67182	5.57494	6.44588
BCL11B	6.60052	5.62463	6.50081	5.41843	5.69923	6.06361	5.73242	5.97033	6.67632	6.52492	5.31771	5.79296	5.41117	5.49124	5.48734	5.3531	5.97845	5.82235	6.24776
BCL2	5.08187	4.79346	4.85102	4.77685	4.51383	4.91287	4.60682	4.73021	4.90406	5.4108	4.81087	5.22017	4.84245	4.92558	5.24031	4.98931	4.5788	4.36215	4.71204
BCL2A1	6.97181	6.69998	7.35362	5.39694	5.21174	7.52328	6.79476	7.22799	7.01516	7.45415	5.10772	6.03459	6.06108	6.95267	5.91584	6.32064	7.72687	7.05207	7.30641
BCL2L1	2.0621	2.76232	2.66404	3.25882	3.08101	3.35343	3.35972	2.50259	1.94253	2.96968	3.29274	3.22719	3.29153	3.05071	3.27355	3.88372	1.99991	2.22446	2.11694
BCL2L10	1.83001	1.87964	1.70911	2.11778	2.13732	2.08495	2.12472	2.19952	1.66527	1.80064	1.9822	2.12161	2.15117	1.68035	1.989	1.99202	1.83033	2.55634	1.51709
BCL2L11	3.39933	3.44776	3.7787	3.87795	2.79445	4.24069	3.38032	3.40072	3.1032	2.86842	3.42804	3.52518	3.56583	3.56578	3.72663	2.87621	3.39218	1.65318	3.31951
BCL2L12	3.04744	4.76992	4.33664	5.26577	5.06353	5.05266	4.62667	4.09347	2.41326	3.29918	5.38586	4.93269	5.00844	4.3966	4.87886	5.35323	3.19473	1.92334	2.7918
BCL2L13	3.46754	3.25263	3.53991	3.19022	3.58294	3.45863	3.38129	3.37505	3.14072	3.89595	3.15422	3.6183	3.88606	3.65421	3.67365	3.5234	3.42136	2.97112	3.30502
BCL2L14	0.307241	0.505966	0.397737	0.702753	0.436101	0.551667	0.521138	0.495312	0.607797	0.371391	0.598874	0.699346	0.452686	0.572135	0.735593	0.561027	0.209927	0.491709	0.391144
BCL2L15	0.620997	0.528779	0.710368	0.650045	0.391069	0.61394	0.691766	1.03417	0.826394	0.892107	0.754516	0.594928	0.80091	0.531875	0.655719	1.19402	0.497367	1.48725	1.48951
BCL2L2	0.633119	2.06188	1.56662	2.09347	2.51226	0.851707	1.44754	0.588955	0.740143	0.587781	2.40231	1.7556	1.76655	2.06659	0.670122	1.28897	1.26685	2.93498	1.1178
BCL6	2.5404	2.53428	2.4084	2.35668	2.59402	2.49052	2.56594	2.14668	2.11798	2.67871	2.43088	2.29219	2.37886	2.79149	2.10048	2.23862	2.91377	3.82084	3.13495
BCL6B	1.20091	1.7048	1.52126	1.7128	1.97791	1.73355	1.48461	1.42205	1.32616	1.51661	1.89426	1.90926	1.80261	1.57278	1.74786	2.14093	1.0489	1.44598	1.14951
BCL7A	4.73474	4.15879	4.38615	4.98055	3.88003	4.68861	3.82928	4.0612	3.25317	2.86017	4.30522	3.81697	4.4556	4.01814	4.76047	4.25173	3.60893	2.69662	5.63265
BCL7B	6.33643	7.43742	7.35712	7.44311	7.60481	7.57497	7.48547	7.05354	6.02163	6.71497	7.6265	7.21253	7.65392	7.36025	7.5174	7.67793	6.59955	6.35375	6.22633
BCL7C	2.07075	3.69036	3.06022	3.87557	3.574	4.10018	3.98023	3.3519	1.78441	3.70782	4.08295	4.39009	3.93408	2.93676	3.72271	4.40694	2.59305	2.89823	1.6242
BCL9	6.08004	5.13511	5.40348	5.70322	5.76406	6.4871	5.23561	5.2889	5.79669	5.75682	4.93275	5.63381	5.52604	5.42909	6.32266	5.52437	4.22977	4.32728	4.75492
BCL9L	4.98345	6.39524	6.12388	7.14516	6.97441	6.92232	6.47405	6.25157	5.14369	6.16051	6.96839	5.41219	6.78252	6.80863	7.33412	6.95649	4.98404	3.51833	5.54814
BCLAF1	5.71497	3.77307	3.07862	2.71952	3.15308	3.12158	3.20121	4.44096	6.60263	5.35106	3.43674	3.38146	2.65304	3.02927	1.93976	3.37714	5.50786	5.91673	5.43014
BCLAF3	1.76597	-0.0334735	-0.0131129	0.000636413	0.337255	-0.209985	0.0963501	0.215245	3.33605	0.341701	0.208758	0.141517	0.601839	0.182797	0.00960303	0.244053	0.70676	2.49916	1.9481
BCO1	-0.107731	0.160709	-0.0213478	-0.059592	0.0840389	0.517356	-0.0596502	0.424724	0.0451352	0.341701	0.354046	0.139362	0.285133	0.197528	0.333782	0.168508	0.139362	0.139362	-0.0596502
BCO2	0.730809	0.951532	1.13232	1.11552	1.55411	1.00392	0.8154	0.563898	1.28511	1.37071	1.44596	1.15918	0.947053	1.39776	1.36527	1.11552	1.11552	1.21516	1.90369
BCOR	3.76888	3.76281	4.84158	3.87306	4.19645	4.55998	4.132	4.14874	3.6467	4.0526	3.47983	4.2557	3.40835	3.95464	4.14318	3.75158	3.41839	3.35297	3.58781
BCORL1	2.20866	2.552	2.45436	2.92819	2.90737	3.24119	2.98788	2.09723	1.78126	2.32053	2.38728	2.76233	2.93314	2.52423	3.08859	3.30302	1.74859	2.52508	2.0355
BCORP1	1.9017	1.85289	0.661962	0.848363	1.36603	0.971714	1.11451	0.65903	0.833828	0.663771	1.39542	0.517356	0.769849	0.954327	1.18096	1.85329	0.3831	3.63753	2.93192
BCR	4.47401	7.0833	5.87986	7.1806	7.32746	6.96833	6.77524	6.30844	4.43161	5.24994	7.42171	7.1245	7.25977	6.76768	7.25831	7.40159	5.08015	4.30044	4.61255
BCRP3	0.845459	0.727797	0.769548	0.939352	0.840269	0.704411	0.682472	0.877787	0.43785	0.483989	0.730988	0.809976	0.924256	1.18937	0.710346	0.88699	0.309866	0.76749	0.538901
BCS1L	3.84727	6.85746	6.90491	7.01497	6.807	6.89706	6.71422	6.56391	3.87621	3.54768	7.26768	6.99995	6.95236	6.98203	6.98172	7.10839	5.7759	2.03579	4.48096
BDH1	2.09005	3.28268	2.95685	3.55386	3.44492	3.23676	2.65005	2.88218	1.94006	1.92363	3.5586	3.49068	3.28819	3.1229	3.4494	3.54123	2.3646	1.16674	1.60722
BDH2	4.68407	3.85286	4.11767	3.06031	3.50607	3.14574	3.33824	3.61406	5.31862	3.66821	3.66891	3.44992	3.42607	3.62834	3.10514	3.12426	4.37907	3.29139	4.15567
BDKRB1	0.610718	0.711923	0.699205	0.830312	1.41073	1.12566	0.875915	0.898553	0.110216	0.720789	1.20943	0.681944	0.864811	0.720789	0.892678	1.50741	0.463776	0.495513	0.542402
BDKRB2	0.38182	1.33928	0.699205	1.04408	1.56066	0.448702	0.580041	0.497607	0.335961	0.720789	0.558011	0.743102	1.23837	1.39541	1.2755	0.77382	0.270981	0.749935	0.471046
BDNF	1.11097	0.465619	0.382913	1.01067	0.346344	0.659637	0.571718	0.457905	0.901931	1.04001	0.7727	0.516708	0.648622	0.467022	0.628193	0.568808	0.535637	1.00451	0.473203
BDNF-AS	-0.110629	0.338669	-0.0174497	0.247771	0.213035	0.182776	0.0103965	0.380757	0.505762	0.251324	0.232131	0.388081	0.20918	0.0787328	0.202417	0.245138	0.155677	0.386235	0.24517
BDP1	3.06471	2.02647	2.04672	1.50794	1.69676	1.261	1.72787	2.09034	3.7416	2.90663	2.17134	2.15609	2.16143	1.83991	1.24742	2.08905	3.55642	3.71498	3.04955
BEAN1	0.403435	0.297777	0.276429	0.29076	0.0482709	0.340055	0.160946	0.111413	0.182203	0.0123562	0.087871	0.251384	1.36858	0.213806	0.276429	0.576553	0.836272	0.160946	0.276429
BECN1	4.49831	4.12713	4.98461	4.12455	4.32364	4.55537	4.21233	5.00397	4.66546	4.36639	4.21234	4.11644	4.02251	4.51608	4.53153	4.06083	4.69353	4.89639	4.7291
BEGAIN	3.46619	4.69566	1.04405	5.13495	4.9154	4.4787	4.81599	3.89349	4.6512	0.632281	5.62182	3.81759	4.41068	4.26366	5.47835	6.35267	0.720789	1.34597	3.92363
BEND2	0.971991	0.0371462	0.341701	0.495043	0.463288	0.517356	1.57672	0.619776	0.495043	0.566276	0.325459	0.386147	0.353935	0.556881	0.786054	0.363936	0.965078	0.851142	0.553968
BEND3	3.27209	2.20403	3.08553	2.60643	3.23105	3.27209	3.32221	2.79498	2.96728	3.57463	3.27209	3.2776	3.72613	2.54456	3.27209	3.60262	3.27209	4.50418	3.86718
BEND4	1.45718	0.234429	0.558729	0.845523	0.321519	0.549525	0.640653	0.707954	1.27286	0.588188	0.722544	0.690844	0.699592	0.311384	0.662483	0.895509	0.577804	0.970209	2.84398
BEND5	1.73345	1.66603	1.75246	2.03538	1.54443	2.44207	1.4142	1.59684	1.12574	0.989472	1.56027	1.80076	1.69505	1.9086	1.81297	1.387	1.22057	0.316351	1.90325
BEND6	0.123256	0.449691	0.192998	0.329336	0.165336	0.50361	0.19983	0.361044	0.604529	0.309816	0.287525	0.270422	0.240183	0.145717	0.557761	0.337316	0.0749585	0.473696	0.150763
BEND7	0.208099	0.390314	0.23314	0.378099	0.384985	0.415431	0.280258	0.235726	0.243113	0.206865	0.533328	0.85981	0.456387	0.703162	1.05912	0.599986	0.171896	0.281944	0.301156
BEST1	1.85463	2.54554	2.4941	3.08753	2.28558	2.84615	3.81842	3.01413	1.34477	2.56379	3.08145	3.99933	4.06229	2.52733	2.29258	2.77971	3.31986	3.04277	1.72884
BEST2	0.152181	0.495043	0.0336217	0.126937	0.316988	0.595631	0.239221	0.330164	0.235937	0.419976	0.367515	0.595631	0.297953	0.169681	0.77382	0.330164	-0.0887965	0.330164	-0.250153
BEST3	0.331479	0.403601	0.216083	0.436671	0.321342	0.388247	0.124482	0.314129	0.268701	0.231073	0.435543	0.519361	0.250089	0.280635	0.752651	0.260009	0.121414	0.539096	0.296693
BEST4	1.07645	2.01328	1.40641	1.60049	2.28101	2.56866	2.79152	1.64327	1.20594	1.26774	2.99632	2.08626	1.98442	1.51259	1.83792	3.07969	1.31365	1.02065	0.782484
BET1	6.95693	4.40887	6.26757	3.71183	4.76425	3.36	5.25272	6.03402	6.91531	6.55046	4.67139	4.691	4.31408	5.29271	5.01504	4.27277	5.75115	5.82844	7.0338
BET1L	3.68493	5.82282	4.9201	6.09213	5.28533	5.67898	5.50397	5.47695	3.25361	3.73425	5.91658	5.51838	6.01077	5.57158	5.81696	6.26703	4.12636	3.20704	3.70101
BEX1	0.428949	0.937923	0.139362	0.270469	1.0568	0.517356	1.60912	2.6482	0.511346	0.255525	0.943532	0.580051	1.34818	1.8998	2.51829	2.94565	1.3219	0.873455	0.381039
BEX2	6.08147	6.88271	7.17174	7.09524	6.83589	7.19002	6.66149	7.30309	6.53577	5.90487	7.09933	6.97081	7.58244	7.54705	7.25539	6.93799	5.88145	5.46316	5.23106
BEX3	6.64768	6.93656	7.05286	7.25791	7.23529	7.31665	6.14577	7.11903	7.21183	5.43801	7.5117	6.81461	7.27226	7.14143	7.29822	6.91155	5.68118	5.54061	5.80065
BEX4	5.26111	4.74103	5.6208	4.30926	4.5557	5.02673	4.0856	5.29511	4.81541	4.37393	4.58821	4.69868	4.68742	4.80431	5.26898	5.11922	4.24013	4.75499	4.15017
BEX5	3.49371	3.99349	3.92133	3.43788	3.49371	4.56019	3.9074	5.01044	4.08615	3.78629	3.19354	4.36356	3.53207	4.85234	5.22914	5.20019	3.99853	1.31289	1.92733
BFAR	6.11806	5.18121	6.22943	5.64594	5.63141	5.86033	5.62894	6.01655	5.99117	6.20683	5.19385	5.23789	5.63607	5.86972	5.94108	5.42853	5.16248	4.01769	6.37138
BFSP1	0.844593	0.939465	1.35269	0.9757	0.616435	1.07925	0.640094	0.985498	0.988279	1.81504	0.932505	2.07296	1.04693	1.47735	1.43424	0.443311	0.952844	0.178694	0.589363
BFSP2	0.782443	1.90601	1.35079	1.31305	1.8998	2.41885	2.61478	1.28737	0.430658	0.341701	1.47522	2.23453	2.10885	1.61429	1.60269	2.6723	1.23234	1.51536	0.729357
BFSP2-AS1	0.465062	0.924091	1.02907	1.55539	0.74334	0.512167	0.958367	1.01123	0.268923	0.65158	0.705622	0.792004	0.855277	1.42026	1.89768	1.28537	0.813592	0.502317	0.274102
BGLT3	0.741498	1.11949	1.04405	1.22902	0.84085	1.18298	0.88837	1.11949	0.910965	0.970902	1.54085	1.46214	1.2216	1.18647	1.37596	1.72134	1.04317	1.214	0.910965
BGN	1.16536	2.73958	2.17963	2.92531	2.51954	1.95258	1.827	1.77457	1.37978	1.8302	2.63598	2.43446	2.62363	2.74392	2.11308	2.2168	1.24564	1.42259	1.14608
BHLHB9	4.20022	1.65546	1.69348	1.05554	2.42712	1.01835	2.17333	0.733695	2.83357	3.48898	0.61121	1.63377	1.5631	1.54827	0.567497	1.8283	2.27237	3.25862	2.47739
BHLHE22	0.37243	0.415621	0.326703	0.477193	0.993268	0.392893	0.493821	0.26936	0.151751	0.246894	0.609381	0.310397	0.576502	0.548295	0.83006	0.774841	0.38796	0.658414	0.145053
BHLHE23	0.302071	0.373278	0.495043	0.558137	0.526381	0.939284	0.448614	0.397883	0.110216	0.300024	0.907135	0.397883	0.594385	0.313681	0.448614	1.35647	0.105287	0.302597	0.211625
BHLHE40	3.9615	4.52978	4.33859	4.5672	4.3291	5.08201	5.41947	4.92382	3.69352	4.47216	4.09894	4.61467	4.98396	4.26752	4.33638	5.05277	4.93241	4.60463	4.05722
BHLHE41	0.68412	0.894763	0.643686	0.99191	1.20276	0.647536	0.443662	0.368107	0.409149	0.460965	0.573073	1.0369	1.08508	1.13043	0.794083	0.830501	0.264081	0.489685	0.765415
BHMT	-0.0240008	0.00632601	0.0411682	0.0266866	0.170318	0.253542	0.0885262	0.0885262	-0.000129379	0.0151916	0.165592	0.206071	0.178338	-0.117279	0.256802	0.319945	-0.161217	0.0885262	0.0885262
BHMT2	0.23101	0.349956	0.222367	0.571274	0.932213	0.288098	0.252075	0.203267	0.16344	0.0987855	0.4711	0.454605	0.728989	0.649696	0.466602	0.53715	0.107433	0.170097	-0.00984367
BICC1	0.203743	0.27122	0.26433	0.439094	0.525671	0.25067	0.370203	0.0155454	0.077973	0.235053	0.307473	0.27884	0.357854	0.678072	0.245347	0.279798	0.276851	0.309324	0.384332
BICD1	2.24033	1.25035	1.38362	0.95846	1.10413	1.35376	1.19568	1.44418	2.70504	1.30147	1.32235	1.1841	1.10814	1.21004	1.45909	1.3217	1.21065	2.16943	2.11813
BICD2	4.99238	4.07678	5.03589	4.59326	4.32044	4.60088	4.63109	4.69955	4.48244	4.84802	3.94318	4.4179	3.6637	4.45384	4.32549	4.15936	4.60875	4.73681	4.69763
BICDL1	2.67979	4.15093	4.1487	4.34661	3.79633	4.15597	4.0589	4.08018	2.79237	3.25873	4.29466	4.23937	3.98722	3.57869	4.223	4.22968	3.55946	2.67446	2.76098
BICDL2	0.564255	0.965554	1.06125	1.56214	0.946207	1.50367	1.29408	0.972413	-0.0179441	0.674326	1.29921	0.804437	1.58548	1.51532	1.65582	1.68746	0.364184	1.05761	0.651547
BICRA	2.82125	5.06495	4.12796	5.8325	4.97598	5.17781	4.97598	5.27247	2.82125	3.32132	5.66218	5.37199	5.30737	5.29674	5.35874	5.40904	4.01295	0.768722	3.44526
BICRAL	7.26402	5.38	6.79067	5.40043	5.07792	6.08911	6.01981	6.26043	7.15839	7.55867	4.84833	5.46553	5.07882	5.42403	4.84253	5.0338	6.52859	6.8836	7.08599
BID	3.1468	5.24977	4.81958	5.01684	5.24431	4.81265	5.51825	5.04682	2.86721	3.56734	5.40869	5.41652	5.46955	5.08722	4.82053	5.85019	4.67752	3.00661	3.07556
BIK	4.58174	4.47789	3.67062	4.53105	4.76962	4.77467	4.7646	4.34709	4.0989	3.92104	5.23516	4.7738	4.79537	4.21506	4.81427	5.25441	3.70915	4.05303	4.0989
BIN1	8.39941	8.9619	8.44913	9.04467	8.93192	8.9599	8.82182	8.44417	8.0325	8.61569	9.09078	8.77912	9.02075	8.83314	9.01024	9.09466	8.03909	7.78236	7.66744
BIN2	7.70565	7.20523	8.48862	6.70561	6.98793	7.32637	7.26509	8.18061	7.46691	7.71912	7.23469	7.68637	6.84992	7.50008	7.00607	7.13975	8.68294	6.80684	7.47218
BIN3	4.57627	5.39436	5.10487	5.68306	5.284	5.46601	5.52233	4.59864	4.35472	4.34033	5.46911	5.12522	5.56382	5.1105	5.44227	5.60866	3.95669	4.40246	4.66047
BIN3-IT1	1.52206	2.87708	2.29106	3.20612	2.08785	2.94664	2.67021	2.38532	1.446	1.13767	1.66834	1.4917	2.50518	2.22935	3.42009	1.88338	2.03182	1.80361	1.54972
BIRC2	5.91857	4.13575	3.82424	3.51508	4.02153	3.45371	4.02871	3.9932	6.71017	5.49015	2.99711	3.87483	2.75999	4.09377	2.8354	3.74242	6.01204	5.23464	5.63448
BIRC3	4.8248	3.05048	2.55225	2.17846	1.66944	3.00903	3.16494	3.72547	6.24491	4.57924	2.80462	3.07134	1.75684	2.23172	1.7301	3.44368	5.07653	5.26812	4.61829
BIRC5	2.48092	3.96787	2.87641	3.07622	2.42329	2.66	3.73975	2.49711	2.67811	2.87653	3.21349	3.0864	2.77997	2.44856	3.16444	3.39023	2.95146	4.98948	3.4278
BIRC6	7.73428	5.69127	6.06604	5.37303	5.45577	5.82996	5.83881	6.44543	8.36595	7.58713	5.27698	5.5841	5.39549	5.74248	5.32645	4.98333	7.22954	7.92394	7.46738
BIRC7	2.70587	3.60466	3.31282	3.40214	3.20161	3.38222	3.05611	3.05611	2.22935	2.73095	3.48229	3.20312	3.33659	2.99312	2.89319	3.37419	2.13858	2.89319	2.81486
BISPR	6.43802	7.2521	6.55795	6.80579	6.81849	7.34314	7.0959	7.12683	6.51725	7.16923	7.11375	5.8387	6.96993	6.56272	7.36106	7.19265	5.95724	6.57523	6.86608
BIVM	2.36127	1.40543	1.33757	1.10354	1.50198	1.1133	1.17252	0.970579	2.64197	2.31063	1.26499	1.24708	1.35512	1.39217	1.36637	1.46787	2.34465	2.75773	2.284
BLACAT1	0.594924	0.712691	0.460105	0.359734	0.482836	0.443311	0.544422	0.341154	0.146134	0.345452	0.443311	0.850451	0.64565	0.443311	1.07777	0.443311	0.0243505	0.244299	0.329393
BLCAP	10.4909	10.082	9.91534	10.1179	10.0435	10.118	10.1171	9.90034	9.90537	10.287	10.0423	9.8802	10.1586	10.1339	10.2572	10.0674	9.60381	9.70174	10.4544
BLID	0.53133	0.341701	0.139362	0.457184	0.300666	0.160946	0.473696	0.374478	0.482457	0.186575	0.457033	0.517356	0.341701	0.341701	0.552915	0.620478	0.121753	0.576684	0.232804
BLK	1.45729	1.08594	1.2454	3.06639	1.98612	2.65684	2.73492	2.02878	0.989683	1.18449	2.36135	1.78371	2.07887	1.75325	1.71138	2.13565	1.60537	1.1978	2.59682
BLM	3.33811	2.02352	2.30421	1.402	1.98518	2.94883	1.92009	1.74588	4.09061	3.46153	1.83561	2.911	1.4668	2.73279	2.51829	2.06654	3.91748	5.0685	3.60122
BLMH	5.04481	4.35034	5.62731	4.53307	4.61679	4.57706	5.3302	4.92379	4.79385	5.05411	4.81614	4.97899	4.83176	5.08283	5.0324	4.16795	5.04298	3.34211	4.86863
BLNK	6.09736	0.912851	1.83371	4.48223	1.83371	3.47969	4.80278	2.74055	4.41521	1.4958	2.8096	1.9843	1.87474	2.96723	2.01439	1.43708	5.00562	5.40895	7.48711
BLOC1S1	6.83543	9.08516	8.60893	9.06799	9.12542	9.1021	8.74212	8.6364	5.47278	7.39596	9.30441	9.03746	9.01632	8.93887	8.71937	9.24217	7.78623	7.12372	7.14195
BLOC1S2	8.34758	6.72437	7.10157	5.7784	5.92878	6.31964	6.8555	7.58321	8.68546	7.99898	6.34615	5.90327	6.10084	5.91367	6.22728	6.01021	7.63333	8.20755	8.47661
BLOC1S3	3.95896	4.5532	4.07116	5.03594	4.7753	4.87423	4.68402	4.33056	3.77935	4.29046	4.79071	4.75681	4.72786	4.37991	4.76384	5.21681	3.45394	3.02226	4.10126
BLOC1S4	3.99664	5.98316	5.79157	6.07974	6.40167	6.31018	6.16262	5.46696	3.42516	3.71666	6.5955	6.25517	6.42571	6.41471	6.5982	6.59371	4.4989	3.0257	3.25879
BLOC1S6	4.45066	2.04633	2.10816	1.433	1.8624	1.45385	2.03893	2.10536	5.06237	4.14843	1.66493	2.30905	1.35745	1.94991	1.26927	1.59613	3.82588	4.87626	4.29539
BLVRA	4.51079	6.11769	5.74015	5.99294	5.53718	5.83681	6.2013	5.87368	4.52883	4.38149	5.89588	6.06663	5.92167	6.06045	5.96498	6.11461	5.79824	4.36749	4.81653
BLVRB	3.23067	6.8298	5.37981	6.77845	6.73877	6.44424	6.8885	5.63562	2.20728	3.44804	6.59509	6.51084	6.55419	6.42094	6.16499	7.13092	5.27778	4.38913	3.06604
BLZF1	1.08017	0.662689	0.513239	0.203382	0.588594	0.44231	0.150587	0.689315	2.00449	1.28284	0.675346	0.533607	0.48001	0.794182	0.484985	0.382999	1.40159	1.63941	1.16565
BMF	4.45021	3.66942	3.0647	5.05719	4.09594	3.79202	4.08223	3.34979	3.12126	2.77084	3.84374	3.90976	4.46826	3.90421	4.40265	4.92293	3.0292	4.86748	5.21194
BMP1	0.71068	1.0683	0.988373	1.16701	1.2591	1.13547	1.02727	1.17007	0.756096	1.4139	1.35517	1.0636	1.2039	1.01688	1.32489	1.45983	0.791245	0.919892	0.739325
BMP10	0.0739372	0.482809	0.559331	0.534166	0.278178	0.41553	0.473696	0.359411	0.422966	0.654451	0.619467	0.852255	0.341701	0.526782	1.08657	0.465895	0.412002	0.837177	0.274684
BMP15	0.307809	0.867336	0.307809	0.438916	0.238714	0.329393	0.329393	0.542402	0.278663	0.720789	0.528405	0.118944	0.402991	0.0682647	0.185762	0.277243	0.329393	0.139362	0.238422
BMP2	0.29826	0.555292	0.700396	0.770114	1.34974	0.628588	0.479021	0.371943	-0.0335044	0.144222	0.391969	0.49437	0.631334	1.02156	0.647005	0.230389	0.0917871	1.1746	0.212751
BMP2K	2.63818	1.06672	0.859436	0.925416	0.699055	0.48634	0.88424	1.1118	2.47947	1.29145	0.915681	0.869325	0.74857	0.827065	0.825989	0.684217	1.6636	2.21312	2.54173
BMP3	0.249122	0.219112	0.06117	0.629735	0.270469	0.520212	0.532689	0.244749	0.110216	0.371622	0.219739	0.338165	0.43727	0.219112	0.549246	0.308998	0.0629984	0.270469	0.0925641
BMP4	0.358516	0.873455	1.07406	1.58196	0.873455	1.27321	0.754838	0.574943	0.779228	1.05421	1.0555	0.822725	0.989195	1.5631	0.967096	0.989195	0.506238	0.539121	0.395444
BMP5	-0.0260364	0.637848	0.219492	0.467674	0.358075	0.327494	0.159118	0.0995464	0.276763	0.418645	0.226414	0.278085	0.348736	0.547069	0.639307	0.335677	0.0711826	0.393566	0.302766
BMP6	0.304978	0.303675	0.191822	0.343327	0.268741	0.412346	0.426212	0.478656	0.0400539	0.327429	0.517461	0.739126	0.369837	0.446249	0.468114	0.599285	0.184272	0.336127	0.0765386
BMP7	1.02066	1.43719	1.29346	1.79769	1.72609	1.68761	1.47917	1.34365	1.0812	1.28483	1.70688	1.81529	1.67585	1.40797	1.62195	1.85514	1.06714	1.0632	1.00731
BMP8A	1.38441	2.1746	2.0784	1.97883	2.06543	2.39905	2.14478	2.20666	0.894259	1.05577	2.10906	2.13442	1.94437	1.82961	1.9441	2.16762	1.5474	1.76809	1.49876
BMP8B	1.27699	1.50168	1.82706	2.04741	1.75089	1.93268	2.0461	1.77506	1.40919	1.89344	1.7026	1.85667	1.52771	2.02556	2.20966	2.09054	1.62281	1.29924	1.50123
BMPER	-0.041393	0.495043	0.0173153	0.102022	0.586965	0.10278	0.00869972	-0.00407001	0.0722906	0.160946	0.160946	0.348909	0.283535	0.495043	0.593065	0.000463287	-0.0887965	0.924186	0.160946
BMPR1A	3.05716	2.27544	1.967	1.89887	2.01892	1.46118	1.80669	1.68192	3.3359	3.40988	1.27235	2.13657	1.8024	2.17043	1.37013	1.24111	2.35451	0.927465	2.81131
BMPR1B	0.117146	0.33887	0.17651	0.461857	0.1757	0.375388	0.269983	0.250555	0.253088	0.171771	0.251446	0.386668	0.275166	0.224069	0.433068	0.0606449	0.171909	0.229576	0.0161784
BMPR2	2.58738	1.95194	1.45927	2.11563	1.79579	1.07536	1.14785	1.33836	2.8231	2.7058	1.58123	1.9444	1.77776	1.95563	1.11869	1.25385	2.01179	2.08601	2.08733
BMS1	4.86032	4.5314	5.54978	4.68558	4.57532	4.74926	4.33928	5.66444	5.38599	4.67935	4.86032	4.87457	4.90206	5.12441	4.73348	4.82655	6.05285	3.26748	5.06458
BMS1P1	2.11114	0.952666	0.942962	0.967068	0.696061	0.84347	0.609278	1.29092	2.31813	1.32016	0.472446	0.675504	0.906963	1.08854	1.33357	0.797437	1.67519	2.35841	1.88468
BMS1P2	2.814	2.11936	2.3841	2.13309	2.3921	2.02697	1.78977	3.25969	2.78867	1.87928	2.36978	2.1178	1.94018	2.26226	1.64962	2.15271	2.55593	3.50888	2.78648
BMS1P20	5.10715	3.8984	5.29407	4.95854	5.00028	4.59468	5.2004	4.77572	5.49496	5.51769	4.91531	5.10593	4.76698	4.75368	4.23059	4.43043	5.47998	5.74808	5.8404
BMT2	6.13111	2.76161	3.01204	1.58941	1.45862	2.55339	3.29641	4.10914	5.47543	5.54872	2.57096	3.61475	2.36351	3.08133	1.54223	2.62444	5.12771	5.40558	4.8053
BMX	0.473696	0.103622	0.322936	1.71251	0.661011	0.517356	0.779787	0.242846	-0.0845451	0.415746	0.710456	0.591401	0.415746	0.575522	0.234991	0.306143	0.160946	1.53821	0.685803
BNC1	-0.00139108	-0.0313033	-0.0845632	0.0176272	0.144345	0.333088	0.0888322	0.256959	0.0226304	0.132854	0.113345	0.223616	0.20379	-0.0246912	0.780443	0.578021	-0.125538	0.186094	-0.0481745
BNC2	0.413231	0.614065	0.381606	0.94426	0.712704	0.484015	0.343524	0.243307	0.431077	0.43618	0.498239	0.768338	0.706446	1.03052	0.705237	0.421919	0.576651	0.274827	0.393212
BNIP1	3.16298	5.7187	4.86169	5.33646	5.1959	5.58272	4.76287	4.58989	3.10777	3.80541	5.54264	5.16094	5.43911	4.43677	4.71441	5.54996	4.04087	1.11218	3.15226
BNIP2	6.84096	4.15128	4.63288	3.88058	3.81362	4.02358	4.50554	5.22598	6.89052	6.54109	4.50815	4.44662	4.10702	4.65344	3.6201	3.77085	6.38336	6.73571	6.49056
BNIP3	5.47475	5.42918	6.36083	5.62886	5.84278	5.38272	5.01105	6.15983	5.4047	5.21301	5.76125	4.9462	5.76871	6.32435	5.48393	5.18865	5.56008	4.51385	4.98508
BNIP3L	6.12625	5.19267	5.49951	5.59249	5.81489	4.07064	4.86324	5.30914	6.55335	5.71629	5.31463	5.54557	5.43015	5.92703	4.09169	4.12827	6.47038	6.46891	6.05837
BNIPL	0.270469	0.379366	0.341701	0.199913	0.270469	0.308355	0.520212	0.169157	0.270469	0.644757	0.354046	0.469481	0.341701	0.178547	0.142747	0.595942	-0.0887965	0.299615	0.0925641
BOC	1.77172	2.57309	1.78723	2.611	2.81639	1.70836	1.65333	1.53463	1.41024	1.49309	2.74578	2.4446	2.60318	2.51679	2.22207	1.61433	1.90036	2.44737	2.39963
BOD1	6.45023	6.20888	6.89044	6.22026	6.54616	6.64186	6.4681	6.64167	6.15974	5.92522	6.26443	6.4281	6.50158	6.71377	6.67072	6.5922	6.3071	4.11377	6.45023
BOD1L1	4.58076	3.32342	3.03694	2.3296	2.94818	3.6379	2.86126	2.85209	4.96626	3.58153	3.03586	2.87561	3.09282	2.74282	2.69511	2.80265	3.84621	4.28676	3.51647
BOD1L2	0.77382	0.712175	0.647459	0.542402	0.656831	0.77382	0.730627	1.22202	1.31516	0.720789	0.77382	1.45305	0.598632	0.77382	0.895039	1.12882	0.688562	0.873455	0.750257
BOK	0.824689	3.46284	2.58551	3.18165	4.02153	1.76585	1.29262	1.26186	0.503591	1.15471	2.60036	3.2007	3.80324	4.08634	1.00882	1.29617	1.1597	0.680551	0.913459
BOLA1	3.37948	4.80367	4.2376	5.27432	5.03511	4.90304	4.57921	4.32351	2.92817	3.43881	5.46312	3.73868	4.71073	4.17297	4.90321	5.66452	2.99396	2.197	2.91285
BOLA2	5.45035	6.30821	6.27184	5.92915	6.1142	6.27091	5.91735	6.29652	5.70951	5.43139	6.22522	6.1043	6.08418	5.91702	6.08249	6.25749	5.78946	4.90564	6.14898
BOLA3	6.0839	6.79677	6.46835	6.76275	6.50801	6.61655	6.38268	6.83329	5.37897	6.06311	7.09656	6.79425	6.57615	6.56791	6.76907	6.9347	6.11142	4.99206	5.10162
BOLA3-AS1	1.23204	1.2083	1.34299	1.42422	1.75209	2.31566	1.56822	1.50577	0.786354	1.46488	2.24281	1.63175	2.05767	1.52592	2.61436	1.98721	1.00928	0.762653	0.982811
BOLL	0.426962	0.257039	0.500578	0.946653	0.840427	0.643954	0.522162	0.542402	0.629143	0.702917	0.644558	0.580328	0.702917	0.254855	1.65582	1.06142	0.473696	0.761296	0.257039
BORA	3.23675	2.58469	2.61245	0.864599	1.04405	2.05716	1.08279	3.43232	3.51216	3.33688	1.91012	2.30034	2.07103	1.66442	1.61251	1.5631	3.61462	1.62589	3.41408
BORCS5	2.77673	3.07815	3.00434	3.28024	2.41569	3.37056	3.75508	3.24129	2.87577	2.82189	2.9415	3.15503	2.55903	2.73852	2.45743	2.95333	3.65084	2.79637	3.05153
BORCS6	1.77727	2.9106	2.64148	3.46744	3.15027	3.76152	3.3935	2.7901	1.76464	2.29635	3.52188	2.99619	2.94008	2.81767	3.16683	3.79123	1.91103	1.36384	1.8194
BORCS7	7.00401	4.64734	5.93936	4.86157	5.26957	5.93244	5.56282	5.61368	6.33562	6.56332	4.68074	5.45302	5.73728	5.82722	5.55546	4.32412	6.13941	6.33463	6.76196
BORCS8	4.04711	5.31971	4.88998	5.85771	5.25888	5.48771	5.09295	4.67762	4.12097	4.23552	5.77923	5.11442	5.59633	5.08953	5.18973	5.73231	4.34561	4.11849	4.129
BPESC1	0.0665556	0.0494685	0.100786	0.270469	0.179825	0.160946	0.160946	0.13019	0.0699746	0.146616	0.193158	0.110216	0.212327	0.301891	0.41741	0.443311	0.0454631	0.473696	-0.0887965
BPGM	5.00369	2.21171	4.42739	3.18575	2.47305	3.16881	3.32266	4.36073	4.56445	5.59523	2.60066	3.15014	2.02185	4.15323	3.9947	2.5792	4.43056	3.97076	5.11909
BPHL	2.54203	4.22475	4.06206	4.93621	4.74597	3.77551	3.95031	3.7642	2.68807	3.00388	4.53422	4.30756	4.5344	4.39752	4.46046	4.22947	3.01089	1.61766	2.46656
BPIFA1	0.259501	0.327515	0.327515	0.259501	0.0313425	0.317036	0.149978	0.240921	-0.0573131	0.106159	0.34303	0.34303	0.341701	0.495043	0.281085	0.259501	0.203544	-0.0961805	0.0313425
BPIFA2	0.582593	0.454485	0.804857	0.844062	0.626253	0.806868	1.27984	0.480753	0.017332	0.341701	1.09718	0.517356	0.785277	0.417769	0.568087	0.604592	0.318344	0.880837	0.43829
BPIFA3	0.213607	0.29999	0.432381	0.41721	0.329393	0.380124	0.562046	0.329393	0.379469	0.329393	0.766721	0.329393	0.297182	0.278714	0.160946	0.139362	0.251626	0.484519	0.329393
BPIFA4P	0.511806	0.105047	0.191485	-0.232427	0.398509	0.160946	0.0490768	0.508556	0.48266	0.384801	0.259686	0.335174	0.557057	0.639329	0.673573	0.119656	0.203882	0.283648	0.329393
BPIFB1	1.15726	1.18446	1.22467	1.34972	1.79715	1.22467	1.51814	0.835333	0.484764	1.00392	1.37194	1.26069	1.0467	1.12185	1.4895	1.64751	0.990459	0.473696	0.544196
BPIFB2	0.835569	0.992087	0.49828	1.07416	0.876242	1.23273	1.05761	0.898553	0.379469	0.662305	1.11729	0.911795	0.979229	0.807774	0.781877	1.53706	0.669782	0.873455	0.64197
BPIFB4	0.114329	0.595497	0.309905	0.309905	0.737329	0.997554	0.703279	0.82562	0.36488	0.62492	0.769831	0.427334	0.62492	0.481238	0.309905	0.42258	0.62904	0.139362	0.234315
BPIFB6	0.0839923	0.100786	0.160946	0.160946	0.301789	0.295206	0.0454631	0.071134	-0.0705394	0.160946	0.173291	0.173291	0.148602	0.0839923	0.593065	0.262556	-0.0257214	0.292941	-0.0380659
BPIFC	0.139362	0.106478	0.139362	0.379992	0.270469	0.270469	0.473696	0.156184	0.789516	0.393058	0.270469	0.421651	0.238258	0.328635	0.270469	0.812044	0.371791	0.190719	0.161572
BPNT1	2.68507	2.06309	2.28461	1.45504	2.06752	2.42064	1.8623	2.31854	2.55652	2.79188	2.16131	1.45047	1.92949	1.98394	2.12249	1.71795	2.05897	1.25526	2.30701
BPTF	4.19922	2.79823	2.89164	2.57254	2.80552	2.4171	2.57397	3.39365	5.15484	4.43325	2.43003	3.27861	2.37448	2.68137	2.56768	2.64842	4.08704	4.22161	4.02713
BPY2	0.0379755	0.219112	0.341701	0.501955	0.630682	0.230097	0.30312	0.437363	0.297816	0.341701	0.502184	0.517356	0.469921	0.181218	0.672433	0.674796	0.0832237	0.320354	0.0832237
BRAF	4.10829	1.0164	2.13384	1.15994	1.49544	1.73447	1.88677	2.45432	4.23904	4.01067	1.70617	1.63706	0.925737	2.15366	1.71799	2.36087	3.24858	2.43053	3.17474
BRAP	4.93447	3.43545	4.59536	2.84871	3.47622	3.21732	3.94884	4.80949	4.68154	5.39056	3.60813	4.1559	3.13062	3.71465	2.58053	2.99213	4.78963	4.31081	4.84414
BRAT1	3.16791	5.00611	4.2376	5.34378	4.49794	4.90886	4.34088	3.41902	3.69587	3.45961	5.50064	4.48321	4.96673	4.15823	5.04308	5.58877	2.60003	1.91187	3.43842
BRCA1	0.567242	0.278239	0.61249	0.593776	0.575454	0.305034	0.455951	0.540998	0.6167	0.429444	0.459468	0.642322	0.303834	0.40287	0.446718	0.528943	0.470532	0.4108	0.613646
BRCA2	0.242484	0.0139318	0.0854972	0.282967	0.0380258	0.289512	0.118111	0.604304	1.51998	0.0304873	0.271551	0.331917	0.110148	0.212402	0.475354	0.216183	0.364184	0.818448	0.164664
BRCC3	3.72019	2.46984	1.87845	1.20982	1.63787	1.97007	1.65579	2.2889	4.68012	3.65457	1.91051	2.51504	1.91591	1.86746	1.32383	2.34152	3.81587	2.83664	3.14653
BRD1	5.48135	5.4911	5.72649	5.59494	5.52554	5.71347	5.23561	5.82267	5.51121	5.2489	5.50429	5.19079	5.46887	5.41362	5.72576	5.55758	5.15572	4.95436	5.68104
BRD2	7.14917	7.95496	8.49938	8.07749	8.18803	8.34816	7.84265	7.73669	6.94026	6.88418	7.72504	8.12316	7.95482	8.07192	7.94551	7.8178	7.58504	6.26787	7.23509
BRD3	5.19431	5.27398	5.70103	5.21707	5.53856	5.71869	5.33201	4.96676	4.94406	5.44799	5.06795	5.27847	5.24709	5.12094	5.40848	5.49023	4.71363	5.75827	5.07418
BRD3OS	7.26557	7.56214	7.1699	7.87433	8.15357	7.84367	7.84181	7.51293	6.72245	7.5777	7.98128	7.98012	8.03204	7.52809	8.29051	7.9667	5.99807	6.22615	7.11364
BRD4	5.22675	5.79422	5.65983	6.1227	6.0442	6.09348	5.69358	5.58753	4.97821	5.52643	5.83489	5.92266	5.93219	5.568	5.98137	6.02575	5.07793	5.20128	5.13899
BRD7	3.99844	2.55467	3.88146	2.41437	2.85222	2.56071	3.19815	3.52601	4.24406	3.92701	2.94394	3.4802	2.47553	3.00506	2.73049	3.01873	4.37884	3.52384	4.23861
BRD7P3	0.813865	1.07753	0.834992	0.720477	1.4815	0.418804	0.67338	0.399812	0.909005	1.14777	0.56398	0.563698	0.816498	0.838913	0.578527	0.608565	0.542625	1.17372	1.5532
BRD8	2.65195	2.19277	2.82416	2.63977	2.19019	2.52935	2.46038	2.72081	2.81371	2.72313	2.47816	2.37811	2.39214	2.55898	2.55491	2.33517	2.83903	2.51274	2.72396
BRD9	6.99284	7.41842	7.44004	7.26004	7.10266	7.67193	7.06931	7.26627	6.34204	6.9953	7.00493	7.2344	7.36323	7.01367	7.16962	7.13808	6.87385	6.48005	6.97622
BRDT	0.473696	0.590276	0.579155	0.397851	0.306895	1.11091	0.473696	0.383884	0.152598	0.605909	0.473696	0.505908	0.43247	0.187186	0.556638	0.732915	0.20612	0.745208	0.504756
BRE-AS1	0.282201	3.06532	1.62482	1.66392	1.76953	1.2264	1.82298	1.37396	0.512273	1.39035	2.05788	1.17827	2.48841	1.5631	1.84188	1.93552	1.5631	2.20926	0.490684
BREA2	1.26803	3.32188	2.93254	3.50532	3.76291	4.55679	3.43229	3.20217	1.74251	1.95184	3.52716	3.11625	2.62898	2.76067	3.05095	3.90074	3.02132	1.46417	2.27875
BRF1	1.95005	2.96556	2.7305	3.41323	3.3538	3.39643	3.03184	2.36858	1.76559	2.09618	3.36452	3.05722	3.0734	2.86854	2.95341	3.60825	1.99814	1.82059	1.64309
BRF2	3.91433	5.98964	5.22698	6.12604	6.28276	6.36848	5.90136	5.15711	3.94893	3.7674	6.22231	5.79992	6.12309	5.96623	5.96529	6.31939	4.24127	1.25021	3.42805
BRI3	6.33268	7.5261	6.75883	7.48859	7.4598	7.30338	7.4441	6.98922	4.94224	5.85443	7.96478	7.36884	7.60364	7.50922	7.60494	7.79548	6.37942	5.26714	5.31075
BRI3BP	7.64805	5.65698	6.59078	5.42691	6.00854	6.4563	6.46298	6.62866	6.88809	7.29915	5.91971	5.33397	5.47687	6.16323	6.16618	5.5675	6.68701	7.30367	7.9899
BRICD5	3.63864	5.05657	4.65517	5.2699	5.06825	5.09731	4.79355	4.10332	2.57113	3.93501	5.51658	4.79355	5.26417	4.79355	5.54487	5.66381	3.47602	1.73863	3.15151
BRINP1	0.346404	0.841253	0.478718	0.541782	0.787204	0.850531	0.602937	0.386676	0.301954	0.244554	0.613429	0.790843	1.07033	0.508941	1.02696	0.458392	0.33688	0.498267	0.354591
BRINP2	0.429874	0.451459	0.429874	0.451459	0.529226	0.614769	0.451459	0.542402	0.595148	0.632214	0.451459	0.207629	0.632214	0.451459	0.451459	0.392927	0.451459	0.764209	0.201716
BRINP3	-0.114141	0.139362	-0.0334735	0.542402	0.26786	0.160946	0.160946	-0.00407001	0.0237879	0.0123562	0.354046	0.139362	0.263786	0.361231	0.675918	0.454391	0.0630447	0.139362	-0.0596502
BRIP1	0.335502	0.187883	0.0585272	0.196923	0.339151	0.288115	0.365667	0.0807242	2.211	0.546422	0.242788	0.419393	0.282725	0.175103	0.541218	0.468954	0.317321	1.89318	0.230934
BRIX1	5.17215	4.07432	4.23006	3.19665	3.43192	3.68166	3.7462	4.42994	5.51582	5.05277	3.34954	4.32912	3.54059	3.58521	3.23081	3.73692	5.07745	5.72321	4.9502
BRK1	8.27324	8.69442	8.74122	8.82499	8.81941	8.87477	8.93084	8.81155	7.66064	8.73937	8.7707	8.399	8.81832	8.64499	8.99299	8.84478	8.1068	7.186	8.38341
BRMS1	4.26686	7.92564	6.93656	7.99506	7.8637	7.78493	7.69546	6.74805	4.04937	4.88972	7.97941	7.91354	7.84131	7.46674	7.7448	8.04079	6.01068	4.14352	4.40234
BRMS1L	3.14593	1.86535	1.58879	1.98307	1.48981	1.40627	1.77347	2.17369	3.74742	3.00275	1.78793	1.72124	2.52408	1.7888	1.09008	1.82803	2.08694	2.32479	2.78385
BROX	3.62161	3.099	2.88857	2.62943	2.96235	2.93978	3.1969	3.37813	3.74292	3.60222	3.42638	3.30042	3.25638	3.22686	2.70206	3.25476	3.18331	3.37987	3.44474
BRPF1	3.92873	7.13902	6.68013	7.49793	7.14407	7.2903	7.02719	6.50672	3.8988	3.99825	7.32309	7.38108	7.38692	7.09943	7.22633	7.2411	6.0954	1.84206	3.94285
BRPF3	2.04258	1.98514	2.22926	2.39232	1.95667	2.0839	1.88499	2.1654	1.58724	1.92583	2.14755	2.05642	2.17984	2.09192	2.25098	2.41421	1.62574	1.83512	1.93686
BRS3	-0.0217893	0.0928195	-0.0348542	0.259263	0.0252827	0.129094	-0.0170805	0.150791	0.00478988	0.177029	0.124789	0.938705	0.348736	0.383899	0.175396	0.0355181	0.0218888	0.321102	0.0790317
BRSK1	2.74685	2.7454	2.0892	2.62499	2.30604	2.79244	2.19099	2.4677	2.30477	2.98533	2.35334	2.79916	2.25758	2.14441	2.55211	3.08634	1.79906	2.98146	2.35726
BRSK2	0.806504	1.15011	0.928191	1.08316	1.18884	1.03452	1.20682	0.967055	0.187675	0.513159	1.11934	1.06049	1.05141	0.751483	1.12368	1.18726	0.818973	0.876348	0.503719
BRWD1	3.23992	1.9033	1.92376	1.48343	1.94277	2.00342	1.74738	2.13584	4.21396	2.93183	1.69764	1.98549	1.93787	1.9751	1.89138	1.77598	2.6768	3.63799	3.10213
BRWD1-AS2	0.752769	0.912438	0.556757	1.01326	0.586965	0.578341	0.525216	0.542402	0.379469	0.472185	0.988279	0.445292	0.954544	0.752769	1.19121	1.19121	0.473696	-0.109242	0.445292
BRWD3	3.04568	2.16274	1.81158	1.9616	2.04194	1.8098	1.57476	2.61813	4.20424	3.07951	1.35578	2.18795	1.41705	1.95294	1.71469	1.96836	3.33048	4.13625	2.99633
BSDC1	4.25454	4.3216	5.35016	5.13363	5.11265	5.19218	4.61944	4.65377	4.21547	4.44054	4.77936	4.63712	5.10128	5.18202	5.53355	4.75752	3.95134	4.4317	4.21315
BSG	4.79019	7.52186	6.57318	7.59736	7.7676	7.59805	7.74816	6.21798	4.50807	5.86072	7.39194	7.69677	7.61819	6.8094	7.19054	8.01343	5.2326	4.80751	4.63847
BSN	0.473696	0.5794	0.5794	1.51143	0.465911	0.682877	1.08657	0.77382	0.782484	1.20986	0.988504	1.77392	1.25393	0.526395	0.77382	0.77382	0.545661	1.03422	0.465911
BSN-DT	-0.0043734	0.213266	0.0266866	0.0143117	0.0266866	0.0266866	0.0266866	0.111413	0.266794	-0.128439	-0.00245974	0.225699	-0.170588	0.553792	0.0143117	0.139362	-0.0887965	0.0266866	0.225699
BSND	0.85336	0.977855	0.93746	1.07181	1.31907	1.06087	1.30096	1.08739	0.868175	0.961458	1.09559	0.981851	1.05914	0.846196	1.09074	1.38227	0.833909	0.880957	0.911831
BSPRY	1.27993	1.58851	1.4342	1.24733	1.48344	1.81489	1.88844	1.76416	1.175	0.725513	1.57053	1.88649	2.1912	1.05842	1.47008	1.98721	1.47989	1.45805	1.08407
BST1	2.47624	2.7578	2.23305	2.77626	2.53252	2.19648	4.43511	2.51247	1.39212	2.79802	3.11036	1.98792	2.54039	3.62472	4.13501	4.37637	4.06186	5.9766	4.45023
BST2	4.96053	7.45034	6.71891	7.17967	7.19989	7.61475	7.48529	6.2963	3.79221	4.82759	7.03749	6.95314	7.13285	6.94368	6.75255	7.87768	5.19399	4.50823	4.30054
BTAF1	6.93264	4.75419	4.6271	4.75043	4.44637	4.06854	5.01617	5.83106	7.91265	6.42342	5.01617	4.94292	4.62307	4.34235	3.51916	4.58405	6.80614	7.00914	7.1755
BTBD1	8.08225	6.43442	6.74862	5.33214	5.86329	4.96218	6.3845	7.03671	8.14262	7.80035	6.03597	6.04956	6.52284	6.93689	4.69775	5.23462	8.15968	7.77641	8.09104
BTBD10	6.44307	4.52537	5.00088	4.34938	4.03661	3.36881	4.05389	4.82965	6.95149	6.3498	2.29343	4.33882	4.77548	4.24351	3.02863	3.64518	5.59708	6.76447	6.55935
BTBD11	6.01758	5.72999	6.49991	6.28228	6.37109	6.21377	6.14599	5.61482	4.31652	5.6924	6.10673	6.18285	6.35754	5.92577	6.06601	5.69412	5.47239	5.52903	5.48651
BTBD16	0.473696	0.219112	-0.0169209	0.343669	0.105458	0.32151	0.592436	0.325089	0.0751338	0.458117	0.0323829	0.679535	0.0819981	0.568244	0.292313	0.637566	0.105458	0.424388	-0.072447
BTBD17	0.837927	1.24741	0.906913	1.14876	1.2135	1.38339	1.35199	1.26278	0.988506	0.719527	1.38559	1.16104	1.49776	1.17009	1.65582	1.92733	1.23234	0.789494	0.868855
BTBD18	3.21353	3.67159	2.8859	3.77612	3.1365	3.31834	2.96613	2.4289	3.27181	2.75517	3.17213	2.75603	2.01109	2.36005	3.46125	1.52186	2.5497	2.27628	4.77707
BTBD19	1.86265	1.73626	1.61498	2.39868	1.7814	1.87103	2.11846	1.50554	1.80934	1.89792	2.08362	1.63775	1.96748	1.46468	1.85998	2.61411	1.2291	2.34735	1.75552
BTBD2	3.74515	5.6767	4.39561	5.5522	5.55902	5.29267	4.97713	3.7986	3.61865	3.83485	6.04819	5.15739	5.55357	4.71944	5.40787	5.68006	3.42526	3.29708	3.33211
BTBD3	2.39272	2.1569	1.79836	1.04405	1.13959	0.687954	0.739357	0.542402	0.782484	0.582751	0.774799	0.61029	1.5631	1.50015	0.944418	0.803946	1.6086	1.04405	1.25842
BTBD6	7.247	8.10709	7.82807	8.07608	7.92164	8.05973	7.9556	7.74195	6.39618	7.02589	8.39009	8.15499	8.34807	8.11947	8.17478	8.38256	7.14918	5.52747	7.12314
BTBD7	3.91148	2.38756	2.89926	2.14313	2.57015	2.49483	2.91972	2.44922	3.69148	3.71763	2.30293	2.63088	2.41415	2.45146	1.98944	2.32257	3.74771	3.93239	4.0045
BTBD8	0.498628	-0.2367	0.138474	0.270469	0.482496	0.744205	0.270469	-0.0170735	0.782484	0.131803	0.0819109	0.110216	0.43727	0.131803	0.401717	0.308998	0.185878	0.717479	0.0925641
BTBD9	2.1266	1.82119	2.28681	1.57902	1.92027	2.40754	2.32607	2.10728	1.99467	2.38136	1.74279	2.18383	1.55675	1.85136	2.08613	2.01496	2.12349	1.36617	2.11875
BTC	0.168445	0.199298	-0.0661624	0.354459	0.169773	0.0286204	0.347291	0.1382	0.171038	0.140666	0.204289	0.177505	0.370784	0.210716	0.443861	0.268847	-0.0704612	0.265655	-0.0436077
BTD	2.83589	3.80449	3.76736	4.11703	3.69579	3.97684	4.03556	4.01851	3.02165	3.42857	3.95565	3.83252	4.27515	3.91702	3.6653	4.21211	3.69955	1.87122	2.94201
BTF3	7.62203	7.40732	7.65972	7.51379	7.33391	7.57882	7.44702	7.78196	7.57739	7.59662	7.26368	7.3468	7.28703	7.46503	7.62022	7.35246	7.66131	7.44931	7.66506
BTF3L4	5.83317	4.08217	5.12469	3.65383	4.04354	4.1377	4.43355	4.54185	5.65086	5.53698	4.18434	4.01237	4.04424	4.06824	4.5134	3.49564	4.60285	4.63367	5.49428
BTF3P11	0.164702	0.469998	0.677606	0.583016	0.793442	0.517356	0.517356	0.608299	0.379469	0.695744	0.517356	0.492311	0.485145	0.481881	0.767099	0.517356	0.53894	0.517356	0.48821
BTG1	8.25863	7.87769	8.74241	7.58375	7.38678	7.9975	8.02569	8.57444	7.68194	7.64759	7.74604	8.43308	7.94324	8.40657	8.3937	7.83594	8.28401	7.77652	8.3933
BTG2	5.41612	6.60363	6.36112	6.78681	7.02599	6.88785	6.34531	6.00917	5.15829	5.52625	6.50226	6.42389	6.50913	6.26362	6.89453	6.78037	5.58016	4.91382	5.23498
BTG3	2.41873	1.47832	2.24738	1.39383	1.78963	2.29344	1.86911	2.51553	3.10428	2.67061	2.02894	1.72113	1.98684	2.18561	1.35173	1.44319	3.0217	3.67945	2.54114
BTG4	0.164727	0.238301	-0.00810821	0.17127	0.170765	0.404392	0.342686	0.206418	0.135581	0.202844	0.190029	0.300708	0.133028	0.109788	0.918509	0.334049	0.144558	0.130889	0.23378
BTK	5.98614	2.51948	2.1394	2.65042	1.7947	3.01558	4.62155	3.00388	5.09234	3.01809	2.79721	2.50373	1.90718	2.81872	2.45413	2.17943	5.812	5.9799	6.69998
BTLA	6.05388	3.00958	4.36144	2.9826	2.12954	4.08024	4.90123	4.18853	6.25923	6.07109	3.18543	3.81767	3.30299	3.94708	4.10626	3.07401	4.8721	5.30951	6.30318
BTN1A1	0.502842	0.0167732	-0.00432719	0.340062	0.26786	0.546502	0.190093	0.1082	0.17713	0.211737	0.139362	-0.0921236	-0.141442	0.00442859	0.190093	0.139362	-0.0596502	-0.0887965	0.114709
BTN2A1	5.13538	4.45129	5.605	4.22684	4.71338	4.81482	4.74366	5.38559	4.92628	5.1915	5.09778	4.97361	4.72164	5.20366	4.65581	4.63037	5.33485	4.33059	5.40079
BTN2A2	1.86829	1.44186	1.93932	1.85655	1.8105	2.21342	2.06719	1.8749	1.68487	2.00069	1.61901	1.47959	1.73649	1.73345	1.62144	2.13917	2.35394	1.38407	2.59605
BTN2A3P	0.284275	-0.0583683	0.296089	0.186044	0.105623	0.305859	-0.0866012	0.593132	-0.390224	0.341701	0.160946	0.0896526	0.181709	-0.0502673	-0.0380077	0.46218	0.105623	0.274742	0.0561163
BTN3A1	6.72927	6.5943	7.31191	6.61968	6.60565	6.9827	6.98906	7.21843	6.76962	7.34955	6.38879	6.82354	6.52357	6.87876	6.87526	6.21027	7.40791	7.09276	7.22422
BTN3A2	7.13882	7.30002	8.33509	7.21452	7.36602	7.80289	7.67897	7.23777	6.67361	6.9169	7.1151	7.74595	7.36981	7.83353	7.40326	6.86134	8.26526	5.50855	7.58681
BTN3A3	8.04672	7.37848	8.35356	7.28446	7.39045	7.85465	7.87594	8.0998	7.83206	8.3139	7.15676	7.58709	7.38703	7.65053	7.64897	6.91336	8.32664	7.33503	8.33297
BTNL2	0.777738	0.617632	0.261951	0.550949	0.341701	0.341701	0.341701	0.341701	0.00330286	0.341701	0.556161	0.290971	0.6582	0.341701	1.09675	0.576058	0.121753	0.441337	0.218834
BTNL3	0.122757	0.301724	0.45053	0.990475	0.793226	0.754154	0.575011	0.251889	0.351016	0.280634	0.586965	0.609278	0.59584	0.311034	1.10846	1.32833	-0.00618451	1.32474	0.586965
BTNL8	0.473696	0.819396	0.312298	0.297137	0.321544	0.232178	0.500364	0.251889	-0.10622	0.368369	0.354046	0.181448	0.149236	0.906802	1.21961	0.528556	0.473696	0.228432	0.543991
BTNL9	0.896849	2.22607	1.55754	2.50736	2.51806	0.79236	0.655464	0.615776	0.715889	0.606904	2.01862	1.6149	1.92281	2.83839	1.18152	0.66388	0.388663	0.657821	0.470134
BTRC	2.12201	1.54825	1.79399	1.55112	1.04615	1.77959	1.84077	1.40187	1.86589	2.48937	1.2759	1.34161	1.32956	1.31167	1.38215	1.45902	1.79221	2.46935	2.01355
BUB1	0.487853	0.313772	0.439306	0.350852	0.505324	0.561355	0.385455	0.35218	0.667328	0.693091	0.455067	0.549501	0.42969	0.321795	0.474728	0.479142	0.436086	1.75106	0.529699
BUB1B	0.5934	0.488492	0.371528	0.645405	0.645405	0.645405	0.645405	1.28443	2.39383	0.892498	0.322587	0.645405	0.343536	0.219112	0.288995	0.873563	1.20525	4.30707	0.645405
BUB3	6.67312	5.46495	6.84962	5.42829	5.50823	5.77574	5.9737	6.62391	6.71369	6.90962	5.44269	5.52841	5.52795	5.96266	5.77518	5.66804	6.58574	6.22763	6.71801
BUD13	4.48961	5.51868	5.75371	5.56224	5.93919	6.03675	5.56738	5.9359	4.83999	4.41689	5.65802	5.65197	5.81384	6.2921	6.13725	5.86645	5.41962	5.57801	4.60591
BUD23	3.90634	4.67179	4.48073	4.83805	5.004	4.83515	4.77554	4.27855	3.30918	4.09132	4.80415	4.69531	4.75141	4.48433	4.59171	5.23632	3.90678	3.3579	3.40513
BUD31	6.95471	8.22459	8.41081	8.20142	8.17516	8.11083	8.20744	8.1881	5.8065	7.28749	8.22085	8.5974	8.1212	8.4679	8.19351	8.03899	7.9268	5.43396	6.81774
BVES	0.0656837	0.237499	0.13044	0.191211	0.0360749	0.357534	0.0884906	0.24077	0.162969	0.098774	-0.0204165	0.227222	0.130346	0.223256	0.533115	0.134961	0.124761	0.317321	-0.0686987
BVES-AS1	-0.0311751	0.577985	0.0903905	0.270469	0.561532	0.160946	0.506319	0.0788955	-0.0945101	-0.243922	0.433034	0.0788955	0.15223	0.272551	0.483764	0.77382	-0.0775952	0.139362	-0.0452879
BYSL	1.84009	3.11818	3.27173	5.01503	3.54909	3.74795	4.0662	2.92145	1.90937	2.0177	4.16914	3.66569	4.07655	3.33237	3.91797	4.78418	2.75631	3.04843	1.4805
BZW1	6.13464	4.49989	5.32616	4.00815	3.88221	3.10077	5.32811	5.07595	6.64533	6.3819	4.1052	4.32966	3.91046	4.68355	3.07125	3.7363	6.44444	5.03216	6.23513
BZW2	8.78569	7.69137	8.32186	7.34028	7.53284	7.57622	8.23788	8.30347	8.97568	8.41466	7.74349	8.03903	7.78767	7.9147	7.9476	7.26755	8.14452	8.85568	8.69126
C10orf113	0.138625	0.453145	0.227981	0.34405	0.327333	0.491867	0.422401	0.257385	0.198835	0.100975	0.198835	0.516619	-0.063969	0.211187	0.0260537	0.227981	0.169685	-0.0195662	0.388464
C10orf126	0.139362	0.0167732	-0.105422	0.340062	0.170422	0.0973467	-0.110381	0.122936	-0.0504464	0.139362	0.343885	0.495772	0.111289	0.208951	0.287952	0.266368	0.139362	0.452112	0.110216
C10orf143	4.83036	6.29815	5.62259	6.53946	6.51861	6.1286	6.42861	6.03346	4.58094	4.36756	7.28428	6.138	6.60567	5.97006	6.29485	7.01376	5.27725	5.37922	5.13343
C10orf25	2.11936	1.73768	1.66545	0.549731	0.679496	0.782484	0.914478	0.983184	0.658731	1.12987	0.619467	0.550998	0.782484	1.11483	0.245577	0.339223	0.752958	0.752958	0.205641
C10orf53	0.758199	1.13127	0.748896	1.03819	1.21368	1.1039	0.710031	1.01556	0.58788	0.813639	1.06157	1.32501	0.823621	0.758795	1.05281	1.09564	0.724634	0.94367	0.765491
C10orf55	0.46819	0.410292	0.0676489	0.570546	0.721445	0.275684	0.450027	0.296006	0.410292	0.456122	0.619467	0.410292	0.410292	0.00547433	0.401628	0.788851	0.133436	0.873455	0.354969
C10orf62	0.61253	1.19584	1.0993	1.22282	1.19865	1.12088	1.13768	0.70328	0.782484	1.04905	1.22282	1.49409	0.806142	0.926462	0.782831	0.995131	0.720789	0.846712	0.440648
C10orf67	1.27032	1.6377	1.68966	1.89665	1.74008	1.82676	1.6415	1.70637	1.32776	1.14124	1.69418	1.6132	1.86665	1.63063	1.75098	1.93382	1.49137	1.39014	1.27578
C10orf71	0.455714	0.469271	0.592138	0.767301	0.586965	0.658053	0.469271	0.312555	0.110216	0.328708	0.648813	0.517356	0.408401	0.266084	0.455714	0.93671	0.364504	0.227555	0.227555
C10orf71-AS1	1.70008	2.01617	2.07781	2.20892	2.07781	2.07781	2.37794	2.43141	1.79014	1.8197	2.16139	2.12147	2.28015	2.30239	2.12854	1.85557	2.07781	2.07781	1.80742
C10orf82	1.40593	0.689057	0.912058	1.43246	1.04405	1.04405	1.43233	0.952811	1.04405	0.714708	1.24985	1.04405	1.22103	0.71858	1.34418	1.03539	2.58887	0.756466	0.812567
C10orf88	5.04287	2.29247	3.61121	1.14532	2.38948	2.3577	3.55062	3.72556	5.23085	5.11586	2.15451	2.60472	3.15301	2.2502	1.96235	2.27301	4.02355	4.53315	5.42658
C10orf90	0.364898	0.493651	0.40551	0.493796	0.640685	0.498467	0.47708	0.672643	0.454476	0.574994	0.730883	0.598431	0.519591	0.536049	1.37038	0.455145	0.318093	0.513238	0.416428
C10orf91	0.99356	1.72583	1.2237	2.55645	2.30604	2.48537	2.1903	1.32637	1.17034	1.27149	2.1017	1.62562	1.54155	1.77745	1.65582	2.4451	0.976523	1.43433	0.943652
C10orf95	4.37911	4.75349	4.68686	4.84513	5.17909	4.8399	4.32944	4.38964	3.33432	4.47946	5.13157	4.39825	5.25993	4.6328	5.35453	4.67585	3.70884	3.59724	4.08562
C10orf99	0.394443	0.571663	0.429522	0.406435	0.708127	0.77028	0.828668	0.625668	0.0912307	0.845416	0.410258	0.722266	0.501375	0.462283	1.08799	0.483728	0.690469	0.985252	0.536727
C11orf1	5.25254	4.90656	4.62002	4.65093	4.65109	5.58228	4.7049	5.33418	4.47326	5.18601	4.91873	4.8557	4.72714	5.08378	5.30611	4.86949	4.5751	4.57601	4.77254
C11orf16	1.00223	1.17609	1.32256	1.42354	1.89038	1.63209	1.28303	1.36166	1.09454	1.47613	1.47613	0.896622	1.30533	1.29386	1.43294	1.8959	1.23234	1.16828	0.737783
C11orf21	3.79864	5.43996	5.38715	5.37784	5.61545	5.66856	5.55109	5.53521	3.85861	4.74487	5.82723	5.61018	5.6337	5.7464	5.81253	6.07474	5.29874	4.28198	3.75776
C11orf24	4.58294	5.08577	4.76365	5.36357	5.19932	5.03578	5.05693	4.76262	2.8699	3.91291	5.31327	5.17705	5.38825	4.93252	5.1611	5.27028	4.53613	2.29076	5.33922
C11orf40	0.108302	0.160709	0.00736702	0.254845	0.238714	0.139362	0.273622	0.0573112	0.123782	0.0123562	0.322986	0.139362	0.241473	0.219112	0.160946	0.139362	-0.00751111	0.495461	-0.0486009
C11orf42	0.238111	0.603665	0.324494	0.448974	0.586965	0.583233	0.473696	0.468125	0.379469	0.468125	0.39505	0.517356	0.689643	0.356873	0.583233	0.733253	0.0649401	0.595131	0.189067
C11orf44	0.139362	-0.0501413	-0.232427	-0.168868	0.380449	0.209851	0.160946	-0.121203	0.110216	0.0724475	0.110216	0.110216	0.350092	-0.0501413	0.160946	0.411449	-0.0366574	0.204442	0.110216
C11orf45	0.603071	0.495043	1.2104	0.543815	1.29688	0.595689	0.419083	0.955215	0.187903	0.504718	0.341701	0.23959	0.341701	0.526065	0.526302	1.41387	0.32729	0.504718	0.276559
C11orf49	2.23132	3.4925	3.3761	3.94161	3.52996	3.87762	3.68506	3.43893	2.00734	3.00417	4.29825	3.66461	3.73292	3.36381	3.44083	3.82547	2.90271	1.1762	1.99171
C11orf53	0.618908	1.01813	1.22467	1.28117	0.96228	1.49026	1.34151	1.05091	0.625578	0.671724	1.1403	1.73825	1.05091	0.957877	0.740474	1.62654	0.746283	0.873455	0.760831
C11orf54	3.5889	2.20906	3.00529	1.94386	2.33272	2.0414	2.01323	2.39104	4.83639	3.53194	1.81934	2.20795	1.51758	2.35756	2.21048	2.19818	3.40079	4.39341	3.89502
C11orf58	4.42644	3.56836	4.23988	3.00074	3.72343	3.17987	3.30379	4.09064	4.57887	4.44589	3.42467	3.67839	3.55768	3.71482	3.18987	3.21607	4.41215	3.78843	4.59189
C11orf65	-0.0982722	0.0620137	0.495043	0.260037	0.238714	0.160946	0.169094	0.260037	0.160946	0.0339405	0.37563	0.1318	0.0995885	0.160946	0.182531	0.160946	-0.0887965	0.473696	0.160946
C11orf68	3.28306	6.46369	5.6747	6.82731	6.64035	6.93073	6.44843	5.73873	3.51513	4.36936	6.93408	6.47999	6.82241	6.27658	6.85766	6.97271	4.73496	1.37091	3.56824
C11orf71	4.5372	5.67597	5.18827	5.5454	5.87278	5.80087	5.69024	5.27887	3.82059	3.9558	5.36361	5.60609	5.27997	5.69398	5.90845	5.72169	4.08015	3.46983	3.51816
C11orf72	0.0333698	0.219112	0.139362	0.0976274	0.431178	0.517356	0.604803	0.188395	0.0150128	0.729034	0.200102	0.241323	0.270469	0.308998	0.77382	0.270469	0.604803	0.139362	0.103668
C11orf74	1.05761	2.18507	1.0815	1.20171	1.0657	0.55009	0.912571	0.536184	0.379469	0.759099	2.96851	1.10263	1.79335	1.48498	0.77382	0.77382	1.7188	0.305431	0.329393
C11orf80	1.78838	1.98541	1.77043	1.77369	1.79725	1.79767	2.04167	1.81032	1.99605	1.1968	1.85503	2.04613	1.51084	1.58798	2.05891	2.12274	1.72917	2.80543	3.01119
C11orf86	1.76527	1.5417	1.59211	1.89637	1.92882	1.97842	1.90398	1.62183	1.44845	1.63826	1.97995	2.34306	1.96669	1.5631	2.57631	2.4676	1.31716	1.71454	1.73612
C11orf87	-0.00845875	0.306689	-0.045967	0.231386	0.235223	0.0757604	0.098701	0.162671	0.235585	0.16714	0.276141	0.463579	0.195518	0.0858192	0.656843	0.201291	0.007414	0.24567	0.125163
C11orf88	0.366677	0.734718	0.444293	0.748235	0.640497	0.400621	0.473696	0.754955	0.435956	0.325106	0.563423	0.31857	0.640497	0.458787	0.348963	0.921077	0.389156	0.139362	0.223953
C11orf94	0.342327	0.389926	0.603331	0.542402	1.05135	1.0299	1.1148	0.807336	0.782484	0.218261	1.04547	0.528559	0.719903	0.676661	0.831014	1.21824	0.289405	0.342327	0.386587
C11orf95	3.26382	3.36024	3.23243	3.48368	3.15637	3.29891	3.3563	3.10786	2.86128	3.0894	3.3827	3.08686	3.49855	3.3741	3.16208	3.73593	2.90886	1.89522	2.99507
C11orf96	1.80413	4.03509	2.95348	3.49617	3.82876	2.45021	2.51239	1.91162	0.95872	1.70322	3.36283	3.51803	4.16854	4.25682	2.68319	2.41422	1.7037	0.943034	1.40343
C11orf97	0.270343	0.595815	0.623656	0.955727	0.851587	0.77382	0.331853	0.685833	0.256492	0.256276	1.02418	0.595815	0.63956	0.606863	0.77382	0.796492	0.345147	0.63956	0.610414
C12orf10	3.12776	6.52612	5.9745	6.90966	6.89548	6.85068	6.66195	5.61691	2.68788	3.57665	6.91603	6.6201	6.74824	6.78877	6.85889	7.01678	4.68023	1.83953	3.41822
C12orf29	3.91263	3.12205	2.05635	1.50558	1.91605	1.9356	2.06324	2.92147	4.34736	4.21291	2.29363	2.60994	1.9993	2.69209	1.90772	2.44808	3.57742	4.65501	3.77617
C12orf4	4.39219	2.6085	1.94636	2.00023	1.69241	2.23961	2.06957	2.21615	4.6002	4.10062	1.73992	2.84639	2.02789	2.75611	1.21885	2.25524	3.80567	3.53084	4.25925
C12orf40	0.154555	0.236747	0.407699	0.332722	0.420454	0.518994	0.206748	0.590413	0.426583	0.752895	0.291153	0.854392	0.247439	0.231968	0.77382	0.895383	0.300564	0.560382	0.186247
C12orf42	2.27923	2.222	2.13114	2.894	1.39638	3.28659	2.05708	2.29827	2.37722	1.35376	2.30375	2.34765	2.53823	1.7474	2.39823	2.69127	1.74832	0.984501	2.40608
C12orf43	5.95365	6.78285	6.89703	7.08563	7.21459	7.09272	6.64579	6.43802	5.46207	6.67272	6.37103	6.65623	6.64338	6.80352	7.27726	6.9383	5.85936	2.61982	6.60048
C12orf45	6.27911	4.96158	5.68779	5.3237	5.49075	5.56174	5.27776	6.04357	5.76451	6.3514	4.94817	5.34474	5.74393	5.10604	5.47389	5.25948	5.42378	7.28704	5.81597
C12orf49	3.93978	2.97971	3.48254	3.18331	3.2493	3.50872	3.4186	3.79079	3.1608	3.8611	3.1336	2.78948	3.29873	3.46721	3.4902	3.39801	3.35461	2.78826	3.23051
C12orf50	0.139362	-0.0936375	-0.0200074	0.0774172	0.427596	0.160946	0.160946	0.30262	0.160946	0.0123562	0.110216	0.357987	0.204188	0.219112	0.160946	0.443311	0.160946	0.415256	-0.215971
C12orf54	0.329914	0.642272	0.367604	0.609026	0.474916	0.645066	0.626285	0.437097	0.067569	0.32791	0.648191	0.691971	0.535699	0.497889	0.776726	0.644362	0.333107	0.46377	0.36607
C12orf56	0.139362	0.219112	-0.0957923	0.0266866	0.0702665	0.256196	0.473696	0.211083	-0.040817	0.148991	0.45102	0.517356	0.173254	0.219112	0.297581	0.274864	-0.0887965	-0.257244	0.203306
C12orf57	8.44793	9.30005	8.59779	9.44655	9.39225	9.29829	9.43183	8.45562	8.00948	8.89639	9.73629	9.23461	9.51052	9.03377	9.17025	9.74416	6.85866	7.11875	8.11378
C12orf60	0.241043	0.412602	0.370653	0.346299	0.348591	0.501834	0.13882	0.670811	0.444722	0.477616	0.341506	0.581627	0.279001	0.307625	0.413754	0.359861	0.0360749	0.491835	0.121947
C12orf65	3.67724	3.99127	4.33001	4.06552	3.77029	4.149	3.68782	4.35809	3.54435	3.89979	3.80533	4.23627	4.31042	3.90687	4.35779	3.82896	3.6309	2.72194	3.27392
C12orf66	2.98096	1.83848	2.63837	0.677806	1.48216	1.60211	1.74724	2.61283	2.98107	3.20446	0.83257	1.53329	1.42404	1.57376	1.558	1.39528	2.55164	1.85694	2.81785
C12orf73	4.28937	4.11372	4.37337	4.06891	4.49905	4.6157	3.80188	4.57534	4.37604	4.76031	4.49896	3.63369	4.39111	4.251	4.82487	4.4448	3.85094	1.1569	3.85202
C12orf74	0.160946	0.219112	-0.0334735	0.160946	0.160946	0.160946	0.160946	0.195597	0.160946	0.0289513	0.244523	0.298833	0.160946	0.000589279	0.160946	0.222304	0.0831789	0.160946	0.11087
C12orf75	5.67898	4.1826	5.50758	3.89027	3.97605	5.38686	4.60107	5.92354	5.45499	6.70843	3.46564	4.30939	4.42585	4.23528	3.92901	3.54106	5.18775	3.65777	4.78057
C12orf76	3.45036	2.97918	3.68069	3.32199	3.73611	3.70593	3.4758	3.56183	2.96551	3.77876	3.49773	3.41463	3.56063	3.48813	4.54653	3.83604	3.19481	3.40591	3.57183
C12orf77	0.0555064	-0.00610149	-0.135652	0.324912	-0.179476	-0.168518	0.124212	0.023302	0.318938	0.178348	0.089298	0.0950654	0.090193	0.479893	0.188318	0.124212	0.145796	0.124212	0.542402
C12orf80	0.404947	0.0928195	0.12052	0.514289	0.277463	0.406935	0.338591	0.369899	0.356205	0.130206	0.600035	0.517356	0.338062	0.0139816	0.436909	0.321102	0.38157	0.475449	0.157193
C14orf119	6.82607	7.23804	7.86351	7.31014	7.31402	7.58194	7.78016	7.4375	6.67165	7.31047	7.25343	7.31004	7.39294	7.86519	7.44862	7.24083	7.28948	6.36602	7.18744
C14orf132	3.14935	3.43204	4.05531	2.44314	3.20937	3.96528	2.80478	2.80998	3.11251	2.06278	2.37584	3.36485	2.58202	4.60687	5.25722	3.38349	2.55185	2.13777	1.77419
C14orf178	0.41587	0.751507	0.477278	1.00099	1.42404	1.44578	0.77382	0.710481	0.379469	-0.194296	0.881812	1.12882	2.31491	0.475576	1.62359	1.53087	0.720789	1.43194	0.668701
C14orf180	1.19346	4.36908	2.73351	3.3227	4.07957	2.08193	1.56004	1.54689	1.23623	1.3625	3.1118	3.14313	3.40045	4.15614	1.34442	1.76461	1.20656	1.31846	1.13667
C14orf28	4.61398	1.78266	3.29162	2.69707	2.94886	2.7989	3.13291	3.83297	4.35655	4.29632	2.97604	2.62664	2.11273	3.29227	2.48228	2.46464	4.09134	4.0462	4.27572
C14orf39	-0.0691259	0.269843	-0.0334735	0.542402	-0.0380659	0.141445	0.160946	0.071134	0.160946	0.0630868	0.404776	0.110216	0.160946	1.20986	0.211677	0.253049	-0.0475416	0.292941	0.329393
C14orf93	2.55929	4.62906	4.62223	4.89919	4.8425	4.82683	4.37598	4.94319	2.7025	3.61451	4.65746	4.16312	4.82864	4.55369	5.12266	4.58411	3.66062	2.28209	2.74525
C15orf32	0.473696	0.481868	0.625557	0.542028	0.439004	0.896976	0.84524	0.482126	0.379469	0.827897	0.354046	0.625557	0.827897	0.465075	0.647142	0.838347	0.647142	0.625557	0.475076
C15orf39	2.04112	3.7324	2.63967	4.28084	4.02015	4.12017	4.05102	3.07826	1.57279	1.68839	3.83806	3.45471	3.66138	3.49261	3.75325	4.35692	2.6107	1.42478	1.59314
C15orf40	3.19129	2.89402	3.50245	2.80578	2.69699	3.4178	3.09803	3.23337	3.86446	2.99649	2.74754	3.04092	2.9385	3.6335	4.12121	3.52229	3.20354	3.1178	3.24878
C15orf41	1.68467	1.61641	1.25336	1.01372	1.30726	1.39794	1.35231	1.52342	2.02888	2.06288	0.55802	1.48624	0.917793	1.24428	1.06334	1.35362	1.6735	1.79591	1.73783
C15orf48	1.17534	1.68341	1.7406	1.96278	1.2465	1.74309	1.75905	1.54298	1.20477	1.43626	1.23295	1.39472	1.21907	1.28753	1.05293	1.53787	1.65525	1.02486	1.96278
C15orf54	0.570317	0.501477	0.29968	0.270469	0.535233	0.321264	0.193568	0.426885	0.354655	0.443311	0.988279	0.54117	0.260367	0.443311	0.443311	0.443311	0.720789	0.525932	0.782484
C15orf56	0.442636	0.309705	0.495043	0.330065	0.586965	0.473696	0.723439	0.31857	0.379469	0.458885	0.713694	0.584037	0.686148	0.313339	0.330065	0.701855	0.473696	0.281472	0.329393
C15orf59	0.797843	0.94244	0.903416	1.26529	1.01611	0.984984	0.704884	1.04412	0.566542	0.827177	0.976283	0.877496	1.17624	0.89649	1.20123	0.83779	0.867407	0.691801	0.411977
C15orf61	4.81538	6.46874	6.03439	6.21584	6.46835	6.5286	6.43241	6.59157	4.44198	5.16304	6.59629	6.26424	6.84608	6.46285	6.5168	7.18695	5.28729	5.75317	4.64404
C15orf62	2.01608	3.16635	3.1757	3.28342	2.84987	3.46886	3.17944	2.6025	1.78784	2.06247	2.92929	2.65343	3.04099	2.96066	2.8456	3.40249	2.48636	1.91478	2.04463
C15orf65	0.408616	0.165077	0.488366	0.539723	0.557975	0.488366	0.0230595	0.386209	0.379469	1.20166	0.30001	0.379469	2.04647	0.764297	0.635933	0.466782	0.444706	0.74295	0.535724
C16orf45	1.82016	2.64363	2.01267	2.86681	2.61784	2.35521	2.47153	2.62845	2.10834	2.08878	2.24738	2.25794	1.92459	2.17301	2.20039	2.89265	1.72291	1.69981	1.84431
C16orf46	1.39163	1.76543	1.37009	1.82301	1.40877	1.10353	1.09028	1.35341	1.44006	2.29771	1.6265	1.42396	0.933961	1.49954	1.34862	1.41547	1.32674	2.43143	1.6691
C16orf54	9.28684	8.76127	8.71851	8.81106	9.22392	9.00457	8.79188	9.30857	9.56375	9.35528	8.63075	7.09662	8.95006	8.69305	9.9066	8.84352	8.71193	9.15498	9.27849
C16orf58	2.38375	4.69188	4.214	4.99465	4.51113	4.78064	4.29587	4.22961	1.93749	2.91457	5.2417	4.67311	4.85691	4.43898	5.26365	5.13267	3.25262	1.4753	2.24327
C16orf70	2.88325	3.70024	3.16706	3.31672	3.20166	3.44742	3.19446	3.42859	2.81637	2.84866	3.34771	2.88328	3.37001	3.6149	3.44877	3.23109	2.81449	2.51647	3.15684
C16orf71	0.835569	1.32125	1.20619	1.73375	1.8688	2.08635	1.66979	1.04338	0.619413	1.19764	1.65582	1.57117	1.79739	0.905172	1.76247	1.80327	0.844727	0.510393	0.889132
C16orf72	4.15339	3.08118	4.21573	2.71045	3.08566	3.46486	3.30868	3.62058	4.3675	4.33449	2.84446	3.20861	3.0658	3.47457	3.11043	3.10529	3.91814	4.04227	4.31299
C16orf74	4.09214	5.84156	4.62289	5.64594	5.97159	5.52246	5.0658	4.98963	2.49224	3.67	6.8622	5.26461	6.05131	4.83766	4.99263	5.92099	3.59667	3.03642	5.0658
C16orf78	0.385143	0.414199	0.272572	0.70185	0.70185	0.873766	0.77194	0.608299	0.408459	0.639945	0.517356	0.517356	0.846701	0.517356	0.746858	0.495772	0.209447	0.437606	0.517356
C16orf82	1.05282	1.7724	1.19887	1.67032	1.52457	1.5631	1.52457	1.5631	1.43591	1.5631	1.78278	1.5631	1.44278	1.16059	1.99504	1.97853	1.30462	1.92733	1.21286
C16orf86	2.05653	3.00636	2.58266	3.00081	3.13376	3.11135	2.57675	2.44647	1.45136	1.95475	3.64109	3.37238	2.83593	2.47368	3.04603	3.74335	1.55116	1.71457	1.50043
C16orf87	3.43283	1.78119	1.83091	0.447846	1.58048	1.79865	1.35285	1.57335	3.9204	2.78834	1.87069	1.82143	1.41523	1.35574	1.195	1.07463	2.81341	3.187	2.83051
C16orf89	0.683214	1.80017	0.859455	2.06493	1.39004	0.964017	0.714274	0.799	0.703989	0.703989	1.50903	1.33423	2.88942	1.39393	0.884212	1.14477	0.745013	1.13393	0.469427
C16orf91	3.64733	6.79056	6.13077	6.93777	6.97938	6.72343	6.63804	6.03208	3.97723	4.38283	7.26594	7.07289	6.9901	6.52364	6.81771	7.27484	5.12649	3.13951	3.97723
C16orf92	0.792303	0.619467	0.619467	0.898553	0.577605	0.856247	0.311558	0.812716	0.671042	1.60924	0.619467	0.517356	0.742056	0.266225	0.420513	0.998026	0.499838	0.700189	0.429177
C16orf95	0.473696	0.893287	0.891957	0.777097	0.619467	0.619467	0.77382	0.71041	0.568737	0.607123	0.53787	0.891555	0.424886	0.619467	0.619467	1.30911	0.29319	0.274686	0.361895
C17orf100	2.57041	3.49347	3.07823	3.52265	3.70698	3.63472	3.54049	3.34822	3.09158	3.12733	3.21632	3.31918	3.4553	3.01885	3.40034	3.16953	2.24363	1.08976	3.33253
C17orf47	0.261951	0.168866	0.341701	0.341701	0.0919585	0.363285	0.594066	0.766558	0.502058	0.134945	0.821806	0.698111	0.341701	0.341701	0.363285	0.341701	0.160946	0.303046	0.410407
C17orf50	1.06535	1.73341	1.05011	1.55521	1.74508	1.14946	1.73053	1.45315	0.733292	1.31244	1.09862	1.16104	0.933356	1.46767	1.65582	1.44205	0.766555	0.453251	0.5287
C17orf51	1.28982	2.12204	2.08161	2.39279	2.25182	2.30065	2.07093	2.04671	1.42911	1.33066	2.04781	2.05629	1.95144	2.12656	2.44322	2.30581	1.53371	1.59928	1.32097
C17orf53	1.25932	1.88483	1.94988	2.28834	1.95502	2.18101	2.382	1.60924	1.41777	1.62054	2.37806	2.35688	1.95502	1.88483	2.38696	2.66319	1.74548	2.08701	1.51939
C17orf58	4.10332	4.89454	3.49916	4.09446	3.28494	3.39082	3.43229	4.18339	3.82871	4.20806	3.42647	3.38677	3.26205	4.82912	2.65524	3.21679	4.1184	2.55359	3.57019
C17orf64	1.08756	1.16104	1.39799	1.04168	1.35419	1.29582	1.23234	1.05221	0.588324	0.770996	1.12344	2.08219	1.37811	1.50827	1.51151	1.45243	1.23234	0.932212	0.542402
C17orf67	2.81603	2.62236	2.29887	2.42782	2.11825	2.50092	1.66348	1.92279	3.41191	2.80345	2.37341	2.72694	1.58054	2.50498	2.47861	3.06563	1.97623	1.99146	2.45339
C17orf75	4.5731	3.31224	4.56708	2.44274	3.31961	3.77291	3.8232	4.74125	5.09974	4.30229	2.54353	2.79007	2.535	3.72457	3.87553	2.67155	4.1992	3.94365	5.15875
C17orf77	-0.078062	0.495043	0.0435036	0.0435036	0.514645	0.374254	0.124511	0.225664	0.386147	0.225664	0.386147	0.110216	0.291312	0.179518	0.374254	0.16304	0.124511	0.473696	0.187135
C17orf78	-0.0810113	-0.139064	-0.0596639	0.334596	0.238714	0.302054	0.27467	0.251889	0.251324	0.153464	-0.0207635	0.22394	0.219112	0.219112	0.219112	0.219112	0.0523117	0.447271	0.219112
C17orf80	1.46557	1.28394	1.45205	1.28692	1.43627	1.44467	1.62639	1.20381	1.8454	1.87234	1.4869	1.77876	1.33096	1.42783	1.00364	1.09434	1.82555	1.7024	1.64093
C17orf82	1.20986	1.46417	1.65214	1.76811	1.81731	1.96035	1.78938	1.83813	1.12737	1.45038	1.83578	2.13017	1.8998	1.65714	2.27146	2.00613	1.54513	1.22165	1.22165
C17orf97	2.07449	1.7724	1.97832	2.49954	5.37297	5.93477	5.50457	1.09483	2.77916	0.53912	3.2403	5.1523	4.67343	4.15283	4.40001	5.3404	3.76871	0.84547	2.76263
C17orf98	0.258043	0.139362	0.208416	0.139362	0.284862	0.540012	0.160946	0.208958	-0.212797	0.240515	0.299845	0.183913	0.00224761	0.248259	0.160946	0.139362	-0.194735	0.0840389	-0.00404999
C17orf99	0.423276	0.503027	0.495578	0.824164	1.52206	1.08568	1.7479	1.14109	0.404368	0.428461	0.619467	0.39413	2.17526	1.047	1.13972	0.423276	0.716234	0.704324	0.39413
C18orf12	0.39012	-0.0804207	0.12678	0.270469	0.164508	0.520212	0.3212	0.284729	0.181814	0.189205	0.197394	0.115343	0.270469	0.14788	0.520212	0.392831	0.0505209	0.402464	0.270469
C18orf15	0.143706	0.399867	0.485133	0.808616	0.256975	0.341701	0.341701	0.432644	0.290971	0.561384	0.32935	0.187366	0.341701	0.495043	0.341701	0.789082	0.232178	0.256975	-0.110669
C18orf21	3.63189	3.27572	3.82886	2.40203	2.79467	3.76189	2.87636	3.78134	3.51728	3.58583	2.86454	3.30644	2.97111	3.51996	3.37576	2.85169	3.86639	4.04868	3.67681
C18orf25	3.45725	2.28283	3.14073	2.27773	2.34134	2.86818	2.48	3.28789	4.16814	3.73539	1.85938	2.42353	2.43403	2.59119	2.6828	2.61916	3.23641	3.09039	3.5844
C18orf54	0.661424	0.0741362	0.0172601	0.102194	0.168777	0.179014	0.0424925	0.0706852	1.58295	0.967306	0.0447947	0.344184	0.141236	0.402141	0.382293	0.0550788	0.358818	1.05443	0.564696
C18orf61	0.306529	0.436159	0.241602	0.469805	0.425562	0.516486	0.36015	0.204721	0.354049	0.422699	0.475964	0.508675	0.348736	0.168201	0.77382	0.537822	0.235279	0.368622	0.388992
C19orf12	4.87516	4.68527	5.27739	4.7981	5.04156	4.91714	4.81624	4.8244	4.4332	4.69399	4.6659	4.96871	4.97258	5.076	4.85791	4.92449	4.52116	3.80275	4.3528
C19orf18	2.04551	1.89358	2.01617	2.30604	2.90192	2.19182	1.76907	2.49445	1.83656	1.32789	2.67665	1.92081	2.19957	2.13095	2.07278	1.92081	2.01617	1.76907	1.65036
C19orf24	4.7349	8.05267	7.53432	8.43778	8.59391	8.37152	8.23114	7.30113	4.59174	6.46148	8.38719	8.26307	8.34465	8.01616	8.07267	8.51108	5.83054	3.52249	4.97697
C19orf25	2.37839	4.37843	3.6759	5.01581	4.51442	4.68932	4.27348	3.32144	2.38749	3.03429	4.9138	4.90676	4.61231	4.30055	4.75772	5.08768	2.47516	2.10474	2.31382
C19orf33	2.07781	3.24351	2.55702	3.59405	4.51964	3.11135	4.37294	1.81709	1.45286	1.60403	5.06198	3.57192	3.40546	3.31078	3.40153	4.98029	2.31246	1.17611	1.42564
C19orf44	3.87519	4.06804	3.95957	4.23691	4.62371	4.28003	3.96647	3.98057	3.42076	3.73284	4.34336	4.18966	4.15719	4.05097	4.68803	4.77586	3.70981	3.70802	3.788
C19orf47	1.54508	1.78911	1.50933	1.85338	2.02272	2.16002	1.85551	1.54601	1.45264	1.51514	1.99602	2.15372	2.05405	1.6348	2.41988	2.26734	1.36699	1.37137	1.12229
C19orf53	7.03247	9.83614	9.43665	9.91525	10.0064	9.77617	9.83213	9.43148	6.5752	7.82495	9.91204	10.1274	10.0385	9.47382	9.56212	10.0416	8.90024	5.61757	6.84116
C19orf54	6.39541	7.39892	6.28374	7.64303	7.29279	7.14486	7.48592	6.79206	5.72724	6.81504	7.45799	6.86215	7.28564	6.78219	7.46734	7.42729	5.50783	7.1905	6.23736
C19orf57	1.85884	1.8998	1.80541	2.57602	1.8998	2.01599	2.02973	1.70035	1.20986	1.36963	2.66862	1.82969	2.105	1.81753	2.3048	1.93528	1.41073	2.20775	1.18514
C19orf66	5.55207	7.64058	6.93625	7.22409	7.15647	7.12696	6.89327	6.7515	5.22115	5.85074	7.36983	6.95205	7.35381	7.03902	7.26126	7.31127	6.14975	3.65159	5.60328
C19orf70	4.18471	7.17509	5.86463	7.14698	7.24451	7.1517	7.05941	6.15863	3.98568	5.46319	7.36624	7.32993	7.27303	6.76053	6.85487	7.61834	4.96482	1.9954	3.32898
C19orf73	0.399532	1.42121	0.681898	1.22654	0.741318	1.06031	0.43039	1.05291	0.379469	0.528556	0.988279	0.671709	1.49431	0.791715	1.03399	0.687549	0.315299	0.139362	0.329393
C19orf81	0.473696	0.362218	0.473696	0.482265	0.573048	0.517356	0.556638	0.473696	0.379469	0.408048	0.679492	1.04504	0.544928	0.00866023	0.556638	1.16104	0.160946	0.473696	0.289203
C19orf84	0.291439	0.617675	0.533402	0.492276	0.493297	0.473696	0.392655	0.407226	0.473696	0.663505	0.473696	0.505908	0.107003	0.533402	0.41553	0.600881	0.719956	0.370127	0.322499
C1D	6.22581	4.66052	5.41657	4.07005	4.19947	5.32877	5.00104	5.28574	6.00526	5.33961	4.03613	3.92155	3.89122	5.01557	4.99049	4.536	5.68779	5.62964	5.86177
C1GALT1	4.0708	2.57721	2.10781	1.68771	1.73987	1.61744	2.22201	2.15408	4.65577	3.96591	1.73599	2.35547	2.13116	2.11892	2.00002	1.897	4.00816	3.94803	4.0124
C1GALT1C1	4.57027	3.91443	5.05994	2.63948	3.34843	3.09608	4.52266	4.47016	5.09528	5.40558	3.32437	3.56138	3.91638	4.0916	3.51739	3.5889	4.97214	2.80604	4.94265
C1GALT1C1L	0.17579	0.38509	-0.0186294	0.557246	-0.0523681	0.197375	0.17579	0.540021	-0.177452	0.40192	0.618633	0.374803	0.375014	0.216825	0.197375	0.17579	-0.0130979	-0.0523681	-0.125447
C1orf100	0.139362	0.617632	0.617632	0.341701	0.367587	0.517356	0.232178	0.542402	0.502058	0.341701	0.367587	0.232804	0.341701	0.219112	0.283535	0.428003	0.389474	0.139362	0.400625
C1orf105	0.139362	0.559989	0.139362	0.587506	0.303659	0.329393	0.538642	0.591928	0.354817	0.329393	0.294303	0.300247	0.246451	0.280988	0.329393	0.299008	0.160946	0.329393	0.329393
C1orf109	4.29317	2.86817	4.05389	2.47977	2.99003	2.59925	2.72432	3.19782	3.66294	4.64899	2.80713	2.56329	2.59086	2.4775	3.18395	2.69231	2.82235	3.34237	3.52314
C1orf112	3.12048	1.33645	2.69722	1.69646	2.15327	1.80477	2.88211	1.91049	2.43417	2.26903	1.29921	2.33753	2.59874	2.05566	1.80477	1.27125	3.22469	1.79105	2.61495
C1orf115	1.1898	2.00764	1.64418	2.39518	2.60089	2.11725	1.57849	1.58882	1.80256	2.00261	1.9449	2.13207	2.01603	2.4997	2.51709	1.4921	1.22011	0.868442	1.31679
C1orf116	1.11713	0.549533	0.396746	0.769901	0.664552	0.886335	0.782618	0.643503	0.419614	0.240641	1.10926	0.684822	0.746581	0.676355	0.851925	1.06137	0.450235	0.521618	0.526757
C1orf122	3.75832	6.3514	5.33893	6.47605	6.26673	5.93244	6.14633	5.51268	4.07675	4.83787	6.70749	6.11914	6.17063	6.20571	6.48504	6.98563	4.46495	2.33839	3.93479
C1orf123	5.9466	7.31385	7.27072	7.33578	7.37879	7.2092	6.83478	7.12242	5.49794	6.44019	7.47874	7.33815	7.24812	7.45732	7.16557	7.4827	6.48384	5.41738	6.16591
C1orf127	1.48441	1.78611	2.22785	1.63203	1.88714	2.02411	1.86281	1.8921	1.45527	1.20986	2.64426	1.86817	2.08635	1.40167	2.72048	2.50609	1.50159	1.25625	1.92733
C1orf131	5.2326	4.17587	5.36158	3.19651	4.41096	4.43197	3.92197	5.23143	4.90433	5.09169	3.78619	4.52156	4.03447	4.4118	3.40724	4.62021	5.45523	3.96111	5.32904
C1orf158	0.0949893	0.782336	0.845962	0.542402	0.453559	0.949542	0.413437	0.898553	0.355139	0.556547	0.542402	0.769847	0.619467	0.46571	0.432879	1.01874	0.343389	0.384285	0.163695
C1orf159	1.88413	3.2086	3.12894	3.80753	2.96012	3.3291	2.95688	3.25068	1.75824	2.3636	3.76526	3.74149	3.68887	3.02244	3.21998	3.52984	1.76935	0.873455	2.01883
C1orf162	7.93567	7.72171	8.25684	7.98988	7.98061	8.48196	8.4388	8.83303	7.7451	7.34232	7.71024	8.15903	7.93141	8.51204	8.49754	8.24552	8.47724	7.46057	6.92316
C1orf167	0.473696	0.509975	0.199262	0.903022	0.269099	0.473696	0.175878	0.542402	0.473696	0.735721	0.422966	0.435511	0.473696	0.525429	0.255173	0.473696	0.473696	0.488628	0.42362
C1orf174	4.61086	4.27361	5.31465	4.37419	4.24511	4.66344	4.55647	4.39051	4.84917	4.91986	4.02888	3.86282	4.39752	4.50973	5.0041	4.40648	4.21958	5.26259	4.79591
C1orf194	0.379469	0.206634	0.235838	0.266794	0.827073	0.211022	0.652424	0.251889	0.379469	0.203814	0.278148	0.567432	0.450898	0.49425	0.77382	0.22487	0.139401	1.51424	0.388133
C1orf198	4.89678	5.2499	4.99862	5.37448	5.60901	5.13262	4.97688	4.19182	4.02818	4.97995	5.42869	4.81824	5.31858	5.25096	5.01394	4.82743	3.30042	5.33961	4.11553
C1orf21	2.10745	1.64051	1.85881	1.71031	2.10794	1.90521	2.11283	2.01135	2.13214	3.54649	2.20395	2.0336	2.03516	2.10605	1.35145	1.55432	2.3612	0.942258	1.78082
C1orf210	-0.10425	0.0494685	-0.0334735	0.276429	0.160946	0.243888	-0.00585454	0.0628508	0.110216	0.243566	0.29588	0.359958	0.160946	0.199475	0.160946	0.0811958	-0.108434	0.222304	0.193158
C1orf216	3.7223	5.70971	4.99876	5.19561	5.20792	5.79402	5.93208	5.61683	3.65707	4.74	5.02513	5.58913	5.74196	5.51343	5.32618	5.86998	4.65453	3.06733	4.27031
C1orf220	0.0380176	0.081525	0.052829	0.148695	0.292326	0.123616	0.214559	0.214559	0.375042	0.720789	0.163828	0.0209034	0.131617	-0.108731	0.425772	0.518508	0.176029	0.292328	1.04405
C1orf226	0.452349	0.473696	0.322009	0.589179	0.217024	0.255173	0.473696	0.346116	0.672708	0.341701	0.448273	0.31857	0.640497	0.67769	0.868047	0.701855	0.418373	0.473696	0.473696
C1orf35	3.20769	4.76992	4.72469	5.47156	5.64266	5.43339	4.97697	4.73194	3.07973	3.85427	5.3987	5.25664	5.19111	5.05102	5.57321	5.50171	3.4991	3.68075	2.70864
C1orf43	6.40952	6.42744	6.68111	6.34144	6.27719	6.63025	6.72522	6.51276	6.35892	6.33893	6.73554	6.62905	6.72905	6.68325	6.97347	6.74802	6.06663	5.82747	6.49651
C1orf50	4.24293	4.71893	5.22328	4.96089	5.21476	5.06739	4.88143	4.68534	3.76398	5.19917	5.18636	5.05587	5.47931	5.3204	5.27414	5.0874	4.11578	3.99447	4.25446
C1orf52	5.48873	3.44958	4.3739	3.28703	3.39249	3.61177	3.29453	4.58473	5.59988	5.25315	3.55426	3.88822	2.69149	3.69197	3.76028	3.55296	4.64757	3.60587	5.40209
C1orf53	0.664629	1.02239	1.12075	0.795799	1.1465	0.949317	0.827137	0.821216	0.841511	1.04106	1.1368	0.985246	0.901615	0.761332	0.607301	1.07323	0.845317	0.796478	0.568909
C1orf54	5.02375	5.81731	4.50893	5.15236	4.84317	4.95715	5.45029	4.78178	3.28339	3.19685	5.03232	5.22814	5.40846	5.54097	5.26196	5.04152	3.91648	2.5517	3.59687
C1orf56	3.22113	3.69354	4.00818	4.19511	4.19085	4.87938	3.90136	3.35014	3.25004	3.4147	4.11027	3.67665	4.55538	4.14174	4.8754	3.92588	3.18267	1.71238	3.83948
C1orf61	0.591644	1.0003	1.07204	1.12585	1.296	1.53979	1.47462	0.910175	1.04672	1.43889	1.33237	1.42455	1.38871	1.10545	1.49219	1.84819	1.16541	0.904344	0.84042
C1orf68	1.09648	1.18037	1.18919	1.50973	1.24192	1.41734	1.36442	1.27483	0.754883	1.13903	1.29813	1.53682	1.49126	1.1858	1.77087	1.70599	0.91844	0.8265	1.15296
C1orf74	2.55049	2.6245	3.03496	2.59916	2.41093	3.0806	2.5839	2.65111	2.67593	2.4278	3.06854	2.33822	2.57153	2.61732	2.73759	2.72543	2.77307	2.15751	2.81166
C1orf87	0.0132136	-0.114985	0.160946	0.464652	0.252868	0.160946	0.160946	0.207144	0.355673	0.0654973	0.354046	0.00582028	0.212682	0.219112	0.605373	0.443311	0.139599	0.526837	0.122417
C1orf94	1.01396	0.669433	0.663423	0.743577	0.361523	1.09878	0.720789	1.07694	0.718247	0.593783	1.16421	0.669433	0.528324	0.692221	0.742373	0.893631	0.742373	0.720789	0.507781
C1QA	0.53837	2.5786	1.72267	1.99804	2.70559	1.37917	2.32149	1.14425	0.157841	1.56969	1.35743	2.48368	2.17275	2.79178	1.00985	1.992	0.785462	0.760105	0.825672
C1QB	0.636167	1.64574	1.49768	2.30604	1.8998	0.873455	1.49594	1.10557	0.248623	0.900038	1.99971	1.79195	2.03821	2.50498	0.91697	0.725673	0.667227	0.764883	0.542402
C1QBP	7.5009	8.12678	8.48518	8.17652	8.3538	8.35919	8.27419	8.11702	7.03195	7.1927	8.07785	7.98226	8.21906	8.36243	8.287	8.15295	7.29773	6.15509	7.34717
C1QC	0.376132	3.60193	1.68058	2.663	3.1262	0.873455	1.11023	0.714655	0.410063	0.519409	2.23648	1.41827	3.69112	3.21115	0.77382	0.851871	0.623712	0.710466	0.271554
C1QL1	0.713939	0.610256	0.741826	1.04133	1.0078	1.11294	0.889304	0.745936	0.452139	0.507183	1.25259	0.721478	0.90535	0.661804	0.655773	0.89051	0.277304	0.620724	0.584558
C1QTNF1	0.581555	1.28158	1.05654	1.39467	1.85928	1.01432	1.03654	0.861001	0.791185	0.532976	1.37213	1.75896	1.38382	1.51598	1.16073	1.30205	0.648573	0.626048	0.581392
C1QTNF1-AS1	0.213239	0.299622	0.198527	0.701424	0.342158	0.497134	0.473696	0.542402	0.0526232	0.720789	0.54117	0.603794	0.508959	0.310581	1.07042	0.443311	0.160946	0.473696	0.472539
C1QTNF12	1.47361	1.42052	1.54746	1.82022	1.42052	1.97849	1.42052	1.83421	0.782484	1.39804	1.63364	1.21683	1.8998	1.08	2.05109	1.83128	1.17317	0.777401	0.98868
C1QTNF2	0.473696	0.806046	0.473696	0.57786	0.266272	0.546479	0.395929	0.251889	0.306511	0.341701	0.988279	0.517356	0.944311	0.458885	0.77382	0.678294	0.473696	0.146186	0.358516
C1QTNF3	1.84907	1.2378	2.16022	0.740416	1.26252	1.38571	1.04332	1.6236	1.7956	1.88591	0.821128	1.45525	1.38862	1.31294	0.907575	0.867609	2.00785	0.871076	1.81226
C1QTNF4	1.56607	2.06742	1.82951	2.06709	2.30093	2.14624	2.07939	1.96911	1.26386	1.20428	1.99413	2.3513	2.06834	1.92175	2.51829	2.54039	1.33791	1.73058	1.33791
C1QTNF6	1.57758	2.37672	1.8754	2.00673	2.00579	2.22208	1.99991	2.16107	0.617074	1.46244	2.27554	2.27135	2.21265	1.80346	2.52751	2.64211	1.39804	1.42664	1.508
C1QTNF7	0.114953	0.575534	0.200884	0.978279	0.955585	0.426568	0.389481	0.403275	0.526076	0.335244	0.932803	0.376952	0.371524	0.644955	0.36965	0.6787	0.051446	0.255953	0.168925
C1R	1.94944	4.91976	3.79782	5.13202	5.54329	3.18158	3.41593	2.57636	2.10548	2.11688	3.91294	4.42052	5.65385	5.59735	3.82644	4.14352	1.90937	1.8148	1.52206
C1RL	3.18841	3.67965	3.46627	2.86643	3.6663	3.56582	3.41716	3.26807	3.21948	2.90965	3.03504	3.4211	3.02227	3.54302	3.6902	3.68795	3.28043	2.83358	3.28064
C1RL-AS1	1.85342	1.3126	2.69975	0.933729	1.03289	2.2053	1.90458	1.95495	0.867113	0.81673	1.61878	2.18845	1.61316	1.9764	1.52787	1.85154	2.41049	3.5013	2.53809
C1S	0.397528	2.74775	2.28008	3.00825	2.87699	0.742038	0.719369	0.383351	0.325207	0.436473	1.73507	2.29086	3.25024	3.56472	1.22159	0.604619	0.487125	0.466577	0.399225
C2	0.471108	0.866984	0.660793	1.13192	0.794626	1.1013	0.931795	0.552007	0.542778	0.832667	0.801258	1.26336	0.967961	0.886057	0.625902	0.759791	0.440868	0.661249	0.55478
C20orf141	1.02433	1.24995	1.33371	1.63203	1.61781	1.76941	1.49404	1.49404	1.07853	1.20986	1.63178	1.8601	1.78486	1.18291	1.8737	1.7433	1.11553	1.36487	0.738192
C20orf144	0.473696	0.473696	0.341701	0.600316	0.274684	0.517356	0.970226	0.359411	0.186028	0.720789	0.619467	0.517356	0.386929	0.726282	1.1373	0.501225	0.160946	0.226149	0.269807
C20orf173	0.148987	0.228738	0.0934807	0.195669	0.269923	0.170572	0.192156	0.0884973	-0.0825884	-0.151355	0.363671	0.645633	0.165563	0.170572	0.170572	0.474521	-0.0791712	0.473696	0.141425
C20orf181	1.71641	1.81744	1.78833	2.06574	2.09006	2.05786	1.89805	1.94809	1.46174	1.32702	1.91705	2.07809	1.68264	1.61843	1.86522	2.295	1.61019	1.92006	1.71328
C20orf194	4.03415	3.28789	3.70166	2.77019	3.19934	3.47368	3.62313	2.88755	3.97934	3.82597	2.08417	3.9949	3.1506	3.72673	3.41155	3.59578	3.62154	3.74405	3.76771
C20orf196	2.79025	5.07672	4.46996	5.12563	4.78013	5.51742	5.21418	4.54541	2.71496	4.72889	5.49558	4.27701	5.01645	4.68703	5.36366	5.79888	3.27389	1.83205	3.21923
C20orf197	3.34127	0.0464636	1.36898	0.0376873	0.190486	0.305254	0.604172	0.68671	3.66889	4.0989	0.345909	0.020036	0.0780042	0.428375	0.305254	0.587619	2.06802	2.86328	3.06332
C20orf202	0.385386	0.564194	0.459421	0.584511	0.516145	0.417215	0.57359	0.662443	0.439981	0.204276	0.702113	0.849054	0.585486	0.427944	1.1409	0.715756	0.334304	0.936803	0.555938
C20orf203	0.476382	0.304193	0.43161	0.541101	0.374421	0.476882	0.339587	0.386704	0.422694	0.31162	0.361	0.101507	0.291375	0.483371	0.55683	0.755568	0.125521	0.617879	0.468715
C20orf204	1.05829	4.78582	2.14701	1.78809	3.20766	2.23733	2.86255	2.20642	1.41808	1.64956	2.30604	2.35688	1.92733	1.52698	1.92733	3.18984	1.46881	0.873455	1.21663
C20orf27	2.46588	5.44067	4.12975	5.21914	5.27314	5.23964	5.24304	4.26561	2.29787	3.238	5.64054	5.20195	5.09936	5.12838	5.18348	5.86487	3.34457	2.09971	2.97775
C20orf78	0.157428	0.437636	0.357885	0.510577	0.346968	0.546527	0.151311	0.379469	0.369546	0.252464	0.379469	0.517356	0.574957	0.437636	0.472188	0.884958	0.379469	0.522901	0.129727
C20orf85	0.287952	0.219112	-0.0334735	0.270469	0.387304	0.032548	0.105623	0.19035	0.0169676	0.341701	0.304635	-0.0953325	-0.0501223	0.144152	0.795404	0.464895	0.10278	0.0597935	0.350978
C20orf96	1.36272	2.35895	1.62439	2.21373	1.95272	3.00569	1.53531	1.60924	0.562519	0.63244	1.90216	1.61335	2.53579	1.41333	1.65582	2.82639	1.54408	1.46417	1.28557
C21orf2	3.56161	4.80501	4.33023	5.02737	4.85921	5.04655	4.68494	3.98638	2.87464	3.17469	4.87498	4.57396	5.11488	4.62753	5.03763	5.42844	3.26205	3.30016	3.33211
C21orf58	1.60201	2.2982	2.33424	2.34152	2.76934	2.26041	2.37495	2.38848	1.23595	2.0563	3.09487	2.68187	2.36674	1.85563	2.15975	2.89166	1.77673	1.55562	1.83616
C21orf62	1.14698	0.846963	0.709339	0.894603	0.701117	0.966408	1.20412	0.835864	0.758299	0.853514	0.93316	1.02085	0.871958	1.28411	0.852247	1.18396	0.802938	1.05761	0.733261
C21orf62-AS1	1.3819	1.22946	1.44472	0.76625	1.42071	1.27731	1.05432	1.45212	2.14599	1.65126	1.19486	1.6879	1.56715	1.35138	2.03984	1.78445	1.13202	1.30356	1.32838
C21orf91	5.41435	2.89191	3.83006	2.54539	2.51619	2.99467	3.32908	4.21849	6.07922	5.39588	2.67294	4.01586	2.64423	2.92995	1.58918	3.66232	5.36348	5.90036	5.23172
C21orf91-OT1	1.22915	0.694849	0.837488	0.76205	0.949406	1.00961	0.603485	0.956481	2.53066	0.764106	0.536821	0.882246	0.833602	0.798004	0.723852	0.368579	1.38471	2.10891	1.34244
C22orf15	0.921617	1.02702	1.76558	2.18483	1.71312	2.304	2.06454	1.19578	1.06475	0.769477	2.89378	1.43611	2.25431	1.48739	2.26886	2.31118	0.967299	0.939515	0.957719
C22orf23	1.18466	2.02693	1.66725	2.30319	2.14373	2.29156	1.519	1.60929	0.994757	1.51391	1.99971	2.03235	1.66477	1.49471	1.81912	2.0755	1.20625	1.31157	1.08341
C22orf24	0.254936	0.495043	0.511837	0.283017	0.598118	0.517356	0.456514	0.7972	0.495043	0.335608	0.46962	0.495043	0.374723	0.250709	0.310767	1.27662	0.564322	0.684673	0.542402
C22orf31	0.473696	0.840679	0.647459	1.27696	1.35646	0.873455	1.05761	0.942161	0.488627	0.786806	1.29921	0.917115	0.981767	0.873455	1.15223	1.5631	0.852108	0.340545	0.554659
C22orf34	2.15653	2.67628	2.54592	2.82322	3.37572	2.92312	2.81283	3.0484	2.0363	2.44171	3.41827	2.84814	3.1535	2.59122	3.08186	3.81	2.18664	1.84437	1.73686
C22orf39	4.72574	4.87467	5.32857	5.71313	5.36288	5.26493	5.26357	5.85137	4.40397	4.84962	5.65492	5.7673	5.23657	6.04239	5.90325	5.70499	5.03182	2.76758	4.61995
C22orf42	0.524063	0.399256	0.552695	0.581854	0.70117	0.7746	0.610401	0.47839	0.448152	0.354227	0.423258	0.699271	0.62077	0.417705	0.678109	0.819291	0.470534	0.830772	0.531716
C22orf46	1.35121	1.22382	1.90782	1.31004	1.52206	1.9125	1.52206	1.75028	0.952629	1.7255	1.62418	1.52206	1.8998	1.20986	1.4443	1.44739	1.90937	0.473696	1.26186
C2CD2	4.97795	5.80562	5.01978	5.59977	5.5813	3.45316	3.68447	3.74711	4.57027	3.81252	5.09647	5.07258	5.4543	6.09137	2.28023	2.18751	4.30268	4.95266	4.89325
C2CD2L	5.42489	5.58741	5.89433	5.5022	5.34074	6.01137	5.42756	5.4196	5.09967	5.16775	5.74899	5.47942	5.94332	5.56257	5.87662	5.8975	4.60965	5.4125	5.50128
C2CD3	3.07687	2.87663	3.0693	2.84643	2.79131	3.21341	3.0749	2.98641	3.34511	3.64364	2.91628	3.13988	2.82729	2.95709	3.01992	2.64901	2.96065	2.47287	3.05237
C2CD4A	-0.0813273	0.418125	-0.123442	-0.203414	0.148745	0.307769	0.359958	0.148745	0.0600893	-0.0063811	0.110216	1.06804	0.121216	-0.0117381	0.398488	0.148745	0.199475	0.148745	0.110216
C2CD4B	1.73663	2.21096	1.90985	2.49896	2.34043	2.05106	2.22399	1.97507	1.73518	1.61839	2.49921	2.06555	2.92008	2.21619	2.70765	2.63365	1.58873	1.79173	1.60799
C2CD4C	1.08104	0.757232	1.18493	1.84023	1.14708	1.22467	1.41664	1.0722	0.782484	0.764723	1.66317	1.16104	1.2531	1.16104	1.68219	1.38524	0.713539	1.46417	1.04405
C2CD5	6.10828	3.98128	4.44044	3.56824	3.53915	3.89823	3.85218	5.14127	6.86689	5.55936	3.75496	4.54936	3.20036	4.72769	3.05016	3.95347	6.37453	6.55301	6.40713
C2CD6	0.0990805	0.304625	-0.0713096	0.298888	0.6495	0.229444	0.159682	0.168932	0.409113	0.169552	0.220712	0.197564	0.0940489	0.267119	0.189894	0.200047	0.0250597	0.184166	0.212761
C2orf15	1.59465	1.08296	1.9621	0.87814	1.35507	1.25884	1.41664	1.55832	1.74619	1.90277	1.12215	1.73006	1.25736	1.19264	1.56069	1.14892	1.0136	2.35586	1.7289
C2orf16	0.545738	0.64476	0.977114	1.23598	1.11609	1.21094	1.1924	0.970595	0.745629	1.2819	0.988279	1.15277	0.831047	0.799534	0.854525	1.23308	0.604783	0.546616	0.604514
C2orf27A	1.24472	1.78243	1.16009	1.62743	1.89183	1.74028	1.57952	1.68413	1.60428	1.66579	2.01041	2.16579	1.82208	1.46273	2.07587	2.21113	1.36455	1.14178	1.54849
C2orf40	3.36106	6.43805	5.498	5.43534	5.90418	5.71116	5.55938	4.04155	1.77894	2.69653	5.52128	5.35203	5.96334	6.72777	5.94362	6.54147	1.62702	1.01376	2.45911
C2orf42	4.90312	4.4127	5.33564	4.38448	4.27338	5.14304	4.80293	4.80293	4.88745	5.06126	4.00179	4.79073	4.65352	5.02643	4.63777	4.69286	5.21245	4.29736	5.20031
C2orf49	3.97684	3.03494	3.45961	2.49414	3.08543	3.25059	2.84916	2.82764	3.92034	4.48969	2.84289	3.16553	2.75714	3.21363	2.87504	2.72758	3.56825	2.45414	3.97059
C2orf50	0.512128	0.882732	0.752236	1.23255	0.524077	1.53285	0.77382	0.512154	0.466008	0.422891	0.966919	0.701505	0.852874	0.984129	0.608912	0.853845	0.884231	0.752236	0.723089
C2orf54	-0.0311751	0.353372	0.161623	0.0903905	0.238714	0.160946	-0.140732	0.542402	0.145366	0.161623	0.160946	0.0470626	0.212264	0.109466	0.160946	0.443311	0.160946	0.473696	0.0737659
C2orf68	4.59877	4.77489	5.73507	5.03668	4.78631	5.30468	4.8775	5.10551	4.1402	4.32122	5.11525	5.00601	4.93481	5.43116	5.32701	4.38815	5.05272	5.17556	4.90364
C2orf69	6.57606	4.71908	3.86048	3.60451	3.74058	2.23548	3.71103	4.50427	7.23347	6.55901	4.04385	4.66713	3.87791	4.18606	2.59631	4.13485	5.97146	6.48187	6.34263
C2orf70	0.835569	1.02846	1.07919	1.61331	1.23081	1.22288	1.34812	1.11221	1.22288	1.13888	1.60159	1.35897	1.29835	1.22288	1.88648	1.50524	1.22288	1.24083	1.04497
C2orf71	0.315741	0.495043	0.742335	0.542402	0.699666	0.690924	0.768057	0.583453	0.619467	0.619467	0.619467	0.764647	0.747739	0.458984	0.670198	0.809097	-0.011527	0.873455	0.329393
C2orf72	0.638685	0.632845	0.454876	0.674531	0.801656	0.834969	0.715801	0.707296	0.67838	0.654434	0.880836	1.11148	0.735123	0.620806	0.750012	1.07874	0.446762	0.599719	0.535564
C2orf73	1.37601	1.33795	1.57835	1.40944	1.47536	1.7238	0.921137	1.47277	1.14432	1.1275	1.51934	2.10263	2.40392	1.45576	1.91279	1.32115	0.952844	1.46417	1.46836
C2orf76	5.19164	5.81597	5.15041	4.09498	4.60222	5.72929	4.58767	5.11755	5.40542	5.11755	4.46009	4.48448	3.77769	5.03748	4.85547	4.81711	4.93746	4.0344	4.37427
C2orf80	0.35854	0.714221	0.156558	0.245817	0.562313	0.350978	0.130381	0.185961	0.110216	-0.0247449	0.573223	0.492704	0.297182	0.43829	0.380124	0.749167	0.294687	0.858122	0.329393
C2orf81	3.43229	4.14804	3.31411	4.47014	4.8057	4.30994	3.80336	3.27939	1.86718	1.64425	5.38729	4.54025	4.07188	4.13251	4.78426	4.40456	2.47775	1.59301	2.08636
C2orf83	0.267615	0.353998	0.159578	0.270469	0.154986	0.340887	0.353998	0.495672	0.290157	0.353998	0.366343	0.517356	0.353998	0.142785	0.786117	0.455608	0.227207	0.384383	0.353998
C2orf88	1.12168	1.45562	0.858019	1.57589	2.05814	0.918944	2.17713	0.691486	0.660036	0.797449	3.59371	1.14248	2.12494	1.9264	1.27027	1.82986	1.45231	1.29649	0.621334
C2orf92	0.835569	2.62438	2.77393	2.07535	3.02401	2.5037	2.5037	3.54623	1.33844	1.86422	3.37329	1.84009	2.64684	2.37007	2.5037	4.04607	2.89562	1.07624	2.27228
C3	1.23819	6.54022	5.14304	6.31087	6.84508	2.193	2.42256	2.15967	0.612227	1.06139	5.89567	5.88826	6.49636	7.0334	1.49351	2.96029	2.62103	0.873455	1.04405
C3AR1	4.65163	4.40886	4.56155	3.91466	4.39891	4.583	5.93699	5.03698	3.91922	5.74041	2.90699	4.62253	4.38068	5.11856	4.53784	4.79401	6.33308	4.87437	4.68176
C3orf14	0.984866	1.29426	1.151	1.02112	0.443167	1.43967	1.01537	1.37055	1.53563	1.36684	0.521665	1.00096	0.9623	0.767208	0.979956	1.14465	1.63619	0.326775	0.758238
C3orf18	3.31078	5.54175	4.58825	5.51873	5.20303	5.44826	4.85396	5.14729	3.35457	4.2384	5.52636	5.11768	5.55881	5.0897	5.28223	5.78601	3.66421	2.18196	3.2777
C3orf20	0.155259	0.885088	0.607123	0.807823	0.852387	0.719103	0.903258	0.265329	0.331799	0.619467	0.619467	1.00669	1.21247	0.507889	0.831725	1.00669	0.319344	0.607123	0.176625
C3orf22	0.525244	0.792925	0.92162	0.915569	1.12676	0.977194	0.900273	1.26186	0.379469	0.657456	1.04604	0.517356	1.04294	0.579488	1.2004	1.00139	0.375473	1.1188	0.159875
C3orf30	-0.0527594	0.119761	0.139362	-0.139721	0.273661	0.139362	0.0995196	0.229097	0.010864	0.139362	0.338374	0.0573112	0.306163	0.00663161	0.389105	0.343959	0.139362	0.292028	-0.0596502
C3orf33	3.43853	0.9437	1.8323	0.710723	0.948785	0.160946	0.160946	1.86306	3.73476	3.44414	0.190562	0.219851	0.729102	0.847477	1.12625	1.21407	1.51963	0.91395	2.9325
C3orf35	1.00221	0.13204	0.360019	0.270469	0.245301	0.545774	0.296031	0.876499	0.495043	0.991535	0.638733	0.793287	0.726529	0.233915	0.48638	0.48638	0.43972	0.473459	0.386147
C3orf36	0.243624	0.44966	0.330007	0.604803	0.274684	0.85086	0.636994	0.586223	0.186028	0.420665	0.982948	0.517356	0.341701	0.313213	0.524427	0.57671	0.274684	0.473696	0.274684
C3orf38	4.4954	2.63355	3.03146	1.95966	2.56818	2.52589	2.76637	3.03013	4.67581	4.14342	2.14986	2.40571	2.40201	2.63403	2.34986	2.32387	3.83538	4.53151	4.15494
C3orf49	0.445129	-0.013069	0.249981	0.286624	0.341903	0.61274	0.521057	0.128862	0.512401	0.341701	0.588264	0.370153	0.383771	0.0643613	0.466713	0.139362	-0.0488075	0.272294	0.110216
C3orf52	0.558936	0.0523714	0.380976	0.821774	0.138732	0.67768	0.333071	0.40208	1.16931	0.372531	1.12677	0.338676	0.243862	0.36867	0.775469	0.672339	0.527505	0.123611	0.448911
C3orf56	0.123351	-0.0206715	-0.219625	0.0266866	-0.0759945	0.00164124	0.173748	0.382838	0.14533	-0.216226	-0.126757	-0.0490894	0.113119	-0.259487	0.173748	0.139362	-0.0536818	0.314391	0.329393
C3orf58	3.15687	2.62361	2.71814	2.31625	2.50783	2.13218	2.55315	2.49758	3.03121	3.06416	2.037	2.46158	2.07422	2.27232	2.19585	2.72544	2.80019	3.25834	2.98656
C3orf62	0.408742	0.65261	0.647459	0.542402	1.04405	0.472775	0.296854	0.631667	0.101991	0.29712	0.443311	1.06195	0.619467	0.219112	0.274864	0.557229	0.274864	0.180583	0.199481
C3orf67	0.110216	0.0500555	-0.0799905	0.110216	0.238714	0.132528	0.160946	0.079459	0.110216	-0.243922	-0.00943473	0.193745	0.110216	0.110216	0.160946	0.443311	0.0888683	-0.0887965	0.157574
C3orf70	0.0663642	0.94702	0.265292	1.38442	0.49759	0.290574	0.352493	0.100148	0.4895	0.352435	0.192252	0.370397	0.945892	2.11929	1.53919	0.449197	0.13685	0.493104	0.122189
C3orf79	0.0734961	0.329523	0.139362	0.137097	0.232828	0.315017	0.271357	0.189283	0.572822	0.205709	0.409806	0.110216	0.417128	0.329523	0.465777	0.254563	0.232828	0.271357	0.340062
[truncated: 18,188 more rows]
