# Supplementary material for: Identification and verification of differentially expressed key genes in peripheral blood-derived T cells between chronic immune thrombocytopenia patients and healthy controls
Source: Bioengineered. 2022 Jun 6;13(5):13587–95. doi: 10.1080/21655979.2022.2080422 (PMC9450975; doi:10.1080/21655979.2022.2080422)
Supplement: Supplemental Material [file KBIE_A_2080422_SM5525.zip › Table S2.xlsx]

## Sheet: GSE43179_DEG_0.67_1.5
Table S2 Identification of differentially expressed genes in ITP patients compared to controls
GeneID	FC	log2FC	AveExpr	P.Value	Regulation
FOS	3.33545	1.73788	4.50832	0.00855551	Down
TLR4	2.84251	1.50716	2.38548	0.0165286	Up
IL1R1	1.9218	0.942454	3.8944	0.048736	Up
TNFAIP3	1.79087	0.840661	0.665906	0.0301651	Up
CASP3	1.44083	0.526905	0.538538	0.00152936	No change
MYD88	0.702486	-0.509458	5.4247	0.0271086	No change
IFNG	0.535438	-0.901207	3.01939	0.00137074	Down
DEFA4	7.83833	2.97055	5.64558	0.0154501	Up
LTF	7.54883	2.91625	6.7598	0.0100075	Up
CEACAM8	7.412	2.88986	4.80975	0.00704751	Up
S100A12	6.93345	2.79357	4.25825	0.00309749	Up
LCN2	6.32005	2.65994	6.53814	0.0156442	Up
HP	5.13014	2.359	3.72286	0.000962761	Up
S100A9	4.70818	2.23517	6.64507	0.00291415	Up
OLFM4	4.66001	2.22033	2.59981	0.0305524	Up
CAMP	4.48098	2.16381	5.54715	0.0085985	Up
MMP9	3.9349	1.97633	3.18317	0.00643682	Up
RNASE3	3.6924	1.88456	3.28204	0.0548889	No change
MPO	3.52635	1.81818	3.26703	0.0229808	Up
RNASE2	3.47597	1.79742	4.66193	0.0279163	Up
CTSG	3.38866	1.76071	3.69343	0.0482434	Up
S100P	3.38626	1.75969	5.77901	0.00359395	Up
ELANE	3.33006	1.73555	3.38742	0.0367839	Up
SLPI	3.30673	1.72541	3.59242	0.0439357	Up
S100A8	3.27127	1.70985	8.90193	0.00300238	Up
CDA	3.21471	1.68469	2.70035	0.00230636	Up
CRISP3	3.19042	1.67375	1.27562	0.0715244	No change
ORM1	3.05292	1.61019	2.88031	0.000916336	Up
HBD	2.87278	1.52245	3.14251	0.108344	No change
MCEMP1	2.81588	1.49359	3.12828	0.000199265	Up
FKBP9	2.7657	1.46765	3.56443	0.157689	No change
AZU1	2.59814	1.37748	3.18248	0.0404313	Up
FCN1	2.54141	1.34563	4.16275	0.0103107	Up
RBP7	2.50716	1.32606	4.14917	0.0888661	No change
MMP8	2.4943	1.31864	1.14728	0.0854722	No change
SIGLEC5	2.45441	1.29537	2.27683	0.0255131	Up
FOLR3	2.45383	1.29504	2.65024	0.0138222	Up
HBB	2.42961	1.28073	5.69845	0.0787042	No change
KRT1	2.40319	1.26495	2.78446	0.0526976	No change
CD24	2.39077	1.25747	3.939	0.0599796	No change
PRG2	2.32838	1.21933	2.47461	0.128769	No change
CHI3L1	2.31273	1.2096	2.17578	0.0137689	Up
TCN1	2.29341	1.19749	1.54033	0.0978057	No change
BST1	2.2911	1.19604	3.17755	0.0119553	Up
CYP4F3	2.24301	1.16544	0.92	0.0614114	No change
PYGL	2.24204	1.16481	3.7472	0.0631894	No change
ZBTB16	2.23002	1.15705	4.14632	0.172313	No change
VNN1	2.20318	1.13959	1.06189	0.0577373	No change
MGAM	2.19757	1.13591	1.70684	0.125483	No change
KCNJ2	2.18652	1.12863	1.58898	0.0724693	No change
SMIM24	2.15544	1.10798	1.47979	0.00625352	Up
CEACAM6	2.14586	1.10156	1.45654	0.0385435	Up
RAB13	2.10801	1.07588	2.87857	0.0332191	Up
QPCT	2.07926	1.05607	1.62368	0.100042	No change
VSTM1	2.0471	1.03358	2.79739	0.0449109	Up
CSF3R	1.9912	0.993635	2.68845	0.0734661	No change
ALOX12	1.98818	0.991447	1.90701	0.0528775	No change
CLEC4D	1.98049	0.98586	0.897574	0.0584482	No change
KIF18B	1.97805	0.984081	2.23123	0.0580445	No change
HCK	1.96994	0.978152	4.56271	0.0623711	No change
LOC102723692	1.96046	0.971191	3.16003	0.0147784	Up
RETN	1.9539	0.966353	3.49056	0.0548248	No change
HDC	1.93466	0.952081	2.15535	0.207986	No change
LAIR2	1.9343	0.951814	5.17995	0.389258	No change
MNDA	1.93113	0.949445	2.90609	0.244237	No change
PF4	1.92238	0.942893	6.47342	0.128037	No change
CCDC18-AS1	1.91124	0.934506	6.60631	0.0828821	No change
CLC	1.9111	0.934404	6.31689	0.323589	No change
NFE2	1.90357	0.928705	3.04875	0.1161	No change
OSCAR	1.9003	0.926224	2.83714	0.0396889	Up
CD14	1.8981	0.924558	3.19306	0.168128	No change
RPRM	1.89808	0.924538	2.91189	0.227445	No change
CHIT1	1.88794	0.916812	2.12548	0.0629967	No change
CSTA	1.87881	0.909818	5.79241	0.0367806	Up
AHSP	1.86616	0.90007	2.04014	0.107402	No change
EBF1	1.86333	0.897884	3.06583	0.180237	No change
IGHD	1.86034	0.895566	3.44025	0.0617799	No change
LOC643072	1.85942	0.894854	2.03219	0.0281642	Up
RBPMS2	1.85516	0.89154	2.57095	0.0279246	Up
CH25H	1.84499	0.883611	0.949714	0.0358786	Up
CFD	1.8391	0.878998	4.86474	0.243705	No change
ICAM4	1.83044	0.872191	3.26839	0.121242	No change
IL1R2	1.82688	0.86938	1.50817	0.0217209	Up
LYZ	1.82665	0.8692	6.40271	0.129398	No change
G0S2	1.82628	0.868909	5.57688	0.236277	No change
RAB31	1.82414	0.867216	4.21653	0.0671504	No change
TMEM170B	1.81523	0.860156	1.62602	0.19873	No change
C17orf97	1.81517	0.860103	3.36243	0.263204	No change
TWIST1	1.81502	0.859983	3.21003	0.163508	No change
TMEM132C	1.79359	0.842852	3.64971	0.378819	No change
OLR1	1.79131	0.841016	0.581603	0.162252	No change
TOLLIP-AS1	1.79122	0.84094	3.30207	0.194233	No change
NRGN	1.79015	0.840081	4.49383	0.129965	No change
RASGRP4	1.76939	0.82325	5.03517	0.0492759	Up
PTX3	1.76624	0.820678	0.503086	0.026254	Up
TBC1D8	1.76405	0.818889	1.76059	0.106369	No change
LOC101929988	1.76154	0.816834	2.66569	0.148134	No change
LRRK2	1.75924	0.814955	2.6319	0.350167	No change
LOC102724587	1.75828	0.814164	0.98959	0.113556	No change
EPX	1.75207	0.809062	0.86946	0.231947	No change
STEAP4	1.74996	0.80732	1.95718	0.147561	No change
DEFB1	1.74766	0.805424	1.33353	0.201905	No change
TREML1	1.74364	0.802098	3.23189	0.217246	No change
IGKC	1.72847	0.789492	3.6133	0.0370826	Up
PRG3	1.72414	0.785881	0.97779	0.225179	No change
TLR2	1.71705	0.779933	1.17102	0.0692612	No change
LINC00893	1.71056	0.77447	2.343	0.105078	No change
2022-03-01	1.70453	0.769373	2.53996	0.316097	No change
PPBP	1.69529	0.761534	7.81926	0.135381	No change
GNAZ	1.69059	0.757525	6.09642	0.0988538	No change
DNTT	1.68969	0.756756	0.972188	0.208385	No change
SDC1	1.68363	0.751576	1.85241	0.0738792	No change
CD177	1.68066	0.749028	1.59804	0.131604	No change
MROH6	1.67916	0.747738	3.55835	0.0754069	No change
PXMP2	1.67269	0.742172	4.32597	0.0778396	No change
ZNF185	1.66959	0.739492	3.88078	0.107447	No change
TMEM138	1.66766	0.737827	4.3681	0.00519414	Up
LILRA3	1.6652	0.735697	3.2221	0.153134	No change
NCF4	1.6631	0.733871	5.74371	0.0687376	No change
ESAM	1.66022	0.731373	3.67777	0.312084	No change
ADIPOQ	1.65737	0.728897	3.89289	0.63986	No change
NLRP12	1.65721	0.728757	2.34277	0.0339661	Up
XK	1.6566	0.728223	1.23366	0.332567	No change
LGALSL	1.65244	0.724599	2.2367	0.0457854	Up
GGTA1P	1.64601	0.71897	2.33036	0.0805391	No change
IRAK3	1.64539	0.718434	1.42056	0.0964748	No change
CLEC4E	1.64525	0.718304	1.44467	0.0227953	Up
SYK	1.64481	0.717925	3.07459	0.316593	No change
CYSTM1	1.64365	0.716903	5.77148	0.0798267	No change
IMPA2	1.64255	0.71594	4.0819	0.239555	No change
PIWIL4	1.64211	0.715549	1.30707	0.0280936	Up
TRIM51	1.64145	0.714969	0.812236	0.103197	No change
ECRP	1.64102	0.714597	1.767	0.0810678	No change
ADM	1.64031	0.713964	3.5818	0.155824	No change
MS4A3	1.63901	0.712827	2.53328	0.337134	No change
PGLYRP1	1.6354	0.709645	3.16393	0.0746472	No change
TNS1	1.63444	0.708796	2.76516	0.242074	No change
CNRIP1	1.63408	0.708478	3.26257	0.355733	No change
RYR3	1.63261	0.707177	0.472456	0.000218249	Up
SLC15A2	1.63234	0.706941	1.11508	0.138203	No change
DHRS9	1.63128	0.706005	1.26977	0.025815	Up
VCAN	1.63074	0.705529	1.56899	0.0857252	No change
FGD4	1.62886	0.70386	0.956975	0.0394712	Up
ROGDI	1.62725	0.702433	5.16087	0.230538	No change
PTGS2	1.62473	0.7002	1.37126	0.170917	No change
CYTOR	1.6213	0.69715	1.36252	0.0540848	No change
KDM5D	1.61976	0.69578	4.01596	0.623932	No change
GS1-24F4.2	1.61953	0.695575	0.549147	0.196198	No change
KCTD3	1.61735	0.693629	1.02189	0.143638	No change
PADI4	1.61722	0.693516	2.14056	0.0163876	Up
P2RY13	1.61118	0.688114	1.60091	0.239046	No change
PEAR1	1.60833	0.685565	2.90535	0.184352	No change
CEBPE	1.60641	0.683836	3.60249	0.133894	No change
P2RX1	1.60543	0.682963	3.15805	0.170868	No change
EPB42	1.60142	0.679352	0.972599	0.132374	No change
GJA1	1.5941	0.672744	2.46318	0.502137	No change
FABP4	1.59392	0.672575	4.18217	0.685326	No change
DUBR	1.59207	0.670906	0.787788	0.0298998	Up
TM4SF20	1.59199	0.670834	0.868718	0.185079	No change
CDK5	1.59158	0.670457	5.02859	0.239794	No change
HSD3B7	1.59143	0.670321	2.83598	0.0882213	No change
THBS4	1.5904	0.66939	2.71325	0.262841	No change
DHX32	1.58874	0.667879	2.63053	0.090728	No change
SPARC	1.58528	0.66474	4.45438	0.503205	No change
CD36	1.58484	0.664338	3.34485	0.457984	No change
ANKHD1	1.58417	0.663725	3.88681	0.218218	No change
LILRB2	1.58135	0.661157	4.34448	0.169296	No change
CCDC137	1.57802	0.658117	4.21001	0.129482	No change
GRN	1.57584	0.656118	4.68464	0.247197	No change
RPS4Y1	1.57434	0.654749	6.51991	0.74127	No change
LXN	1.57388	0.654328	3.70447	0.0111359	Up
RGS9BP	1.57342	0.653902	0.709316	0.127225	No change
RAB32	1.57026	0.651	2.01136	0.146042	No change
SPART-AS1	1.56998	0.650742	0.555528	0.0219896	Up
PROM1	1.56912	0.649957	0.478934	0.0345192	Up
C6	1.56878	0.649646	2.20628	0.486671	No change
PIK3IP1-AS1	1.56866	0.64953	4.62907	0.102371	No change
CLEC12A	1.56488	0.646051	1.25858	0.112444	No change
ZMIZ1-AS1	1.55819	0.639873	1.23894	0.0209782	Up
ERV3-2	1.55818	0.639859	1.45497	0.0995584	No change
CLEC1B	1.55571	0.637574	1.72777	0.0611254	No change
UGT2B28	1.55239	0.634493	1.2486	0.00478356	Up
SLC4A1	1.55237	0.634474	0.851742	0.0961539	No change
MS4A14	1.54739	0.629833	1.04136	0.0893652	No change
RGS18	1.54595	0.628493	3.18891	0.477046	No change
FUT1	1.54127	0.624121	2.49597	0.200177	No change
LPCAT2	1.53915	0.622131	1.39206	0.24071	No change
ST3GAL6	1.53868	0.621692	0.880964	0.0281755	Up
WFDC21P	1.53797	0.621024	2.55209	0.288897	No change
TSPAN33	1.5368	0.619928	5.41822	0.196611	No change
FCGR2B	1.53605	0.619222	4.53218	0.316146	No change
IGLC1	1.53302	0.616379	3.57449	0.085304	No change
MBOAT2	1.53251	0.615895	1.13255	0.159841	No change
CD19	1.53148	0.614929	3.60808	0.347974	No change
ACKR1	1.52978	0.613323	2.05468	0.386227	No change
DTX1	1.52864	0.612249	4.88418	0.279168	No change
REPS2	1.52821	0.611844	1.44193	0.0671872	No change
MSRB1	1.52821	0.61184	6.00415	0.185595	No change
CPA3	1.52771	0.611368	1.71358	0.485409	No change
PLIN1	1.52599	0.609747	4.42591	0.697694	No change
CLEC5A	1.52598	0.60974	0.383897	0.17067	No change
DAAM2	1.52593	0.609688	1.97363	0.223566	No change
F3	1.52535	0.609144	3.14725	0.417696	No change
KRT73	1.52376	0.60764	2.84634	0.271991	No change
CAV1	1.51868	0.602817	3.60617	0.631239	No change
ZFP57	1.51715	0.601365	1.66284	0.383179	No change
EGR3	1.51396	0.598324	1.52291	0.115556	No change
CDKN1A	1.5134	0.597798	4.10431	0.302096	No change
SLC9A3-AS1	1.51251	0.596946	6.37563	0.20636	No change
MRAP2	1.51119	0.595684	0.496991	0.102084	No change
LINC00597	1.51064	0.595162	0.679397	0.00634934	Up
LOC100132686	1.50925	0.593834	0.869311	0.00646856	Up
PTGS1	1.50872	0.593324	3.07116	0.153532	No change
OSBPL1A	1.50855	0.593162	1.96339	0.0974695	No change
SERPINI2	1.508	0.592635	0.429535	0.256201	No change
TAL1	1.50676	0.59145	2.02126	0.0253266	Up
FCGR2A	1.50646	0.591163	3.30607	0.129725	No change
UTS2	1.5051	0.589862	1.58945	0.250699	No change
CPED1	1.50459	0.589369	1.77101	0.189121	No change
FCGR1A	1.50297	0.587814	1.00118	0.0573879	No change
GLDN	1.5015	0.586405	1.23504	0.0507407	No change
BEX1	1.50112	0.58604	1.1151	0.123003	No change
CEACAM1	1.50107	0.585995	2.40586	0.0402727	Up
INPP1	1.50069	0.585627	4.29815	0.0799712	No change
TMEM176A	1.50058	0.585516	1.53982	0.180353	No change
IGLJ3	1.5	0.584958	3.83471	0.18469	No change
ARG1	1.49803	0.583063	0.754648	0.0621259	No change
P2RX5	1.49744	0.582499	7.53692	0.154574	No change
ATP8B4	1.49622	0.581323	0.898245	0.254333	No change
SCO2	1.49404	0.579222	5.31152	0.447687	No change
C1RL-AS1	1.49291	0.578123	1.83195	0.0557507	No change
SLC22A16	1.49228	0.57752	0.486363	0.195119	No change
IGLL3P	1.49219	0.57743	5.93093	0.145941	No change
INHBA	1.49192	0.577168	0.687465	0.0025181	No change
PRTN3	1.48999	0.575301	1.20704	0.160507	No change
SND1-IT1	1.48817	0.573542	2.27303	0.144671	No change
CD300LF	1.48782	0.573197	3.62747	0.320764	No change
ALDH1A1	1.48625	0.571672	2.28611	0.330978	No change
PRAM1	1.48389	0.569383	2.98014	0.361984	No change
FPR1	1.48349	0.568991	2.53824	0.0408723	No change
HOMER2	1.48311	0.568625	0.478192	0.107055	No change
CREB5	1.48276	0.568285	1.05677	0.0258378	No change
CA2	1.48234	0.567874	1.55326	0.368445	No change
LINC01013	1.48181	0.567358	0.830493	0.190585	No change
ACCS	1.48167	0.567225	5.29526	0.164616	No change
LOC105373383	1.4791	0.564718	3.06623	0.359486	No change
LZTR1	1.47883	0.564454	5.70487	0.297338	No change
DOK3	1.47849	0.564121	3.30074	0.0626478	No change
CPA5	1.47464	0.560366	4.27832	0.500604	No change
APOLD1	1.47423	0.559966	2.54409	0.369387	No change
ALDOAP2	1.474	0.559734	1.05688	0.244152	No change
IFI44L	1.46938	0.55521	3.0794	0.29713	No change
SLC52A2	1.46915	0.554981	4.92899	0.322599	No change
ASS1	1.46806	0.553908	3.0495	0.522386	No change
IRF5	1.46731	0.553177	3.34451	0.0634687	No change
LILRA2	1.46731	0.553169	2.90451	0.22892	No change
PILRA	1.46721	0.553077	4.51458	0.325038	No change
HLA-DRB4	1.46548	0.551371	2.84603	0.339249	No change
RNASEH2A	1.46452	0.550432	5.03351	0.441538	No change
LGALS12	1.46414	0.550056	2.53253	0.472834	No change
GPR84	1.46231	0.548248	0.537683	0.15181	No change
CRIM1	1.46065	0.546614	3.90322	0.157788	No change
TUBB1	1.46036	0.546329	3.6055	0.291364	No change
PPP1R17	1.46013	0.546094	1.48884	0.267708	No change
AMT	1.4587	0.544679	5.31734	0.236355	No change
SPATA1	1.45638	0.542384	2.31644	0.234442	No change
RHOBTB1	1.45609	0.5421	1.38327	0.187869	No change
HTR7P1	1.45587	0.541884	1.65678	0.046288	No change
LOC100506406	1.45569	0.5417	0.631344	0.0163239	No change
PRR14	1.45464	0.540665	5.80205	0.336146	No change
ASF1B	1.45462	0.540642	3.32328	0.168297	No change
BMF	1.45307	0.539102	4.00072	0.0941227	No change
SERPINB2	1.45087	0.536923	0.303057	0.151696	No change
CA1	1.45076	0.536807	0.626917	0.109869	No change
LOXL3	1.44946	0.535519	1.64963	0.115619	No change
FNDC1	1.44942	0.535472	1.07172	0.282561	No change
NLRX1	1.44813	0.534188	3.7946	0.360762	No change
IFT22	1.44804	0.534101	2.32691	0.054262	No change
PDZK1IP1	1.44704	0.533106	3.25723	0.482884	No change
PDGFC	1.44627	0.532332	1.22515	0.118414	No change
LDLRAD3	1.44574	0.53181	3.29083	0.364324	No change
FCGR1B	1.44565	0.531721	1.35549	0.238493	No change
HTRA1	1.44407	0.530138	2.67344	0.531687	No change
LRRC18	1.44361	0.529679	0.673462	0.0984757	No change
MFAP4	1.44222	0.528291	2.2162	0.533386	No change
HMBS	1.44148	0.527551	4.81171	0.376075	No change
LOC100132077	1.43977	0.52584	0.606603	0.0516871	No change
NEURL1B	1.43835	0.524416	1.90954	0.351413	No change
KRT72	1.43712	0.52318	3.8481	0.404911	No change
PRKAR2B	1.43559	0.521641	3.54771	0.560593	No change
LEPR	1.43486	0.520913	0.549143	0.0528476	No change
CNTNAP1	1.43484	0.52089	2.96984	0.125765	No change
SRGAP2	1.43415	0.520199	1.07917	0.2621	No change
FOSB	1.43239	0.518423	6.32881	0.312859	No change
PRB3	1.43211	0.518146	1.92315	0.129093	No change
ITGA2B	1.43171	0.517736	2.42811	0.139893	No change
PDK4	1.42878	0.514785	2.06992	0.23183	No change
PTGFRN	1.42764	0.513628	1.79194	0.0976485	No change
LY86	1.42723	0.513221	5.97731	0.252068	No change
MEIS3P1	1.42605	0.512028	2.59541	0.208491	No change
COQ6	1.42593	0.511898	4.46254	0.162025	No change
CAHM	1.42517	0.511132	2.12144	0.102963	No change
GTF2H4	1.42507	0.51103	4.96188	0.451458	No change
FLJ42351	1.42473	0.510685	2.89981	0.26818	No change
RRAGD	1.42465	0.510611	3.65456	0.239034	No change
GEN1	1.42454	0.510497	0.847907	0.196899	No change
WASF3	1.42401	0.509963	1.87786	0.23365	No change
CA3	1.42379	0.509732	1.51802	0.371269	No change
FAM110C	1.42257	0.508496	0.71564	0.0632668	No change
MS4A4A	1.42236	0.508284	1.31025	0.0971353	No change
ZNF467	1.42164	0.507557	3.67643	0.292207	No change
PPFIA4	1.41935	0.505229	1.47812	0.168429	No change
RAB4B	1.41903	0.504904	0.557586	0.196329	No change
FOXM1	1.41895	0.504827	3.92029	0.108353	No change
AATBC	1.41866	0.504525	2.82272	0.114006	No change
PTGES	1.41775	0.503601	2.55252	0.0614616	No change
GLT1D1	1.41632	0.502152	1.7608	0.161927	No change
KIT	1.4157	0.501514	1.32337	0.10445	No change
LOC101928152	1.41558	0.501395	6.73569	0.0942947	No change
ANKDD1A	1.41541	0.501218	2.91427	0.219683	No change
PLOD2	1.41533	0.501139	1.17941	0.264273	No change
GFOD1	1.41508	0.500882	1.47156	0.0310941	No change
MRPS26	1.41499	0.500787	5.8723	0.505897	No change
SHOX2	1.41494	0.500738	0.914428	0.01796	No change
LYG1	1.4148	0.500598	3.2521	0.0727851	No change
PCDH9	1.41471	0.500507	1.20982	0.064158	No change
CMTM5	1.41339	0.49916	2.84567	0.458563	No change
GADD45A	1.41313	0.498891	5.7042	0.0478336	No change
IGFBP7	1.41225	0.497999	3.09949	0.337367	No change
APCDD1	1.41219	0.497929	2.35415	0.535869	No change
SPATA33	1.41142	0.497151	2.92874	0.10684	No change
SLC11A1	1.41074	0.496451	2.82749	0.0120442	No change
TREM1	1.41011	0.495804	1.87414	0.245586	No change
SHCBP1	1.40895	0.494617	0.266188	0.130792	No change
ZNF521	1.40871	0.494377	1.56323	0.230104	No change
LDLRAD4-AS1	1.40817	0.493824	1.86229	0.237373	No change
ICA1	1.40813	0.493779	2.87775	0.0415074	No change
SLC25A37	1.4079	0.493541	4.40295	0.0524832	No change
CDO1	1.40688	0.492497	1.67489	0.410049	No change
PIMREG	1.40687	0.492494	1.04219	0.114209	No change
JADE3	1.40683	0.492446	1.82197	0.394358	No change
ZNF788P	1.40527	0.49085	1.13144	0.243598	No change
ARL16	1.40521	0.490782	6.06265	0.104005	No change
FAM46A	1.40347	0.489001	2.87088	0.139361	No change
ZNF48	1.40233	0.487826	5.37253	0.236415	No change
EFNA4	1.4022	0.487692	4.64999	0.433822	No change
PF4V1	1.40046	0.485899	1.00667	0.177767	No change
GYG2	1.40004	0.485466	2.93963	0.60717	No change
ZBTB49	1.3998	0.485222	3.64936	0.010072	No change
TCF4	1.39895	0.484344	3.59545	0.400626	No change
KMO	1.39873	0.484118	1.23057	0.464535	No change
IGHM	1.39863	0.484011	5.75464	0.38422	No change
DPT	1.39849	0.483867	3.1217	0.668986	No change
LOC200772	1.39848	0.483864	2.37403	0.225888	No change
IGK	1.39616	0.481466	3.66662	0.074638	No change
COLQ	1.39609	0.481389	4.04856	0.265333	No change
HOTS	1.39605	0.481355	3.40755	0.701306	No change
AQP11	1.39418	0.479422	2.18267	0.0646596	No change
C14orf178	1.39373	0.478952	0.945366	0.0609454	No change
LOC105377276	1.39354	0.478759	0.754164	0.101468	No change
SORT1	1.39341	0.478622	1.63524	0.14004	No change
TTC7B	1.39311	0.47831	3.20563	0.178622	No change
MSS51	1.39295	0.478141	3.87763	0.24961	No change
DAPK1-IT1	1.39248	0.477657	0.617251	0.128984	No change
TXLNGY	1.39164	0.476787	1.75166	0.525761	No change
RBM34	1.39018	0.475267	0.720607	0.0541648	No change
NAGK	1.39012	0.475204	6.73713	0.258622	No change
MGLL	1.38972	0.474792	2.96803	0.541403	No change
ACRBP	1.38964	0.474715	3.76876	0.459566	No change
LOC100286925	1.38905	0.474099	2.31397	0.128679	No change
CAV2	1.38904	0.474086	2.47629	0.547139	No change
SPAG1	1.38857	0.473595	1.73335	0.392747	No change
FNBP1L	1.38818	0.473189	1.96462	0.460637	No change
SRGAP2C	1.38776	0.472755	3.30168	0.262468	No change
MMP28	1.38772	0.472713	3.43552	0.366626	No change
LOC100506476	1.38728	0.47226	2.22131	0.309769	No change
TOP2A	1.38641	0.471355	0.649692	0.225529	No change
LOC100652768	1.38588	0.470799	5.06456	0.426028	No change
CRISP2	1.38507	0.469961	0.324016	0.118882	No change
PTAFR	1.38413	0.468977	2.21761	0.101036	No change
FCGR2C	1.38401	0.468856	2.98671	0.0603494	No change
JCHAIN	1.38395	0.468796	4.94002	0.595879	No change
TEX38	1.38389	0.468732	0.993012	0.193515	No change
LINC02397	1.38367	0.468498	1.14006	0.414393	No change
SPARCL1	1.38366	0.468486	3.24938	0.759546	No change
NFKBIA	1.38365	0.468479	6.93995	0.364629	No change
MTG1	1.38336	0.468181	4.95283	0.167566	No change
MME	1.38331	0.468125	1.99822	0.339507	No change
KIFC2	1.38314	0.467947	5.51034	0.384834	No change
ADGRG3	1.38234	0.467115	1.16863	0.0615278	No change
CRYGN	1.38174	0.46649	1.93601	0.0993978	No change
LOC100505915	1.38111	0.465827	3.18551	0.236821	No change
KRBA2	1.38091	0.465615	1.21335	0.0954315	No change
TMEM86B	1.37984	0.464502	3.76383	0.376739	No change
KCNH2	1.37928	0.463918	2.33506	0.242969	No change
C2orf88	1.37924	0.463872	1.45117	0.154658	No change
AKAP12	1.37907	0.463695	2.02727	0.231643	No change
MLH1	1.37895	0.463571	4.30662	0.127142	No change
ZNF385A	1.37893	0.463554	3.07071	0.138235	No change
TRMT10B	1.37872	0.46333	2.52442	0.0120502	No change
TKT	1.37742	0.461972	5.8753	0.376187	No change
PAPSS2	1.3755	0.459955	1.56443	0.11708	No change
HCG27	1.37531	0.459759	2.89492	0.139428	No change
NUDT13	1.37507	0.459502	2.09615	0.00695042	No change
CLMP	1.37481	0.459228	2.03296	0.316535	No change
PLOD3	1.37437	0.45877	4.53504	0.434592	No change
KIF15	1.37435	0.458748	0.489841	0.329389	No change
ACSF2	1.37348	0.457833	4.09756	0.32272	No change
CUZD1	1.37262	0.456937	2.76919	0.301466	No change
LOC101927044	1.36922	0.45335	4.68693	0.269033	No change
ADGRL4	1.36851	0.452607	1.86394	0.631739	No change
LOC613266	1.36843	0.452517	0.536062	0.202193	No change
IGFLR1	1.36748	0.451518	6.67247	0.539492	No change
ASAP1-IT2	1.36733	0.451365	1.22618	0.0722743	No change
APOBEC3B	1.36618	0.450147	0.679056	0.122585	No change
LOC101928429	1.36535	0.449268	1.23064	0.199402	No change
AGPAT4-IT1	1.36528	0.449198	1.64169	0.040373	No change
BEND3	1.36512	0.449025	3.24573	0.0474515	No change
DDX3Y	1.36502	0.44892	1.70674	0.403096	No change
CMTM2	1.36343	0.447246	2.51724	0.424705	No change
HSPA6	1.36247	0.446227	3.24589	0.226585	No change
CCDC3	1.36236	0.44611	2.60969	0.531502	No change
MYH3	1.36217	0.445903	2.22669	0.111156	No change
PPP1R1A	1.35984	0.443441	2.88345	0.6951	No change
LRRC37BP1	1.35974	0.443336	0.408162	0.110262	No change
GAPT	1.35964	0.443228	0.809999	0.449253	No change
PCDH18	1.35953	0.44311	1.45747	0.350945	No change
FAT1	1.35933	0.442893	1.62112	0.548452	No change
INAVA	1.3591	0.442654	0.62006	0.090928	No change
LOC101928487	1.35904	0.442583	3.39758	0.184902	No change
ANPEP	1.35845	0.441963	1.31804	0.0125145	No change
LRMP	1.35818	0.441671	2.848	0.221681	No change
ZFP69	1.35772	0.441186	1.86839	0.48274	No change
VENTX	1.35685	0.440258	1.76679	0.168276	No change
MND1	1.35659	0.439988	0.794483	0.0658595	No change
LMBR1L	1.35564	0.438977	6.19618	0.445795	No change
MYO15B	1.35423	0.43747	4.39766	0.447795	No change
SOCS2-AS1	1.35405	0.437286	1.01927	0.121201	No change
FERMT2	1.35374	0.436946	2.00591	0.511323	No change
FXYD6	1.35369	0.436896	1.74719	0.28871	No change
PPP1R14A	1.35368	0.436883	2.21342	0.378384	No change
MMP25	1.35244	0.435567	2.67593	0.0840079	No change
IFNGR2	1.35191	0.435002	6.47805	0.0507906	No change
EPB41L2	1.35162	0.43469	2.83189	0.260891	No change
PNPLA6	1.35136	0.434411	5.81372	0.337571	No change
FAM185A	1.35023	0.433206	1.66735	0.00647904	No change
PPRC1	1.35005	0.433012	5.70085	0.203551	No change
ALDH2	1.35003	0.432992	5.80493	0.658581	No change
SLC7A7	1.35001	0.432966	5.36868	0.361952	No change
HEY1	1.34991	0.432866	2.4298	0.419156	No change
USP9Y	1.34991	0.432865	1.15196	0.45819	No change
FAM155B	1.34911	0.43201	0.860713	0.0855149	No change
BLVRB	1.34898	0.431873	5.56269	0.535164	No change
PVT1	1.34882	0.431698	4.91758	0.441019	No change
SPATA20	1.34877	0.431644	5.26181	0.517051	No change
TFEC	1.34874	0.431608	0.526923	0.119756	No change
NFKBID	1.34857	0.431436	2.46863	0.177316	No change
KCNMB3	1.3485	0.431353	1.15015	0.128166	No change
MAGI1-IT1	1.34822	0.431054	0.98879	0.0697073	No change
PCK2	1.34819	0.431028	6.55167	0.39875	No change
TTC21A	1.34809	0.430919	1.61771	0.0137951	No change
PRRT3-AS1	1.34789	0.430698	1.58779	0.366404	No change
COL18A1	1.34773	0.430527	4.4953	0.555934	No change
DLGAP5	1.34766	0.430456	0.489475	0.411596	No change
TSPO	1.34745	0.43023	7.96115	0.567213	No change
TSPAN16	1.34738	0.430162	1.8	0.00285843	No change
ADAMTSL4	1.34731	0.430077	1.62558	0.0474954	No change
ZNF296	1.34688	0.429617	2.62899	0.335476	No change
AKR1C3	1.34682	0.429561	5.22151	0.367774	No change
RING1	1.34672	0.429447	6.7137	0.329761	No change
CHST15	1.3464	0.429108	2.02636	0.277669	No change
COL3A1	1.34609	0.428776	1.88187	0.565323	No change
SNAI2	1.34588	0.428552	1.32714	0.127603	No change
BAMBI	1.34519	0.42781	1.30502	0.0582243	No change
LGALS4	1.34512	0.42773	3.01253	0.47494	No change
ZBP1	1.34457	0.427142	5.82976	0.235126	No change
ATP1B2	1.34387	0.426394	0.892318	0.0843223	No change
BCORP1	1.34385	0.426371	1.28935	0.261671	No change
LPL	1.34382	0.426342	3.31195	0.754701	No change
C5orf30	1.34374	0.426251	3.47077	0.390085	No change
SH3TC1	1.34335	0.425836	4.85706	0.573729	No change
MUC1	1.34318	0.425656	3.53088	0.292099	No change
CFAP44	1.34308	0.425542	0.967247	0.276337	No change
GYPB	1.34251	0.424934	1.25869	0.229919	No change
ALOX5	1.34212	0.424515	2.24498	0.0794672	No change
EIF1AY	1.34198	0.42436	1.48028	0.56383	No change
PI3	1.34173	0.424089	1.97136	0.392171	No change
TNS3	1.34107	0.423379	2.04189	0.200592	No change
PANK4	1.34096	0.42327	5.70736	0.505402	No change
DUS3L	1.34063	0.422913	3.53963	0.434055	No change
LOC101926907	1.34028	0.422536	2.45224	0.158281	No change
TSSK3	1.33962	0.421819	1.42487	0.134409	No change
LEP	1.33901	0.421166	2.67855	0.572226	No change
NEIL3	1.33887	0.421015	0.586431	0.0802803	No change
GAMT	1.33857	0.420689	3.75952	0.439576	No change
MYB	1.33831	0.420414	2.83499	0.280774	No change
ECHDC3	1.33819	0.420278	2.69992	0.495318	No change
ZNF575	1.33736	0.419388	4.96679	0.461996	No change
PCOLCE2	1.3373	0.419323	2.54395	0.608434	No change
LOC100506472	1.3366	0.418572	2.20124	0.0801319	No change
PLAUR	1.33639	0.418341	2.73708	0.372784	No change
MRPL45P2	1.33637	0.418321	3.27067	0.266866	No change
LPAR2	1.33572	0.417622	5.1915	0.417758	No change
ACSL1	1.33556	0.417447	4.14918	0.561953	No change
DDX43	1.3355	0.417376	0.84123	0.127896	No change
PPIC	1.33466	0.416467	1.9246	0.491345	No change
FGF13	1.33455	0.416354	0.945637	0.251157	No change
TNFAIP6	1.33427	0.416048	0.672019	0.0411053	No change
SLC22A15	1.3339	0.415652	1.04325	0.264635	No change
RNF182	1.33383	0.415577	0.679117	0.242852	No change
DDIT4	1.33383	0.415575	9.73048	0.0667818	No change
LINC02325	1.3338	0.415547	1.06983	0.00501506	No change
SPDYE2	1.3338	0.415542	4.64761	0.391859	No change
SPAG5	1.33354	0.415258	1.98059	0.0836159	No change
HAL	1.33345	0.415163	1.0862	0.142366	No change
SIRPA	1.3334	0.415107	2.8559	0.152129	No change
CDK5RAP3	1.3329	0.414565	7.85165	0.319814	No change
ADH1B	1.3328	0.414456	2.10791	0.641887	No change
CELF6	1.33278	0.41444	2.46795	0.116772	No change
ASB13	1.33231	0.413932	5.02236	0.343176	No change
EZH2	1.33192	0.41351	4.21	0.498388	No change
TNFSF13	1.33177	0.413344	5.28191	0.195644	No change
LINC00266-1	1.3308	0.412292	1.41457	0.275003	No change
GPR34	1.33062	0.412098	0.420941	0.0463889	No change
NME4	1.32925	0.410612	5.93076	0.503762	No change
MS4A7	1.32925	0.410612	2.47241	0.511967	No change
SLC24A4	1.32884	0.410172	1.03015	0.169642	No change
GSDME	1.32827	0.409543	0.46733	0.0159922	No change
CIDEC	1.32807	0.409327	4.34446	0.66895	No change
LOC100130872	1.32775	0.408983	3.5431	0.0799408	No change
CBFA2T3	1.32761	0.40883	3.52261	0.408448	No change
ATP6V1G3	1.32734	0.408536	1.19231	0.0435939	No change
CDC45	1.32709	0.408271	1.55618	0.0662585	No change
LOC101929289	1.32704	0.408214	1.85686	0.0662699	No change
LINC00892	1.32694	0.4081	1.00051	0.178134	No change
TCEA2	1.32692	0.408078	3.61175	0.309793	No change
ADCY10P1	1.32665	0.407785	1.70586	0.0355448	No change
CRTC2	1.32573	0.406784	5.6548	0.459054	No change
CLEC4A	1.32556	0.406605	3.27232	0.418155	No change
SMC6	1.32543	0.406464	3.02611	0.505054	No change
DBH-AS1	1.32479	0.405765	3.21969	0.356964	No change
SLC22A4	1.32424	0.405165	0.355228	0.0967092	No change
TTTY15	1.32414	0.405059	1.01889	0.421933	No change
CCR3	1.32412	0.405031	2.24207	0.526155	No change
SEMA4B	1.32364	0.404511	3.88248	0.410814	No change
KLF1	1.32327	0.404102	0.949284	0.232377	No change
REXO5	1.323	0.403811	1.24532	0.151942	No change
GPSM1	1.3229	0.403699	2.27887	0.12726	No change
LEF1-AS1	1.32284	0.403641	6.00847	0.307487	No change
LILRB3	1.32231	0.403062	4.38463	0.326072	No change
RRN3P3	1.32222	0.402963	3.72719	0.195266	No change
APLNR	1.32196	0.402674	1.48234	0.47824	No change
COL5A2	1.32151	0.402192	1.35711	0.340275	No change
TYROBP	1.32148	0.402156	7.98345	0.55247	No change
CADPS2	1.32102	0.401651	1.59949	0.463113	No change
ADGRE3	1.32073	0.401338	1.304	0.0714935	No change
HLX	1.32018	0.400734	3.14268	0.113987	No change
PRKY	1.31998	0.400513	1.61039	0.413819	No change
UPP1	1.31982	0.400342	8.53302	0.28698	No change
ZNF354A	1.31963	0.400137	2.87329	0.334614	No change
PHYKPL	1.3193	0.399776	4.97107	0.253535	No change
RIPK3	1.31855	0.398956	5.64956	0.421525	No change
SELENBP1	1.31825	0.398627	3.77734	0.661925	No change
POMZP3	1.31822	0.398595	5.49253	0.527296	No change
NHLH1	1.31803	0.398381	1.51759	0.125484	No change
SAAL1	1.31784	0.398176	3.73322	0.321973	No change
CYC1	1.31764	0.397951	6.57119	0.600065	No change
LOC100996455	1.31659	0.39681	0.811539	0.431029	No change
DCAF4L1	1.31657	0.396779	0.58802	0.203042	No change
PIP	1.31655	0.396762	0.747397	0.248158	No change
KIF13A	1.31655	0.396758	2.09111	0.170881	No change
LINC00566	1.31635	0.396541	0.431626	0.139676	No change
SPI1	1.3161	0.396273	3.71082	0.295977	No change
A1BG-AS1	1.31599	0.396151	4.35807	0.472545	No change
BEST1	1.31595	0.396108	2.77309	0.228411	No change
NEK8	1.31593	0.396081	3.11562	0.248185	No change
SLC25A35	1.31589	0.396042	2.67711	0.21874	No change
GAA	1.31514	0.39522	4.61933	0.489133	No change
KLK1	1.31416	0.39414	3.32641	0.382823	No change
HBM	1.31288	0.392733	1.27092	0.236111	No change
AMOTL2	1.31272	0.392564	2.10101	0.57393	No change
SCN9A	1.31255	0.392378	0.367516	0.085105	No change
NANOG	1.31248	0.392293	0.602287	0.0300412	No change
GHDC	1.3121	0.391883	4.44581	0.552261	No change
CCDC113	1.31201	0.391777	0.618157	0.187839	No change
LY6G5C	1.31178	0.391522	4.21005	0.477784	No change
SIGLEC6	1.3116	0.391322	0.634996	0.214384	No change
LOC100506844	1.31144	0.391152	1.94118	0.00334369	No change
RAP1GAP2	1.31141	0.391116	4.83833	0.221635	No change
QTRT1	1.31083	0.390479	4.0156	0.534603	No change
HMHB1	1.31067	0.390302	0.779025	0.19754	No change
RNPEP	1.31049	0.390102	5.36997	0.424678	No change
HCAR3	1.31045	0.390057	1.51032	0.329178	No change
TUBG2	1.31013	0.389711	3.73061	0.485596	No change
NYNRIN	1.31005	0.389618	2.11493	0.358695	No change
SHPK	1.31	0.389564	3.91754	0.470325	No change
AQP9	1.30992	0.389482	0.93825	0.14652	No change
FAM13A-AS1	1.30968	0.389218	3.5183	0.274799	No change
LINC01751	1.30959	0.389117	0.602029	0.181254	No change
BCL2L2	1.30884	0.388293	1.49228	0.23333	No change
ACSM2A	1.30875	0.388192	0.344981	0.22935	No change
HIST1H2AC	1.30841	0.387813	7.00805	0.205024	No change
HIST2H2AA3	1.30836	0.387757	7.0218	0.512179	No change
ARRDC4	1.30819	0.38757	1.23554	0.340521	No change
ST5	1.30815	0.387523	1.72189	0.169815	No change
CYR61	1.308	0.387364	1.8656	0.59004	No change
C10orf143	1.30767	0.387001	5.91815	0.288916	No change
FBXO40	1.30746	0.38677	0.667277	0.0745759	No change
SERPINB6	1.30745	0.386757	3.66065	0.232261	No change
LOC105374809	1.30715	0.386424	1.58874	0.44636	No change
DMTN	1.30703	0.386287	5.32121	0.508499	No change
MRPL28	1.30683	0.386073	6.40345	0.545603	No change
ENDOU	1.30677	0.386007	0.529697	0.0656153	No change
LCN8	1.30668	0.385906	0.779158	0.0752509	No change
BOC	1.30646	0.38566	2.11859	0.073352	No change
FOS	1.30623	0.385411	7.61935	0.617038	No change
PGM3	1.30615	0.385326	1.51747	0.346927	No change
ITM2C	1.30597	0.385125	6.8656	0.353893	No change
ACAP1	1.30585	0.384989	6.85225	0.385382	No change
VEGFA	1.30582	0.384956	1.74654	0.0633605	No change
ABHD4	1.3057	0.384819	2.91692	0.32594	No change
HTR2B	1.30542	0.384514	1.88842	0.436564	No change
LRRC4	1.30501	0.38406	1.46052	0.113832	No change
HK3	1.30447	0.383467	2.30998	0.279745	No change
LINC00260	1.3041	0.383054	1.76791	0.21009	No change
PNMA6A	1.3039	0.382836	1.97936	0.100495	No change
HOXC10	1.30361	0.382511	0.679954	0.368395	No change
NME9	1.30347	0.382355	1.25046	0.505251	No change
ZNF692	1.3031	0.381945	6.3322	0.568669	No change
FASTKD1	1.30304	0.381881	4.8345	0.537498	No change
AEBP1	1.30303	0.381869	5.73408	0.517389	No change
FRG1BP	1.30301	0.381845	1.52152	0.187291	No change
NAMPT	1.3027	0.38151	2.67444	0.450292	No change
VEGFB	1.30153	0.380214	3.55138	0.470258	No change
BLM	1.30137	0.38003	2.70201	0.401384	No change
FAM234A	1.3012	0.379839	4.72944	0.599946	No change
NOTCH2NL	1.30098	0.379594	7.21768	0.446067	No change
LOC100506302	1.30012	0.378644	1.69273	0.173717	No change
COL1A1	1.29949	0.377944	2.46141	0.46238	No change
MVB12A	1.2994	0.377846	4.53424	0.471753	No change
SNX21	1.29919	0.377616	3.041	0.250381	No change
TMEM132E	1.29918	0.377596	3.45359	0.218971	No change
CD72	1.29905	0.377452	3.5037	0.51391	No change
LINC02081	1.29805	0.376349	0.617953	0.151286	No change
SIPA1L2	1.29805	0.376347	1.24722	0.0557917	No change
EGR1	1.29798	0.376265	5.80546	0.379885	No change
TEFM	1.29766	0.375908	3.47477	0.262663	No change
DPEP2	1.29724	0.375444	7.99683	0.411187	No change
GFI1B	1.29703	0.375206	2.12249	0.399204	No change
TET2	1.29701	0.375185	1.73792	0.29069	No change
STAC3	1.29674	0.374894	2.82862	0.149154	No change
LOC145474	1.29659	0.374723	1.04446	0.326128	No change
LOC100507564	1.29655	0.374682	2.3854	0.396868	No change
PDXK	1.2964	0.374514	4.36291	0.30537	No change
GLA	1.29627	0.374364	5.39992	0.0993358	No change
HSPBAP1	1.29601	0.374082	3.85819	0.580031	No change
IQCC	1.2949	0.372845	1.56607	0.148979	No change
LYL1	1.29486	0.372795	2.96646	0.373832	No change
WNT16	1.29464	0.37255	1.24565	0.348073	No change
CLDN5	1.29453	0.372426	3.45004	0.509878	No change
LOC389834	1.29446	0.372355	1.60424	0.236751	No change
TMED6	1.29435	0.372228	2.35363	0.0951702	No change
C9orf3	1.29424	0.372105	1.3828	0.206428	No change
SBF2	1.29386	0.371682	1.88916	0.290306	No change
TMEM45A	1.29366	0.371454	1.75986	0.47459	No change
SNCA	1.29361	0.371403	2.01696	0.233086	No change
PGBD4	1.29351	0.371294	2.67979	0.223834	No change
LINC01342	1.29345	0.371219	0.923256	0.36667	No change
LOC102724814	1.29242	0.370071	4.77901	0.14233	No change
TTTY13	1.29233	0.369975	0.192559	0.0100898	No change
TNS2	1.29232	0.369967	3.35612	0.562203	No change
SLC22A1	1.2921	0.369716	1.21884	0.082087	No change
TMEM40	1.292	0.369601	2.6574	0.384904	No change
PXDC1	1.29192	0.369511	3.09022	0.457221	No change
UBAC1	1.29174	0.369317	6.06939	0.413712	No change
GP9	1.29169	0.369256	3.03532	0.26775	No change
NFAM1	1.29159	0.369146	3.5757	0.120352	No change
FOXP1-AS1	1.29154	0.369093	1.66661	0.149241	No change
CDK14	1.29133	0.368853	1.59209	0.109311	No change
CCND3	1.29123	0.368741	6.59555	0.168327	No change
GYPA	1.29081	0.368279	0.511719	0.268741	No change
CFAP126	1.29072	0.368172	1.00095	0.114458	No change
CYP27B1	1.29061	0.368054	0.65113	0.224292	No change
ZBED8	1.2906	0.368038	0.561153	0.0874096	No change
CXCL1	1.29046	0.36789	0.598699	0.224912	No change
NECTIN3	1.2903	0.367702	0.727337	0.244382	No change
SGO1	1.29018	0.367568	0.687527	0.218269	No change
CKMT2	1.29007	0.367446	1.01997	0.378905	No change
LINC00624	1.29004	0.367415	0.964644	0.290594	No change
ALDH3B1	1.29004	0.367413	2.43027	0.125129	No change
MUC8	1.29001	0.367386	2.47939	0.0585862	No change
GHR	1.28982	0.367172	2.53769	0.722654	No change
LOC101928988	1.28917	0.366446	0.492005	0.00114755	No change
LOC101928424	1.28917	0.36644	1.3393	0.0763137	No change
CDR1	1.28902	0.366275	4.06701	0.80733	No change
LOC101928433	1.2889	0.366143	2.07913	0.231129	No change
APOD	1.28875	0.365969	3.75286	0.829541	No change
WASHC4	1.28845	0.365637	4.26272	0.540358	No change
CLPP	1.28815	0.365299	7.42689	0.612045	No change
TMEM121B	1.288	0.365131	0.914868	0.318353	No change
ARHGAP24	1.28787	0.364989	1.10695	0.343847	No change
ATAT1	1.28784	0.364951	1.94926	0.10077	No change
ANAPC4	1.28762	0.36471	5.96157	0.487061	No change
KRT2	1.28727	0.364311	2.56047	0.594683	No change
VAMP5	1.2872	0.364233	6.65165	0.68908	No change
LINC01260	1.28663	0.363603	3.92904	0.337628	No change
MS4A2	1.28655	0.36351	0.818119	0.18402	No change
HNMT	1.28605	0.362952	0.896963	0.121062	No change
GMNN	1.28593	0.362812	2.70069	0.383921	No change
LOC102724382	1.28583	0.3627	2.12327	0.330226	No change
RERGL	1.28559	0.362425	1.10227	0.404633	No change
HIST1H3C	1.28555	0.362388	4.73369	0.463159	No change
ADHFE1	1.28541	0.362231	5.63788	0.0717908	No change
IL33	1.28475	0.361493	0.908412	0.409434	No change
LUM	1.28454	0.361251	1.69955	0.584755	No change
THOC1	1.28444	0.361138	4.56939	0.419751	No change
C5AR1	1.28425	0.360927	5.47794	0.536367	No change
LMF2	1.28414	0.360802	5.86642	0.532723	No change
CTTN	1.28411	0.360766	1.54119	0.209479	No change
WLS	1.28408	0.360738	1.14273	0.228919	No change
CLEC14A	1.28336	0.359926	1.99459	0.385019	No change
GCK	1.28327	0.359825	1.16849	0.10759	No change
C8orf31	1.28293	0.359446	0.538304	0.031957	No change
ASL	1.28288	0.359391	4.82854	0.623376	No change
LOC100288570	1.28275	0.359237	0.987537	0.0222291	No change
C3	1.28268	0.359156	3.62275	0.744522	No change
MAMDC2-AS1	1.28258	0.35905	0.400852	0.145349	No change
ZSCAN18	1.28242	0.358871	4.55432	0.482981	No change
LOC100133315	1.28215	0.358562	2.63216	0.0586539	No change
TNFAIP2	1.28199	0.358389	3.12169	0.217563	No change
ZNF793-AS1	1.28184	0.358213	2.29509	0.163606	No change
DNTTIP1	1.28149	0.357827	5.36929	0.468795	No change
DGAT2	1.28136	0.357675	2.95768	0.653526	No change
NECAP2	1.28126	0.357566	6.51705	0.4234	No change
LYRM4	1.28075	0.35699	6.4198	0.494966	No change
SPC24	1.28027	0.356446	1.06986	0.126332	No change
KRT18	1.28019	0.356355	4.47238	0.63355	No change
TDH	1.28008	0.35624	0.855403	0.146259	No change
LINC01431	1.28008	0.356234	2.66766	0.398363	No change
SLC16A5	1.28004	0.356185	4.07545	0.498317	No change
KIF24	1.27972	0.355825	0.272296	0.00619544	No change
RARRES2	1.27969	0.355796	3.06329	0.743065	No change
IGH	1.27967	0.355776	2.63289	0.137449	No change
CILP	1.27948	0.355552	1.11226	0.361933	No change
ITGA10	1.27945	0.355522	2.29243	0.10943	No change
MICALL1	1.27923	0.355273	5.39856	0.430162	No change
LIMCH1	1.27908	0.355102	1.7444	0.472119	No change
ABCC10	1.27905	0.355075	6.45062	0.319749	No change
TRIM71	1.27886	0.354861	0.697965	0.414763	No change
ZNF775	1.27861	0.354572	3.2694	0.348669	No change
EREG	1.27859	0.354558	0.79879	0.0691909	No change
VARS2	1.27859	0.35455	5.77471	0.50984	No change
YAP1	1.27852	0.354472	1.42433	0.520337	No change
PRDM16	1.278	0.353889	1.05208	0.116761	No change
LINC01465	1.27718	0.352957	1.98805	0.341279	No change
LRRC37A2	1.27706	0.352824	3.52179	0.37022	No change
PROS1	1.27697	0.35273	2.83394	0.600422	No change
LOC728743	1.27687	0.352615	3.79945	0.285701	No change
MRNIP	1.27682	0.352554	6.70063	0.44644	No change
LINC00342	1.27652	0.35222	2.76759	0.45668	No change
STARD13	1.27603	0.351667	0.85923	0.129675	No change
MPP1	1.27603	0.351659	4.65696	0.125647	No change
RAB24	1.27603	0.351657	6.42674	0.335277	No change
TMC1	1.27577	0.351369	0.778998	0.0456335	No change
ARHGEF17	1.27537	0.350913	1.99476	0.185007	No change
AIF1L	1.27448	0.349907	1.83439	0.371673	No change
GUSBP1	1.27434	0.349753	0.571941	0.367657	No change
SLC2A11	1.27432	0.349724	3.25415	0.371321	No change
COQ9	1.27424	0.34964	3.61455	0.195708	No change
GUSB	1.27413	0.349514	5.62855	0.245701	No change
IL13RA1	1.27378	0.349119	1.45539	0.20196	No change
ITGAX	1.27358	0.348887	3.55621	0.064703	No change
KIAA1614-AS1	1.27333	0.348602	1.48888	0.0246261	No change
CCL27	1.27317	0.348423	1.63521	0.146925	No change
WRN	1.27308	0.348325	3.28782	0.534522	No change
PCK1	1.27289	0.348111	2.32774	0.721133	No change
C19orf33	1.27269	0.347877	2.99981	0.528844	No change
HYAL1	1.27268	0.347873	1.12619	0.295189	No change
LYSMD4	1.27267	0.347855	3.04617	0.220987	No change
GP1BA	1.27257	0.347742	3.18182	0.493344	No change
CDR2L	1.27257	0.347742	1.00996	0.14114	No change
SEL1L2	1.27237	0.347523	0.528883	0.00895409	No change
LRRK1	1.27232	0.347461	2.26161	0.433752	No change
WDR86	1.27185	0.346932	1.86023	0.231631	No change
KIF11	1.27185	0.346925	1.39138	0.667411	No change
MS4A6A	1.27172	0.346776	3.11006	0.427835	No change
MAN1B1-DT	1.27144	0.346467	4.58855	0.29771	No change
FAM198B	1.27139	0.346407	1.1145	0.237697	No change
LOC101929050	1.27136	0.346373	0.63947	0.00993693	No change
ASAP2	1.27115	0.346133	2.24134	0.529533	No change
ARHGAP5-AS1	1.2706	0.345513	2.62516	0.421898	No change
TSEN34	1.27059	0.3455	5.8346	0.386147	No change
DHX38	1.27038	0.345257	5.03812	0.438245	No change
BIRC5	1.26998	0.344805	3.09095	0.227498	No change
CKAP4	1.26992	0.34474	3.94036	0.0375898	No change
CES4A	1.26969	0.344481	3.95033	0.182392	No change
CCL8	1.26962	0.344395	2.60565	0.635392	No change
AARS2	1.26909	0.343794	4.91358	0.536199	No change
FCAR	1.26898	0.343671	0.614346	0.0885734	No change
CCDC9B	1.26897	0.343653	1.88309	0.179824	No change
LINC00513	1.26894	0.343622	1.12026	0.170673	No change
PRSS3P2	1.26825	0.342843	2.52978	0.196045	No change
HMMR	1.26816	0.342737	0.682765	0.554536	No change
MORF4L2-AS1	1.26793	0.342469	1.12445	0.135092	No change
ZNF580	1.26765	0.342155	5.866	0.38284	No change
TRPM6	1.26751	0.341992	0.531277	0.199708	No change
THBS3	1.26749	0.341975	3.7017	0.524042	No change
PFKP	1.26742	0.341891	7.69385	0.565089	No change
LMO2	1.26732	0.341778	2.31853	0.323326	No change
NUMA1	1.26695	0.341362	4.598	0.234987	No change
SLC25A28	1.26679	0.341176	5.42653	0.012276	No change
SPATC1L	1.26662	0.340982	3.49328	0.621649	No change
PCP2	1.26603	0.340313	3.64485	0.470611	No change
AGO2	1.26584	0.340099	4.59243	0.363324	No change
KNSTRN	1.26583	0.340085	1.57321	0.0550337	No change
CPM	1.26582	0.340067	1.66631	0.215257	No change
NR1H2	1.26576	0.340002	3.41807	0.590984	No change
NTSR1	1.2657	0.339938	1.22542	0.0987648	No change
ERG	1.26565	0.339884	1.03748	0.0739838	No change
FCHO1	1.26551	0.339719	5.51212	0.60831	No change
TRPT1	1.2654	0.339596	5.4684	0.582362	No change
CEP57L1	1.26536	0.339545	0.745964	0.0436652	No change
TVP23C	1.26516	0.339317	1.34674	0.0641497	No change
MRPL27	1.26482	0.338932	6.99854	0.639408	No change
ANP32A-IT1	1.26481	0.338919	2.26677	0.531957	No change
IGFL2	1.2648	0.338904	1.10861	0.0852034	No change
UCP1	1.26461	0.338694	1.71038	0.574242	No change
TSPY26P	1.26407	0.338078	3.42621	0.166682	No change
NEB	1.26382	0.337797	0.450236	0.0219361	No change
PRSS53	1.26372	0.337675	3.17366	0.423766	No change
TBX19	1.26363	0.337575	2.50472	0.221473	No change
RHOBTB3	1.26351	0.337431	1.50569	0.334158	No change
LOC400499	1.26285	0.336685	1.63313	0.154418	No change
L3MBTL4	1.26262	0.336418	1.06663	0.16868	No change
MAP2	1.26243	0.336198	0.824492	0.112101	No change
TBCB	1.26237	0.336133	7.99008	0.511853	No change
TNFRSF10C	1.26233	0.336093	1.68562	0.138419	No change
DMAP1	1.26229	0.336043	3.84343	0.504805	No change
CLU	1.26216	0.3359	3.84275	0.424823	No change
HK2	1.26198	0.33569	3.66391	0.08681	No change
ARMH1	1.26155	0.335196	6.58703	0.547818	No change
LGALS1	1.26147	0.335104	9.01751	0.563734	No change
ADAM28	1.2614	0.335028	1.38829	0.458505	No change
LOC389831	1.26134	0.334959	0.812647	0.0663799	No change
FOXRED1	1.26132	0.33494	4.63823	0.488053	No change
ZMAT5	1.26107	0.334644	4.05473	0.669643	No change
LOC101928014	1.26076	0.334294	0.362884	0.00523406	No change
THEMIS2	1.26065	0.334167	6.67575	0.556285	No change
MRVI1	1.2603	0.333765	1.14894	0.056759	No change
WDFY4	1.26015	0.333595	1.96936	0.263985	No change
ZNF608	1.26003	0.333459	0.731032	0.0964926	No change
GLDC	1.25993	0.333345	0.494952	0.00672868	No change
GMPR	1.25968	0.333054	2.09874	0.404466	No change
MFSD3	1.25942	0.332758	3.38276	0.528352	No change
MGST1	1.25939	0.332726	2.2681	0.649105	No change
GBAP1	1.25934	0.332663	5.90451	0.481828	No change
ZBED6	1.25919	0.332492	3.20611	0.385398	No change
SOCS1	1.25918	0.33249	3.93274	0.176682	No change
NBR2	1.25913	0.332423	5.30903	0.189767	No change
FABP3	1.25908	0.332371	2.72467	0.192196	No change
TEX36-AS1	1.25873	0.331966	0.211161	0.00669891	No change
SH3RF1	1.25845	0.331648	0.641494	0.261898	No change
SLC12A7	1.25839	0.331577	6.83833	0.490627	No change
GCSAML	1.25831	0.331492	2.08007	0.705291	No change
GLIDR	1.2582	0.331364	3.90478	0.155296	No change
SLC19A3	1.2581	0.331247	0.832675	0.27395	No change
GTPBP6	1.25797	0.331103	5.86614	0.569766	No change
EIF4EBP1	1.25796	0.33109	4.91559	0.575035	No change
LURAP1	1.25794	0.331065	1.67525	0.248394	No change
EIF5A	1.25791	0.331028	6.10977	0.363956	No change
PPP1R16A	1.25772	0.330814	2.29408	0.542632	No change
EME2	1.25733	0.330363	7.11363	0.150979	No change
DPYSL4	1.2568	0.329751	2.45884	0.393285	No change
TUBGCP6	1.25673	0.329675	3.48878	0.494916	No change
LOC389247	1.2562	0.329069	1.48325	0.114917	No change
FIS1	1.25594	0.328768	8.42217	0.711859	No change
NGLY1	1.25573	0.328526	4.22097	0.373633	No change
LOC101927752	1.2557	0.328487	2.57087	0.206203	No change
HTRA4	1.25517	0.327884	1.31306	0.539454	No change
RUVBL2	1.25515	0.327862	5.14922	0.591667	No change
CHRNE	1.25502	0.327705	1.98278	0.164631	No change
MLIP	1.25495	0.327628	0.425371	0.0880561	No change
PPP1R13L	1.25485	0.327518	2.9752	0.37147	No change
LOC100506606	1.2548	0.327454	1.38364	0.517232	No change
TBXT	1.25465	0.327284	0.659399	0.0876505	No change
TRIB1	1.25459	0.327216	1.94724	0.127964	No change
ZNF516	1.2545	0.327113	3.51093	0.375395	No change
EFCAB7	1.25435	0.32694	1.54158	0.482847	No change
PRKCD	1.25391	0.326432	4.30777	0.530508	No change
CHST7	1.25377	0.326277	4.59871	0.510247	No change
KIAA0513	1.25376	0.326259	3.11566	0.214532	No change
CD40LG	1.25367	0.326152	4.65691	0.229605	No change
ANO9	1.25365	0.326132	5.87026	0.596874	No change
CCDC80	1.25355	0.32602	2.08958	0.643513	No change
FRG1HP	1.25342	0.325869	4.12947	0.414055	No change
TMEM39B	1.25341	0.325856	4.8315	0.466845	No change
LYG2	1.25321	0.325632	1.21688	0.0346655	No change
ASPA	1.25262	0.324953	1.03167	0.412458	No change
TMEM119	1.25226	0.324535	1.15532	0.322762	No change
BYSL	1.25218	0.324446	3.29936	0.468141	No change
GOLIM4	1.25218	0.324446	1.70092	0.0806247	No change
NPY	1.25203	0.324269	0.927157	0.327409	No change
STUM	1.25194	0.324162	1.34131	0.100018	No change
FCRL5	1.25186	0.324076	0.906269	0.347813	No change
OPN1SW	1.25177	0.323975	1.28851	0.0312568	No change
MGP	1.2517	0.323887	1.64984	0.572951	No change
TYK2	1.25163	0.323811	6.87629	0.413063	No change
SYTL1	1.25152	0.32368	6.71021	0.56863	No change
PBX4	1.25138	0.323517	4.85033	0.391725	No change
LINC01697	1.25136	0.323491	0.717639	0.252921	No change
UBXN7-AS1	1.25125	0.323367	0.645483	0.407654	No change
IGSF6	1.25114	0.323247	1.71998	0.542036	No change
PLA2G4C	1.25095	0.32302	1.27724	0.137199	No change
NRROS	1.25065	0.322679	3.37642	0.478051	No change
THEM6	1.25023	0.322189	3.53643	0.630418	No change
FAT3	1.25002	0.321953	0.380051	0.0411022	No change
PPP2R2D	1.24994	0.321853	4.99868	0.261036	No change
AFMID	1.2499	0.321815	0.899937	0.0637865	No change
PTPRD	1.24988	0.321795	0.464302	0.0457932	No change
DRC7	1.24969	0.321573	1.01249	0.00493294	No change
FGL2	1.24953	0.321383	3.4681	0.559132	No change
LOC100422781	1.24911	0.320895	1.4668	0.402378	No change
NRDC	1.24896	0.320723	3.65858	0.386287	No change
VPS51	1.24876	0.320491	8.17242	0.697386	No change
ERVH-1	1.24862	0.320335	4.7052	0.10691	No change
LINC00685	1.24808	0.319712	4.08578	0.281614	No change
LAIR1	1.24791	0.319513	5.37548	0.427197	No change
NEURL2	1.24788	0.319483	2.76506	0.471349	No change
GOLGA2P10	1.24788	0.319477	7.56012	0.168827	No change
PRRG1	1.24755	0.3191	0.714678	0.288183	No change
LDB1	1.24752	0.319065	5.24299	0.606063	No change
LINC01706	1.24749	0.319032	0.378451	0.0220497	No change
MLN	1.24728	0.318786	0.816734	0.0245907	No change
RHD	1.24718	0.318672	1.87879	0.119856	No change
CDCA5	1.24715	0.318637	2.2654	0.244516	No change
COL4A1	1.24709	0.31856	1.91732	0.692186	No change
CUBN	1.24702	0.31848	0.689733	0.0148573	No change
LINC00672	1.24673	0.318151	3.31373	0.152689	No change
SPRY2	1.24658	0.317976	1.40827	0.215144	No change
SESTD1	1.24649	0.317876	1.88841	0.478076	No change
LCOR	1.24629	0.317637	3.74248	0.60456	No change
SLC39A13	1.24628	0.317625	4.80369	0.540733	No change
GATA1	1.24627	0.317612	1.3942	0.198294	No change
STK11IP	1.24625	0.317588	5.18478	0.648064	No change
CSRP2	1.24595	0.317243	2.06949	0.659725	No change
MORN3	1.24568	0.31693	4.69344	0.467228	No change
GNAI1	1.24561	0.316857	1.6507	0.567626	No change
OOEP	1.24559	0.316829	1.79032	0.52015	No change
ZNF436-AS1	1.24554	0.316775	3.88599	0.349101	No change
ISG20	1.2455	0.316724	8.84485	0.652036	No change
PLEKHA7	1.2454	0.31661	1.13647	0.226073	No change
LOC100507557	1.24501	0.316153	1.23477	0.409308	No change
CRB3	1.24499	0.316129	2.91374	0.340281	No change
EMCN	1.24495	0.316091	1.31555	0.551121	No change
EFNA1	1.2449	0.316034	1.95372	0.506228	No change
NRTN	1.24478	0.315896	0.694663	0.205015	No change
PCOLCE	1.24473	0.315834	3.43644	0.55301	No change
MYOT	1.24472	0.315819	0.685273	0.295157	No change
CBR3	1.24471	0.315812	7.34109	0.354908	No change
PMS2P3	1.24456	0.315632	5.26234	0.329425	No change
GLOD5	1.24438	0.315425	0.414036	0.183761	No change
EBF3	1.24366	0.314591	1.00499	0.242575	No change
CD22	1.24361	0.314534	3.47171	0.556367	No change
SEMA3C	1.24312	0.313962	1.12831	0.29828	No change
KLC1	1.24284	0.313645	3.44722	0.0580792	No change
AKAP9	1.24266	0.313437	2.01191	0.35563	No change
SNAPC4	1.24261	0.313373	4.17211	0.53439	No change
LOC101928076	1.24255	0.313303	0.658711	0.389713	No change
NDUFV1	1.24248	0.313224	5.83828	0.521801	No change
PQBP1	1.2424	0.313125	6.7979	0.635149	No change
PSRC1	1.24237	0.313099	1.75233	0.200551	No change
SEMA4A	1.24222	0.312921	2.43537	0.301752	No change
LOC100132057	1.24201	0.312679	2.95548	0.252359	No change
FAM45A	1.24186	0.312508	0.544023	0.0926802	No change
TGFB1I1	1.24182	0.312459	1.55473	0.442959	No change
PMPCA	1.24181	0.312446	6.28786	0.467402	No change
CCL2	1.24175	0.312374	1.51132	0.551215	No change
URB1-AS1	1.24172	0.31234	3.76188	0.583696	No change
SASH1	1.24168	0.312296	1.50291	0.416094	No change
CCRL2	1.24165	0.312256	2.45138	0.178921	No change
NARFL	1.24165	0.312254	5.2158	0.553107	No change
CDK5RAP1	1.24145	0.312027	6.66522	0.0757116	No change
FBXO43	1.24145	0.312025	0.657551	0.182892	No change
ALKBH2	1.24131	0.311866	4.743	0.682615	No change
ZNF682	1.24125	0.311788	1.245	0.253489	No change
NNMT	1.24118	0.311708	2.19586	0.576744	No change
SMDT1	1.24096	0.311457	5.33209	0.385998	No change
ADGRE2	1.24091	0.311394	1.21565	0.315242	No change
GNMT	1.24069	0.311147	2.23166	0.462267	No change
GOLGA7B	1.24029	0.310678	4.34359	0.595681	No change
ZSWIM7	1.23987	0.310184	6.45037	0.0680386	No change
TMEM47	1.23959	0.309867	1.18689	0.555147	No change
KIAA1586	1.23959	0.309864	1.92345	0.532745	No change
UCN	1.2392	0.309405	1.91897	0.168083	No change
GRHPR	1.23916	0.309361	8.03347	0.552649	No change
MCF2L-AS1	1.23899	0.309169	3.96559	0.609018	No change
LOC101929715	1.23877	0.308911	1.92943	0.224636	No change
AQP1	1.23875	0.308882	2.1924	0.707468	No change
CXCL12	1.23859	0.308703	2.33372	0.721649	No change
SGCG	1.23849	0.308581	0.488249	0.375798	No change
MTTP	1.23837	0.308448	0.364958	0.217763	No change
VWF	1.23796	0.30797	1.76297	0.597246	No change
EPHX2	1.23782	0.3078	6.12338	0.587266	No change
PPP1R3E	1.23779	0.307767	5.17939	0.194477	No change
ANKRD36	1.23772	0.307688	2.70199	0.301231	No change
LINC00851	1.23771	0.30767	2.04597	0.0381525	No change
ZGRF1	1.23755	0.307493	0.760667	0.132957	No change
FBN2	1.23687	0.306689	0.422345	0.13725	No change
FGF11	1.23682	0.306632	1.47716	0.21161	No change
FUOM	1.2368	0.306608	5.08217	0.609133	No change
LHPP	1.23671	0.306509	5.74337	0.676171	No change
ROBO1	1.23663	0.306418	2.10918	0.646262	No change
JAM2	1.23661	0.30639	1.73207	0.538732	No change
VSIG2	1.23644	0.306191	3.01216	0.327709	No change
FBF1	1.23643	0.306185	4.34472	0.53538	No change
SLC45A3	1.23642	0.30617	1.29207	0.33456	No change
CRYBA2	1.23623	0.305945	0.50753	0.0383879	No change
JAK2	1.23613	0.305828	1.39494	0.500826	No change
GP6	1.23612	0.305814	0.970241	0.135366	No change
GLS2	1.23602	0.305705	2.21451	0.369058	No change
ADCY6	1.236	0.305675	1.18673	0.404113	No change
NSUN5P1	1.23584	0.305494	7.47377	0.54506	No change
KLF4	1.23575	0.30539	4.32401	0.507094	No change
DLGAP1-AS3	1.23572	0.305346	0.359354	0.0530684	No change
TRIOBP	1.23561	0.30522	4.86981	0.313348	No change
ABCC3	1.23559	0.305199	1.70062	0.179946	No change
TLR8	1.23553	0.305127	0.767391	0.154969	No change
RGL2	1.23531	0.304878	7.15175	0.428981	No change
CEP170B	1.23529	0.304851	2.22238	0.21632	No change
LOC100506922	1.23512	0.30465	1.91415	0.127178	No change
UBXN1	1.23488	0.304375	7.36045	0.449097	No change
MRC1	1.23473	0.304197	2.08	0.534292	No change
PRADC1	1.23462	0.304064	5.36756	0.602902	No change
SLC1A3	1.23461	0.304054	1.29309	0.435641	No change
RPGR	1.23461	0.304051	2.37284	0.58011	No change
WDR63	1.23449	0.30391	0.61814	0.344314	No change
WASF1	1.23417	0.303543	2.04684	0.687941	No change
TXNRD2	1.23414	0.303511	2.82522	0.386511	No change
GYPE	1.23398	0.303314	0.489117	0.113698	No change
IGLV@	1.23394	0.303274	1.80103	0.420435	No change
SYT17	1.23391	0.30324	1.06394	0.0662198	No change
PLPPR2	1.23366	0.302943	2.71385	0.174395	No change
MB	1.23338	0.302616	0.772681	0.158367	No change
LOC101929459	1.23336	0.302591	0.326989	0.0845206	No change
LOXL1	1.23329	0.302508	1.74394	0.311884	No change
SEMA3G	1.23328	0.302497	4.38995	0.598385	No change
PDCD6	1.23322	0.302431	4.48623	0.268498	No change
ANLN	1.23279	0.30193	0.312088	0.169255	No change
CCHCR1	1.23279	0.301923	4.19435	0.530919	No change
POLR3E	1.23252	0.301609	1.68625	0.374497	No change
ARHGEF26	1.23242	0.30149	0.495569	0.0219782	No change
TACSTD2	1.2324	0.301474	0.802931	0.0317677	No change
TRPM5	1.23222	0.301266	0.791648	0.0951396	No change
CIP2A	1.23202	0.30103	0.51573	0.224441	No change
IL12A	1.23182	0.300787	0.550603	0.197748	No change
NHSL2	1.2318	0.300772	0.717154	0.298839	No change
MCAM	1.23179	0.300752	2.60727	0.600765	No change
LRMDA	1.23177	0.30073	1.13977	0.256945	No change
EXOSC5	1.23168	0.300623	4.08816	0.635293	No change
SORBS1	1.23134	0.300225	3.11682	0.583984	No change
DGKG	1.23113	0.299987	0.516873	0.0294381	No change
LOC284632	1.23076	0.299549	0.250594	0.0292995	No change
RAB11B	1.23066	0.299431	5.64361	0.563607	No change
BTK	1.23066	0.299429	3.52599	0.681136	No change
PFKM	1.2305	0.29925	4.99321	0.365793	No change
LOC101929114	1.23036	0.299085	0.229697	0.00553391	No change
SPTA1	1.23036	0.299077	0.515838	0.373287	No change
MYH10	1.23017	0.298863	1.70854	0.51884	No change
HRH4	1.23017	0.298863	0.487717	0.293718	No change
LOC440028	1.23015	0.298835	0.358295	0.0169277	No change
KL	1.23009	0.298764	0.630446	0.164172	No change
WDR73	1.22995	0.298605	4.66736	0.542471	No change
GAGE1	1.22989	0.298528	0.659424	0.0819116	No change
GPAA1	1.22979	0.298412	5.9712	0.541279	No change
EMC3-AS1	1.22974	0.298355	3.55211	0.258714	No change
PLA2G2A	1.22944	0.297996	2.49559	0.766055	No change
EPHB6	1.22935	0.297901	5.76884	0.696882	No change
MAP4K1	1.2292	0.297716	7.51785	0.444752	No change
THAP10	1.22889	0.297361	0.156515	0.00183622	No change
TLDC1	1.2287	0.29713	2.44091	0.102926	No change
POLM	1.22852	0.296923	5.39855	0.60019	No change
PDGFRL	1.22844	0.296826	1.29689	0.348155	No change
GPR82	1.22843	0.296819	0.37084	0.183394	No change
FCGRT	1.22825	0.296607	5.69465	0.656811	No change
LINGO2	1.2278	0.296078	0.72458	0.368829	No change
CHCHD6	1.22769	0.29595	4.56374	0.636647	No change
KLHDC8B	1.22754	0.295772	3.77095	0.655644	No change
PIR	1.22754	0.295764	1.06284	0.381387	No change
LINC00173	1.22738	0.295578	1.35065	0.134711	No change
INSR	1.22727	0.295447	2.75233	0.163687	No change
LOC100505797	1.22726	0.295442	0.472653	0.248283	No change
C8orf82	1.22721	0.295385	3.43374	0.66095	No change
GPATCH1	1.22717	0.295338	4.40724	0.0921799	No change
LINC00671	1.22716	0.295325	0.365918	0.113396	No change
KLF5	1.22711	0.295269	2.53381	0.461797	No change
LPAR4	1.22705	0.295193	0.331145	0.0965738	No change
SH3PXD2A-AS1	1.2267	0.294782	0.985067	0.31321	No change
MZB1	1.22659	0.294653	3.81599	0.506036	No change
NSUN5	1.22657	0.294628	7.64007	0.58676	No change
ZNF446	1.22645	0.294493	3.99704	0.503079	No change
NAALADL1	1.22644	0.29448	4.77183	0.646507	No change
NUSAP1	1.22635	0.294367	2.6349	0.545842	No change
GRAMD4	1.22629	0.294298	3.88582	0.287353	No change
MYCT1	1.22603	0.294	1.55853	0.409824	No change
MINOS1P1	1.22599	0.293941	3.5524	0.662843	No change
FMNL1	1.22565	0.293547	6.53607	0.60353	No change
POLI	1.22535	0.293194	4.08699	0.583933	No change
CENPJ	1.22509	0.292884	1.8548	0.392106	No change
UCN2	1.225	0.292783	1.62914	0.151728	No change
TMEM176B	1.22492	0.292686	2.15012	0.397662	No change
PHYHIPL	1.2249	0.292667	0.475139	0.0539382	No change
MOK	1.2249	0.29266	2.32978	0.389697	No change
BGLT3	1.22487	0.292628	1.14337	0.0110024	No change
SULT1B1	1.22487	0.292623	1.52248	0.424473	No change
PLLP	1.22484	0.292592	3.27655	0.707677	No change
ANKZF1	1.22482	0.292568	7.41497	0.382116	No change
CD79A	1.22473	0.29246	5.78445	0.608752	No change
LINC01658	1.2247	0.292433	0.913686	0.101978	No change
CIAPIN1	1.22456	0.292268	5.15412	0.232015	No change
PIP4P1	1.22453	0.292225	6.57802	0.476818	No change
LOC148413	1.22452	0.292211	6.09469	0.598593	No change
GGTLC1	1.22442	0.292103	4.15543	0.558015	No change
IMP4	1.2244	0.29207	7.10557	0.624368	No change
TMEM79	1.22425	0.291898	4.86242	0.508458	No change
TRIM41	1.22418	0.291814	7.05262	0.599337	No change
CENPT	1.22416	0.291795	5.59745	0.67182	No change
TTTY14	1.22408	0.291696	1.87751	0.355035	No change
RBM47	1.22403	0.29164	1.62359	0.218407	No change
FRRS1	1.22398	0.291574	0.21708	0.141799	No change
PANX2	1.22365	0.291193	1.80213	0.177205	No change
SDCCAG8	1.22354	0.291058	2.16959	0.125484	No change
XKRX	1.22348	0.29099	1.49366	0.503646	No change
CCDC17	1.22325	0.290723	2.00053	0.338228	No change
SWAP70	1.22292	0.290326	1.63778	0.518307	No change
RIC3	1.22281	0.290195	2.11231	0.300785	No change
LGALS14	1.2228	0.290194	1.32872	0.386723	No change
TMEM255B	1.22269	0.290054	1.10332	0.0954216	No change
DAGLB	1.22257	0.289922	3.5615	0.580731	No change
NFIB	1.22256	0.28991	1.52744	0.56157	No change
CENPV	1.22252	0.289855	4.27838	0.578996	No change
NEK3	1.2225	0.289839	1.68082	0.34336	No change
LOC100505622	1.22236	0.28967	2.7804	0.418047	No change
SUSD5	1.22211	0.289371	0.378047	0.064277	No change
GPA33	1.22197	0.289207	5.20962	0.72291	No change
PLXDC2	1.22186	0.289078	1.01879	0.119056	No change
HDHD3	1.22184	0.289057	5.41603	0.720395	No change
ARNT2	1.22165	0.288828	0.519512	0.080033	No change
AATK	1.22157	0.288736	1.90428	0.0489062	No change
ZNF607	1.22156	0.288722	1.0762	0.0682716	No change
PPP5D1	1.2215	0.288655	0.449369	0.0125112	No change
SH3GLB2	1.22141	0.288543	3.68583	0.517406	No change
CISH	1.22138	0.288511	7.7389	0.436488	No change
MPPE1	1.22128	0.288396	6.24412	0.0646966	No change
RASGRP2	1.22119	0.288293	7.05674	0.562998	No change
LOC102723701	1.2211	0.288186	1.30617	0.213603	No change
FHOD1	1.22102	0.288086	4.99742	0.707058	No change
ZNF536	1.22096	0.288019	0.390584	0.0542836	No change
ABHD5	1.22077	0.287791	1.62435	0.228249	No change
CYBRD1	1.22072	0.28773	2.33965	0.625594	No change
PAXIP1-AS1	1.22061	0.287608	5.76192	0.137141	No change
GDPD3	1.22058	0.287562	5.61546	0.484492	No change
FANK1	1.22055	0.28753	2.21449	0.458153	No change
RUNX1-IT1	1.22047	0.287436	4.10035	0.512617	No change
CEP192	1.22044	0.2874	3.67107	0.375075	No change
TBX5	1.22034	0.28728	1.1067	0.0643379	No change
ZNF670	1.22016	0.28707	0.346407	0.142449	No change
STK3	1.21995	0.286819	1.76179	0.408211	No change
IFT43	1.21988	0.286743	4.22321	0.41594	No change
TMEM161A	1.21983	0.286675	4.90986	0.644747	No change
DUXAP10	1.21978	0.286618	1.07025	0.103831	No change
RBP4	1.21973	0.286568	2.72693	0.793316	No change
LINC01410	1.2195	0.286293	0.858408	0.285235	No change
PRR15	1.21933	0.286089	0.590872	0.0476542	No change
CCDC88A	1.21919	0.28592	0.986257	0.159035	No change
RNA45SN5	1.21909	0.2858	3.76774	0.259789	No change
ADAMTS1	1.21907	0.285786	1.11932	0.332858	No change
DPH7	1.21906	0.285769	4.86985	0.479301	No change
C11orf80	1.21846	0.285058	1.93079	0.127437	No change
EPM2AIP1	1.21837	0.284954	4.64619	0.698803	No change
TYMS	1.21835	0.284934	2.5476	0.19326	No change
ALDH8A1	1.21828	0.284843	0.558361	0.243524	No change
LINC01490	1.21825	0.284815	0.28856	0.0632787	No change
OLFML2A	1.21824	0.284795	2.43398	0.540407	No change
ITGB2-AS1	1.21817	0.284716	6.98247	0.402097	No change
CHKA	1.21806	0.284581	3.36207	0.188401	No change
RAI14	1.21794	0.284446	0.734589	0.42359	No change
CD99P1	1.21792	0.284423	5.05629	0.193292	No change
MLXIPL	1.21791	0.284413	2.03103	0.475298	No change
LINC00558	1.21785	0.284338	0.136185	0.0785255	No change
SUSD4	1.21782	0.2843	2.98804	0.478761	No change
TSNAXIP1	1.21781	0.28429	1.52125	0.29172	No change
SCN4B	1.21778	0.284255	0.67384	0.30478	No change
CYB5D2	1.21769	0.284145	4.30317	0.588907	No change
TJP1	1.21767	0.284129	1.91686	0.610681	No change
NTNG2	1.21752	0.283945	6.76374	0.341274	No change
LOC100132356	1.2175	0.283923	4.64125	0.305187	No change
TRIM64EP	1.21741	0.283813	0.330827	0.27726	No change
SLC18A2	1.21738	0.283774	0.83786	0.282052	No change
IL6ST	1.2173	0.283686	3.98925	0.508569	No change
MARCO	1.21723	0.283606	1.38755	0.183748	No change
PSTPIP1	1.21721	0.283573	7.29603	0.688344	No change
SEC14L5	1.21716	0.283515	1.18992	0.397724	No change
ITGA7	1.21689	0.283202	1.78701	0.558383	No change
PKIG	1.21678	0.283064	4.15451	0.477893	No change
HLA-DMB	1.21669	0.282966	6.86806	0.45684	No change
SMARCA1	1.21663	0.28289	0.454392	0.0617196	No change
LOC101929464	1.21634	0.282548	0.840328	0.0361175	No change
PIGT	1.21631	0.282508	3.851	0.281471	No change
LHFPL6	1.21623	0.282419	3.43861	0.762048	No change
DNAJC4	1.21603	0.282173	4.82499	0.526543	No change
CAVIN2	1.21601	0.28216	2.32206	0.489141	No change
APTR	1.21595	0.282078	2.75637	0.0548931	No change
CHKB	1.21588	0.281998	7.72704	0.532901	No change
2022-03-01	1.21555	0.281608	1.10397	0.585143	No change
FLJ46875	1.21551	0.281561	5.15412	0.438657	No change
LINC02366	1.21522	0.281223	0.21288	0.0338847	No change
ZNF767P	1.21503	0.280994	5.39782	0.257056	No change
CTHRC1	1.21481	0.280727	0.683542	0.26213	No change
BANK1	1.21456	0.280433	1.69334	0.710937	No change
SCG5	1.21448	0.280342	0.687796	0.4083	No change
LPAR3	1.2144	0.28024	0.766443	0.118985	No change
SMCP	1.21433	0.280163	0.566978	0.122846	No change
CCDC125	1.21431	0.280142	1.8207	0.347373	No change
DEF8	1.21426	0.280073	5.55624	0.604338	No change
SOX6	1.21399	0.279751	0.630429	0.119807	No change
PRKCZ	1.21394	0.279703	5.2966	0.63945	No change
CYS1	1.21391	0.279657	0.358794	0.0525899	No change
CYBC1	1.21389	0.279642	7.48908	0.55404	No change
IL21R-AS1	1.21375	0.279469	1.9376	0.445226	No change
GALNS	1.21362	0.279322	4.39735	0.153697	No change
MAN1B1	1.2136	0.279289	5.37778	0.711539	No change
IGLV1-44	1.21358	0.279268	3.29175	0.487221	No change
DRG2	1.21356	0.279244	5.5931	0.689403	No change
TMEM44-AS1	1.2135	0.279178	3.50515	0.40355	No change
RNASEH2C	1.21345	0.27912	6.14595	0.631932	No change
GSTM5	1.21342	0.279074	0.811058	0.145499	No change
MIR4300HG	1.21339	0.279046	0.208727	0.0295464	No change
LRP5L	1.21331	0.278943	3.95884	0.643414	No change
FRMD5	1.21329	0.278923	0.564891	0.0607054	No change
WIPI1	1.21329	0.278922	4.20755	0.152635	No change
PLAGL1	1.21324	0.278863	1.81195	0.386131	No change
PIP5K1C	1.21318	0.278795	7.66737	0.444611	No change
MYL9	1.21316	0.278765	2.95118	0.604703	No change
MMP19	1.21311	0.278714	4.49749	0.132867	No change
EIF2B4	1.21301	0.278586	6.98795	0.330466	No change
LAMC1	1.21298	0.278559	3.19281	0.586532	No change
PI4KA	1.21291	0.278475	6.64016	0.477368	No change
C16orf74	1.21284	0.278384	4.92329	0.58533	No change
LOC101927432	1.21259	0.278092	1.44097	0.274115	No change
PUSL1	1.21259	0.278089	4.54217	0.720213	No change
ASCC2	1.21242	0.27789	6.14301	0.596615	No change
KAT2A	1.21242	0.277886	4.4883	0.597738	No change
ADH1C	1.21233	0.277781	1.69495	0.720482	No change
MICAL1	1.21233	0.277777	7.25999	0.680095	No change
GYS1	1.21217	0.277587	5.44629	0.527274	No change
HCRTR2	1.21199	0.277379	0.224911	0.0295565	No change
NETO1	1.21188	0.277243	0.488913	0.379845	No change
C11orf74	1.21183	0.277183	1.1042	0.374122	No change
ENGASE	1.21173	0.277071	7.49956	0.0499299	No change
FLAD1	1.21168	0.277003	5.61476	0.648574	No change
SEC31B	1.21142	0.276703	6.30062	0.200456	No change
ADGRA1	1.2114	0.276676	0.922713	0.148354	No change
LINC02076	1.21139	0.276668	1.32456	0.0863961	No change
FSCN1	1.21135	0.27662	3.28816	0.362806	No change
DEPP1	1.21119	0.276425	2.47799	0.656494	No change
ABCA17P	1.21118	0.276407	2.45228	0.323242	No change
TCEAL2	1.2111	0.276316	1.24147	0.410118	No change
FMOD	1.21108	0.276299	2.05017	0.741824	No change
KRT74	1.21107	0.276288	1.40463	0.225445	No change
SLC37A4	1.21105	0.27626	3.15527	0.534176	No change
APEH	1.21093	0.276121	5.02782	0.642967	No change
DUS1L	1.21078	0.275934	6.26216	0.600152	No change
ATP13A1	1.21077	0.27593	6.31052	0.688923	No change
PANX3	1.21057	0.275683	0.142021	0.0112913	No change
KANSL1-AS1	1.21051	0.275618	6.36141	0.652196	No change
RIPOR3	1.21043	0.275522	1.72366	0.126919	No change
SWI5	1.2104	0.275478	6.2583	0.559107	No change
LINC00645	1.21039	0.275476	0.160646	0.00745031	No change
TALDO1	1.21037	0.275444	8.85669	0.621449	No change
LINC02400	1.21028	0.275339	0.366552	0.0376161	No change
NCLN	1.21026	0.275314	5.0865	0.552548	No change
ARHGEF40	1.21022	0.275269	3.39302	0.38954	No change
LOC100506142	1.21013	0.275156	0.54651	0.00977438	No change
ZNF300	1.21004	0.275049	0.475819	0.0745336	No change
GNA15	1.21002	0.275027	3.00869	0.60269	No change
RNF217	1.20991	0.274902	0.386851	0.0348141	No change
ZNF429	1.20985	0.274824	0.229299	0.0347117	No change
PSMC3	1.20982	0.274794	5.95646	0.719894	No change
VAV1	1.20977	0.274731	7.33786	0.50672	No change
NPTX1	1.2097	0.274645	2.05714	0.529034	No change
ZNF696	1.20962	0.274553	3.80926	0.237289	No change
ZDHHC18	1.20956	0.27448	3.68273	0.337822	No change
MPND	1.20955	0.274472	3.47498	0.504887	No change
TM6SF1	1.20955	0.274466	1.44219	0.480271	No change
IGLV6-57	1.2095	0.274406	1.73184	0.27024	No change
GXYLT2	1.20934	0.274215	1.14562	0.43044	No change
GRB14	1.20929	0.274163	0.66847	0.202829	No change
LOC105373958	1.20924	0.274104	0.852082	0.189851	No change
PIGR	1.20913	0.273966	1.58413	0.567483	No change
FBLN1	1.20883	0.273614	1.45316	0.50937	No change
TPSG1	1.20861	0.273353	1.8168	0.23057	No change
LINC01425	1.20849	0.273211	0.491863	0.00909661	No change
APLN	1.20808	0.272718	2.06162	0.217305	No change
PKM	1.20791	0.272518	7.19009	0.43484	No change
JDP2	1.20788	0.272478	1.28873	0.118636	No change
URM1	1.20779	0.272374	4.2553	0.646538	No change
FOXG1	1.20759	0.272136	0.973156	0.113788	No change
TRADD	1.20758	0.272114	6.26625	0.610271	No change
MAFG	1.2075	0.272024	3.52508	0.27933	No change
HAR1A	1.20732	0.271807	4.2209	0.706477	No change
LCMT1	1.20725	0.271728	7.5413	0.478653	No change
BLOC1S1	1.20724	0.271715	8.33594	0.575108	No change
NOL11	1.20721	0.271673	5.99858	0.38409	No change
ALOX15	1.207	0.27143	0.637179	0.0318748	No change
ELMOD3	1.20694	0.27135	4.94256	0.65995	No change
ARHGEF10L	1.20674	0.271113	1.65021	0.0548514	No change
TP53INP2	1.20667	0.271037	4.82874	0.330683	No change
FAM193B	1.20656	0.270898	2.8996	0.353856	No change
RSPO1	1.20649	0.27081	1.08031	0.11973	No change
ETS2	1.20637	0.270674	3.88286	0.248869	No change
LINC00528	1.20618	0.270439	4.7446	0.47371	No change
SPSB1	1.20617	0.270438	2.97494	0.221171	No change
INSL3	1.20595	0.270166	3.7154	0.565075	No change
PLD1	1.20579	0.269984	0.645833	0.0177024	No change
LOC101927365	1.20557	0.269718	2.11131	0.0504221	No change
S100A6	1.20557	0.269714	5.97373	0.453761	No change
LOC101927066	1.20554	0.269685	0.195062	0.0130489	No change
COL4A3BP	1.20554	0.269683	3.25516	0.568825	No change
DUSP15	1.20552	0.269661	2.30127	0.0924152	No change
ADAMTS4	1.20549	0.269624	0.971481	0.0381906	No change
TRIM52-AS1	1.20538	0.269484	3.07351	0.326123	No change
BACE2	1.20519	0.269255	2.60698	0.513992	No change
MAP3K8	1.20512	0.269179	3.08329	0.59153	No change
EBF2	1.20512	0.269173	0.775114	0.359635	No change
PRKCSH	1.20501	0.269048	8.22679	0.620239	No change
LOC389765	1.20493	0.268955	1.34124	0.482123	No change
DSCC1	1.20489	0.268899	1.72497	0.49435	No change
KLK7	1.20487	0.268872	0.618239	0.010735	No change
CCL18	1.20481	0.268804	0.867107	0.120415	No change
ADCK1	1.20466	0.268623	4.29924	0.55015	No change
PTGIS	1.20463	0.268595	1.18528	0.437732	No change
RBM42	1.20449	0.268427	6.78238	0.717975	No change
CLHC1	1.20446	0.268381	0.635795	0.167773	No change
ACOX2	1.2044	0.268317	0.831064	0.260284	No change
ZNF414	1.2044	0.268317	3.33222	0.39242	No change
COQ10A	1.2044	0.268311	6.69228	0.220361	No change
RAD51-AS1	1.20428	0.268166	3.13754	0.338815	No change
TSHR	1.20416	0.268021	0.391924	0.133678	No change
NPL	1.20409	0.267947	1.37131	0.405527	No change
ELOVL3	1.20406	0.267903	0.270799	0.0630484	No change
HEMK1	1.20394	0.267758	4.56597	0.602578	No change
ITIH4	1.20392	0.267744	3.00899	0.535134	No change
NADK	1.20385	0.267658	5.45869	0.230871	No change
LINC01676	1.2038	0.2676	0.27156	0.0252015	No change
NXNL2	1.20375	0.267536	0.225994	0.0398217	No change
DRAM1	1.2037	0.267478	1.37882	0.272408	No change
PELI1	1.20367	0.267438	3.15115	0.622089	No change
NPDC1	1.20354	0.26728	4.81972	0.53143	No change
PHEX	1.20333	0.267038	0.918953	0.136002	No change
ATG16L2	1.20331	0.267005	4.78357	0.471559	No change
INAFM2	1.20322	0.266897	5.53961	0.183958	No change
DAND5	1.20308	0.266737	0.353612	0.125087	No change
RAB40A	1.20304	0.266687	0.72935	0.0780303	No change
NSUN6	1.2029	0.266514	3.7836	0.455786	No change
PXDN	1.20281	0.26641	2.19531	0.65613	No change
C9orf47	1.20276	0.26635	0.338425	0.0514362	No change
ZFY	1.20265	0.266212	0.400476	0.39986	No change
CASP12	1.20261	0.266169	0.482056	0.025935	No change
MARVELD1	1.20261	0.266167	2.56322	0.136253	No change
SCRIB	1.20257	0.266123	5.14217	0.434721	No change
NLRC4	1.20248	0.266012	1.32436	0.39478	No change
CCL11	1.20239	0.265908	0.551772	0.0283721	No change
ZNF180	1.20236	0.265869	1.17762	0.307452	No change
SRGAP3-AS2	1.20233	0.265836	0.278019	0.132235	No change
C2orf73	1.20219	0.265666	1.48251	0.112556	No change
BCKDHA	1.20215	0.265616	5.61656	0.691565	No change
ZFYVE19	1.20192	0.265336	5.21881	0.644534	No change
GUSBP2	1.20182	0.265217	2.52018	0.204362	No change
ORC3	1.2015	0.264832	4.04682	0.572468	No change
SULT1A2	1.20145	0.264774	5.76569	0.562147	No change
FGF2	1.20129	0.26458	1.78919	0.490496	No change
RHOXF1	1.20126	0.264544	2.07941	0.291168	No change
LOC148696	1.20107	0.264324	0.808017	0.302495	No change
SUCLG2-AS1	1.20091	0.264126	0.793779	0.187467	No change
HIST1H2BJ	1.20061	0.263767	2.55514	0.460045	No change
HLA-DPB1	1.20055	0.263701	5.89761	0.345003	No change
PHF5A	1.20048	0.263612	5.52583	0.411227	No change
OIT3	1.2004	0.26351	0.233836	0.0169903	No change
ARRDC2	1.20035	0.26345	5.72092	0.627276	No change
CCNA1	1.20025	0.263333	0.715322	0.508528	No change
ARF1	1.20014	0.263208	4.55054	0.596688	No change
BUD13	1.20014	0.263205	5.53071	0.296855	No change
TRIQK	1.20012	0.263183	0.367839	0.0267971	No change
OR7E12P	1.20002	0.26306	2.39029	0.126509	No change
SKIV2L	1.19991	0.26292	6.09538	0.503762	No change
ADAP2	1.19987	0.262878	2.35826	0.334212	No change
RPA4	1.19978	0.26277	0.636587	0.145841	No change
DUSP23	1.19973	0.262715	6.52743	0.660486	No change
TMED1	1.19963	0.262585	5.73678	0.586346	No change
LOC100507283	1.19962	0.262574	0.602698	0.0301122	No change
ELMO3	1.19956	0.26251	4.06693	0.740749	No change
PLIN3	1.19954	0.26248	4.68941	0.556213	No change
NADSYN1	1.19948	0.262412	5.03207	0.37846	No change
ARFRP1	1.19941	0.262326	4.24919	0.60541	No change
LRRC61	1.1994	0.262316	3.17665	0.654753	No change
MAPK3	1.19934	0.262241	6.48793	0.665676	No change
MTX3	1.19929	0.262179	2.40994	0.560285	No change
SLC30A8	1.19927	0.262152	0.380373	0.113731	No change
FCRL2	1.19925	0.262131	1.4447	0.456704	No change
ADGRE5	1.19918	0.262049	5.74557	0.630068	No change
ZNF513	1.19895	0.261769	2.76599	0.579712	No change
SENP3	1.19892	0.261732	4.9939	0.423408	No change
CITED4	1.19891	0.261726	3.13246	0.468581	No change
PCNX3	1.1989	0.26171	4.36161	0.715886	No change
ULK3	1.19884	0.261641	5.76847	0.635668	No change
CEP63	1.19873	0.261506	2.13261	0.467092	No change
RP9	1.19872	0.261495	3.72345	0.541351	No change
EBLN2	1.19867	0.261437	3.73512	0.242434	No change
AK1	1.19858	0.261326	5.39529	0.435326	No change
CRYGA	1.19841	0.261117	0.299031	0.0110885	No change
MED15P9	1.1984	0.261107	1.83341	0.0774014	No change
METTL17	1.19832	0.261017	6.23401	0.0943757	No change
TRBV27	1.19831	0.261005	2.31956	0.646362	No change
OGFOD2	1.19831	0.260998	4.29452	0.68257	No change
SH3D19	1.19821	0.260886	1.46528	0.613195	No change
CD33	1.19805	0.260693	3.54995	0.629162	No change
SELENOO	1.19802	0.260647	5.14318	0.63228	No change
NDST1	1.19797	0.260591	2.00048	0.101686	No change
MAL2	1.19778	0.260365	0.514073	0.323923	No change
CHRNB1	1.19768	0.260238	3.29381	0.661034	No change
LOC285819	1.19753	0.260057	3.52561	0.491179	No change
LTBP1	1.19732	0.259813	2.9083	0.427603	No change
TPSAB1	1.19715	0.259601	1.85028	0.167599	No change
TAF1C	1.19687	0.259265	5.29588	0.507241	No change
PLCXD3	1.19677	0.25914	0.453081	0.0895845	No change
NPHP4	1.19673	0.2591	2.38098	0.353214	No change
AP1G2	1.19661	0.258952	6.71185	0.41811	No change
TMEM100	1.19658	0.258912	1.22388	0.657456	No change
UNC119	1.19656	0.258893	4.86053	0.706391	No change
KDELC1	1.19656	0.25889	1.61117	0.261897	No change
KNL1	1.19654	0.258865	0.461857	0.195259	No change
CNKSR1	1.19642	0.258725	2.85461	0.598789	No change
EFEMP1	1.19638	0.258681	1.26044	0.654526	No change
HIST2H2BE	1.19623	0.258493	6.94889	0.167244	No change
PTH2R	1.19616	0.258405	0.298928	0.0861447	No change
STX10	1.19598	0.258189	6.05592	0.599164	No change
LEMD1	1.19596	0.258169	0.546616	0.018382	No change
SIRPB2	1.19595	0.258163	1.34489	0.400588	No change
STAG3	1.1959	0.258097	4.40556	0.639037	No change
GREM2	1.19588	0.258077	0.374413	0.0149049	No change
GRP	1.19581	0.257986	0.221825	0.0305262	No change
NOC4L	1.19569	0.257845	5.2689	0.762303	No change
ZG16	1.19563	0.257774	1.51874	0.115656	No change
LOC441666	1.19554	0.257664	0.29437	0.0898992	No change
KISS1R	1.19554	0.25766	3.84737	0.61883	No change
ATP8B1	1.1955	0.257612	3.0411	0.355417	No change
EXO1	1.19536	0.25744	0.36498	0.133524	No change
HYMAI	1.19527	0.25734	0.386381	0.126317	No change
TIMP2	1.19512	0.257154	5.92683	0.401977	No change
C15orf61	1.19503	0.257049	6.03779	0.475936	No change
TCIRG1	1.19502	0.257038	7.65024	0.617513	No change
TDRD1	1.1948	0.256774	0.373164	0.124109	No change
SOX9	1.19472	0.25667	0.499635	0.0901304	No change
ANKRD33B	1.19466	0.256601	1.43886	0.178534	No change
ADIRF	1.19456	0.256481	5.8108	0.867081	No change
RIPOR1	1.19452	0.256428	2.98605	0.459922	No change
NAPSA	1.19451	0.256423	1.58775	0.330982	No change
FAM71D	1.19441	0.256299	0.209444	0.0365859	No change
KCNN4	1.19431	0.256177	4.64265	0.561709	No change
MCTP1	1.19428	0.256143	0.782208	0.320461	No change
CENPW	1.1942	0.25605	2.692	0.482314	No change
RNF25	1.1942	0.256044	5.11797	0.73044	No change
SNRPN	1.19415	0.25598	0.190731	0.0160194	No change
ENTPD1	1.19407	0.255892	1.40946	0.38342	No change
SPRED1	1.19396	0.255753	0.49947	0.156067	No change
PRKACG	1.19375	0.255505	0.518756	0.0499289	No change
WISP2	1.19364	0.255367	1.73021	0.441223	No change
GRK3	1.19364	0.255363	2.54578	0.484961	No change
CASC11	1.19347	0.255161	0.160049	0.025432	No change
PEMT	1.1932	0.254832	4.54556	0.661745	No change
BEND7	1.19273	0.254263	0.418043	0.0236025	No change
CEP162	1.19272	0.254261	1.26132	0.177988	No change
SLC51B	1.19247	0.253949	1.06467	0.00970251	No change
CDKN2B	1.19237	0.253829	1.34744	0.284151	No change
ITPA	1.19233	0.253786	6.87648	0.577419	No change
TLR5	1.1923	0.253747	1.92548	0.165534	No change
C17orf53	1.19229	0.253738	1.97499	0.149493	No change
IER3	1.19224	0.25368	6.1651	0.392517	No change
RIN2	1.19224	0.253679	1.82124	0.407512	No change
TIMP4	1.19224	0.25367	2.42805	0.817191	No change
SLC6A8	1.19223	0.25366	0.994206	0.247468	No change
SPNS3	1.19221	0.253643	4.75861	0.71594	No change
FAR1	1.19221	0.253636	2.31515	0.616321	No change
TMEM56	1.19219	0.253615	0.656273	0.475031	No change
LOC114224	1.19211	0.25352	3.36014	0.470152	No change
ZMIZ2	1.19209	0.253493	4.64209	0.345136	No change
OR14J1	1.19207	0.253465	0.482175	0.0558588	No change
CATSPER1	1.19204	0.253436	0.524268	0.281172	No change
DOCK5	1.19203	0.253426	1.31004	0.322273	No change
ITGB3	1.19185	0.2532	1.43755	0.261767	No change
YIF1B	1.1918	0.253144	3.931	0.704489	No change
FUT5	1.19173	0.25306	2.20431	0.13412	No change
AZGP1	1.19171	0.253037	2.2736	0.807253	No change
TIMM8B	1.19169	0.253009	5.96789	0.460304	No change
BCAR3	1.19149	0.252761	0.849274	0.268184	No change
OR2S2	1.19147	0.252737	0.358627	0.10946	No change
LOC642696	1.19142	0.252681	0.226783	0.0421476	No change
BFSP2	1.19141	0.252668	1.55423	0.418979	No change
WRAP73	1.19141	0.252667	4.33791	0.604815	No change
FKBP11	1.1913	0.252531	6.9654	0.480207	No change
PTOV1-AS2	1.19123	0.252454	5.25109	0.638148	No change
TRUB2	1.19122	0.252434	4.80476	0.682511	No change
SLC16A1-AS1	1.19116	0.252372	1.31169	0.175416	No change
HAND2-AS1	1.19109	0.252278	0.372046	0.0482896	No change
LOC101929109	1.19094	0.252101	0.259862	0.0486497	No change
H1F0	1.19086	0.252009	5.48575	0.370296	No change
LINC00592	1.19086	0.251998	0.366687	0.0365259	No change
ALOX15B	1.19083	0.251963	0.603983	0.0310289	No change
LINC01504	1.1908	0.251928	1.62237	0.488153	No change
KEL	1.19075	0.251873	0.875241	0.143927	No change
RUSC1-AS1	1.19071	0.251821	5.37259	0.313347	No change
LOC100289061	1.19067	0.251768	1.24163	0.112327	No change
C3orf85	1.19058	0.251661	0.235369	0.0390061	No change
COX7A1	1.19054	0.251618	2.47182	0.76387	No change
LOC105372881	1.19051	0.251574	1.1209	0.64004	No change
SLC22A9	1.19029	0.251307	0.491371	0.0603709	No change
GNG11	1.19026	0.251281	2.61696	0.516263	No change
N4BP2L2-IT2	1.19002	0.25099	1.37562	0.410742	No change
CLMN	1.1899	0.250843	1.20647	0.286349	No change
MRO	1.18974	0.250646	0.666709	0.0493667	No change
DDB2	1.18973	0.25063	6.99819	0.209323	No change
A2M	1.18966	0.250552	2.57224	0.673837	No change
LOC101928504	1.18958	0.250457	0.526815	0.195957	No change
LOC100130357	1.18952	0.250381	1.75561	0.451778	No change
TERT	1.18948	0.250331	1.41607	0.167847	No change
POLE2	1.18942	0.250256	1.4349	0.647724	No change
TUBA4A	1.18929	0.2501	8.911	0.65447	No change
CTSL	1.18926	0.250064	4.18089	0.583384	No change
SLC22A23	1.18921	0.250003	2.51491	0.294519	No change
LOC102724612	1.1892	0.249995	0.47152	0.0629514	No change
YPEL3	1.18915	0.249936	7.37212	0.368249	No change
MIR34A	1.18898	0.249721	2.26602	0.258252	No change
LINC02053	1.18893	0.249669	0.527819	0.472673	No change
NFXL1	1.18892	0.249646	2.29521	0.646651	No change
PEG3	1.18889	0.249621	0.51016	0.131723	No change
IFI27	1.18889	0.249617	3.14064	0.721176	No change
KCNIP4	1.18883	0.24954	0.95873	0.175315	No change
POLA2	1.18881	0.249521	3.26163	0.355126	No change
C2orf92	1.18862	0.249293	2.42704	0.502079	No change
CD34	1.18839	0.249013	2.78699	0.687983	No change
KATNB1	1.18839	0.24901	4.91662	0.741159	No change
ADSSL1	1.1883	0.248905	2.44234	0.471118	No change
ACADVL	1.18817	0.248738	6.86873	0.672273	No change
DELE1	1.18812	0.248681	3.92383	0.183248	No change
COL19A1	1.18809	0.248644	1.2951	0.115685	No change
ILKAP	1.18803	0.248569	6.90788	0.319881	No change
LOC100289230	1.18786	0.248371	2.85689	0.416642	No change
LINC01943	1.18786	0.248359	4.95634	0.731578	No change
IL11RA	1.18784	0.248341	6.08319	0.520338	No change
LOC158434	1.18784	0.248337	0.295571	0.0271135	No change
ALOXE3	1.18782	0.24831	0.798638	0.134694	No change
PNKP	1.18779	0.248285	5.38002	0.726054	No change
KDR	1.18771	0.248189	0.85681	0.353966	No change
ZNF519	1.1877	0.24817	1.06693	0.417185	No change
FRS3	1.18737	0.247775	3.79474	0.620112	No change
PYGM	1.18725	0.247626	4.02417	0.729371	No change
SMTNL1	1.18721	0.247574	3.03269	0.240936	No change
TP53I3	1.1871	0.247447	2.71884	0.510957	No change
LHFPL2	1.18708	0.247421	3.09965	0.67039	No change
ENPP3	1.18689	0.24719	0.992162	0.201301	No change
SPAG4	1.18679	0.24707	0.87336	0.202674	No change
SYNJ1	1.18672	0.246985	1.30586	0.55621	No change
SP6	1.18665	0.246897	0.879804	0.115981	No change
LGALS8-AS1	1.18659	0.246817	1.59404	0.291306	No change
RASAL3	1.18651	0.246729	7.38827	0.643183	No change
CAPN10-DT	1.18635	0.246535	0.99834	0.192556	No change
PLD6	1.18633	0.246505	2.18065	0.421805	No change
PRL	1.18628	0.24644	0.298174	0.169634	No change
ASAP3	1.18626	0.246424	1.43442	0.380538	No change
MEF2C	1.18623	0.246383	3.29426	0.64347	No change
LOC728392	1.18608	0.246203	6.16666	0.488096	No change
JMJD1C	1.18607	0.246185	2.68884	0.612806	No change
ASH1L-AS1	1.18604	0.246158	5.77069	0.429514	No change
TUFM	1.18603	0.246137	5.71224	0.647055	No change
CPT1C	1.18594	0.246026	2.1675	0.259973	No change
NCAPG	1.18567	0.245707	1.2085	0.417681	No change
KIF12	1.18553	0.245532	2.31653	0.274906	No change
CAPZA1	1.18535	0.24531	4.58713	0.691686	No change
ASGR1	1.18533	0.245287	2.15964	0.546662	No change
RGL4	1.18525	0.245189	7.34168	0.656854	No change
SLC25A21-AS1	1.18501	0.244898	0.225224	0.0394041	No change
SDC3	1.18495	0.244825	1.42392	0.155491	No change
TMEM175	1.18486	0.244713	4.03963	0.510618	No change
CLIC2	1.18476	0.244599	0.570625	0.173051	No change
PGLYRP2	1.18472	0.24455	1.62115	0.271781	No change
HIP1R	1.18471	0.244536	6.53289	0.580424	No change
S1PR3	1.1847	0.244527	0.49816	0.167526	No change
SERPINA5	1.18462	0.24443	1.64718	0.148322	No change
MAN2A2	1.18462	0.244425	6.10379	0.308365	No change
CCDC18	1.18458	0.244378	1.09552	0.490525	No change
NAV2-IT1	1.18451	0.244286	1.06319	0.0925406	No change
CYTH4	1.18447	0.244246	4.77716	0.593361	No change
NAT6	1.18434	0.244088	5.35569	0.686675	No change
C1orf127	1.18433	0.244075	1.86178	0.227541	No change
GRIP2	1.18424	0.243967	0.642559	0.0570368	No change
STK16	1.18422	0.243939	5.03686	0.610225	No change
AIFM2	1.18421	0.243928	3.53299	0.518353	No change
FIBP	1.18417	0.243878	7.13602	0.763904	No change
BCO2	1.1841	0.243791	1.16781	0.0905877	No change
SIGLEC16	1.18401	0.243683	0.399676	0.104445	No change
AGAP9	1.18394	0.243597	2.45435	0.400988	No change
CREB3	1.18391	0.243561	5.05292	0.73415	No change
FN1	1.18389	0.243535	1.83256	0.683566	No change
PYCARD	1.18383	0.243466	7.23071	0.792839	No change
ATP1A2	1.18383	0.243457	1.90496	0.759316	No change
CRYAB	1.18366	0.24326	2.95606	0.854303	No change
CRY2	1.18352	0.243081	5.91927	0.675649	No change
SPTB	1.1835	0.243059	2.36944	0.323977	No change
TLR4	1.18339	0.24292	1.06584	0.219789	No change
LINC00708	1.18333	0.242851	0.508824	0.0593359	No change
P2RX4	1.18332	0.24284	5.29737	0.645392	No change
LOC100505918	1.18331	0.242831	0.39179	0.14642	No change
PPP1R15A	1.18331	0.242829	4.78226	0.613114	No change
GANC	1.18318	0.242669	1.598	0.446468	No change
ZFYVE21	1.18317	0.242653	3.21683	0.423441	No change
NKAPP1	1.18307	0.242534	2.38695	0.259244	No change
SPRYD4	1.18295	0.242395	2.08229	0.466831	No change
CLDN15	1.18294	0.24238	4.21366	0.553022	No change
CACNA1G-AS1	1.18291	0.242343	1.07268	0.0990654	No change
RASSF7	1.18283	0.242242	5.80825	0.656033	No change
EMC10	1.18265	0.242026	5.53816	0.542974	No change
HIST1H2AL	1.18252	0.241868	1.54907	0.473939	No change
TBC1D9B	1.18251	0.241854	5.43757	0.651929	No change
PINLYP	1.18249	0.241832	3.87789	0.623317	No change
PPIL6	1.18248	0.241814	0.539335	0.048312	No change
MYF5	1.18245	0.24178	0.326035	0.0511752	No change
ZNF852	1.18236	0.241667	0.984401	0.139199	No change
ADCY4	1.18235	0.241653	3.99073	0.589081	No change
CPPED1	1.1823	0.241599	2.75402	0.414318	No change
TMPRSS5	1.18214	0.241404	0.863023	0.170681	No change
PRKCZ-AS1	1.18205	0.24129	3.64068	0.61812	No change
LAMB2	1.182	0.241236	2.18634	0.702346	No change
TMEM91	1.182	0.241229	7.37601	0.182123	No change
LSAMP-AS1	1.18196	0.241178	0.762082	0.0138171	No change
SGK1	1.18192	0.241126	6.73318	0.493526	No change
NUP85	1.18188	0.241084	6.87378	0.464824	No change
RNASET2	1.18178	0.240963	4.47127	0.0631113	No change
CDK10	1.18175	0.240927	5.38092	0.698849	No change
DEPTOR	1.18174	0.240917	0.793573	0.0807293	No change
ZNF81	1.18167	0.240821	0.983464	0.0277209	No change
SLC25A25-AS1	1.18164	0.240794	8.08389	0.123136	No change
LOC440434	1.18164	0.240789	6.31988	0.298109	No change
HDAC5	1.1816	0.240738	4.11353	0.584027	No change
ZNF500	1.18152	0.240647	3.97429	0.604807	No change
TLE2	1.18152	0.240646	5.15529	0.763786	No change
STK32B	1.1815	0.240618	0.981327	0.305936	No change
CFAP99	1.18144	0.240552	0.563625	0.0993724	No change
MRVI1-AS1	1.18134	0.240425	1.04339	0.177261	No change
C11orf21	1.18132	0.240404	5.21161	0.476644	No change
LINC01089	1.18127	0.240338	3.32313	0.439664	No change
KIF20A	1.18114	0.240183	0.586229	0.365794	No change
ERAP2	1.18109	0.240123	2.79283	0.446496	No change
SMOC2	1.18109	0.24012	0.840851	0.350159	No change
GPX1	1.18108	0.240108	8.00686	0.596125	No change
MTCP1	1.18106	0.240077	0.830186	0.283094	No change
ZNF121	1.18079	0.239755	5.10518	0.678466	No change
RNF121	1.1807	0.239645	5.16307	0.482248	No change
ITGB2	1.18065	0.239587	7.60876	0.636374	No change
FADS2	1.18065	0.239578	1.63049	0.253097	No change
PWAR5	1.18036	0.239225	0.740005	0.566706	No change
CCDC198	1.18029	0.239146	0.555906	0.101576	No change
ARRDC1	1.18029	0.239141	3.63053	0.425633	No change
IL9	1.18001	0.238803	0.149569	0.00855909	No change
KCNE2	1.17997	0.23875	0.943029	0.288812	No change
SNHG22	1.1799	0.238663	0.354385	0.246804	No change
POLR1C	1.17982	0.23857	5.40329	0.391955	No change
LDLRAD4	1.17952	0.238196	2.67454	0.0711402	No change
TMLHE	1.17949	0.238162	1.85681	0.0331766	No change
MATN2	1.17948	0.238156	1.46312	0.569442	No change
ZNF530	1.17943	0.238086	0.502008	0.193604	No change
C15orf65	1.17933	0.237964	0.576571	0.231827	No change
LILRB1	1.17926	0.237876	3.19122	0.537619	No change
NRG4	1.17914	0.237735	0.472786	0.147236	No change
GABRB1	1.17908	0.237663	0.310167	0.0389709	No change
CAPN3	1.17906	0.23764	4.04493	0.277282	No change
LINC00622	1.17904	0.237616	0.212476	0.0999961	No change
ASPN	1.179	0.237565	1.51065	0.460239	No change
RTN2	1.17898	0.237543	1.7522	0.474714	No change
BEAN1	1.1789	0.237444	0.324838	0.106408	No change
GALT	1.17888	0.237421	3.93934	0.520358	No change
KCNQ1	1.17886	0.237394	4.15022	0.590208	No change
SAMD9L	1.17856	0.237031	3.47244	0.720317	No change
UMODL1-AS1	1.17853	0.236986	0.636027	0.0301713	No change
FLJ13224	1.1785	0.236948	1.12459	0.37741	No change
LPA	1.17846	0.236902	0.339769	0.0828487	No change
TNFSF8	1.17828	0.236687	4.39124	0.33156	No change
COTL1	1.17826	0.236662	7.885	0.215356	No change
DET1	1.17812	0.236481	2.3211	0.22659	No change
COMMD9	1.17809	0.236444	7.06828	0.59408	No change
AKR1C1	1.17799	0.236327	3.02389	0.68243	No change
PARPBP	1.1779	0.236214	0.497764	0.325068	No change
MMS19	1.1778	0.236099	7.17996	0.627467	No change
FOLR2	1.17774	0.236021	2.79999	0.569262	No change
LIMS2	1.17772	0.235999	3.42149	0.646001	No change
BDP1	1.17765	0.235907	2.31875	0.511983	No change
METTL25	1.17748	0.235703	4.3405	0.58576	No change
PARD6G	1.17744	0.235653	1.29857	0.126969	No change
STRN4	1.17735	0.23554	3.65396	0.496818	No change
EFCAB12	1.17731	0.235489	1.31953	0.365137	No change
RABGGTA	1.17729	0.235467	5.38691	0.75014	No change
GLIS2	1.17728	0.235454	1.47688	0.370111	No change
CCL16	1.17721	0.23537	0.525895	0.182623	No change
ASRGL1	1.17719	0.235342	1.41787	0.259871	No change
GALNT14	1.17692	0.235015	0.566106	0.0195585	No change
SUGP1	1.17684	0.234921	4.29422	0.513343	No change
JOSD2	1.17676	0.234824	6.18859	0.623795	No change
PARVG	1.17674	0.234798	6.46964	0.625934	No change
PIP5K1B	1.17664	0.234669	1.07601	0.366159	No change
BCL6	1.17662	0.234648	2.55451	0.211982	No change
FGD5	1.17661	0.234639	1.48263	0.554238	No change
CLASRP	1.17659	0.234607	7.85109	0.662832	No change
SUGP2	1.17643	0.234411	5.57206	0.228051	No change
LINC02032	1.17639	0.234362	0.222324	0.0174606	No change
FAAP100	1.17635	0.234321	3.8686	0.584197	No change
CYSLTR1	1.17628	0.234226	1.25363	0.470731	No change
CP	1.17616	0.234081	0.904733	0.219677	No change
FLT3	1.17611	0.234025	1.66443	0.17913	No change
NPR1	1.17609	0.233996	2.6404	0.536755	No change
CHD9	1.17608	0.233992	1.58888	0.426124	No change
TMEM37	1.17608	0.233983	1.59865	0.546477	No change
IL1R1	1.176	0.233893	1.241	0.406376	No change
SH3GL3	1.176	0.233888	0.483558	0.05253	No change
JAG1	1.17599	0.233879	2.58559	0.570276	No change
BLNK	1.17596	0.233834	3.32015	0.779249	No change
CTGF	1.17589	0.233756	1.24867	0.625163	No change
PDE2A	1.17569	0.23351	2.25665	0.45753	No change
LOC692247	1.17567	0.233486	3.17058	0.508637	No change
SOX15	1.1756	0.233402	1.35319	0.175874	No change
KHDRBS2	1.17557	0.233365	0.563129	0.267175	No change
IRX1	1.17546	0.23323	0.677923	0.284281	No change
B9D2	1.1754	0.233147	4.77466	0.712961	No change
ST7-AS1	1.17535	0.23309	0.457058	0.215208	No change
LOC100128288	1.17535	0.23309	0.518205	0.374241	No change
C3orf70	1.17529	0.233012	0.584958	0.363379	No change
CTNNAL1	1.17527	0.232991	1.85149	0.447814	No change
PMM1	1.17509	0.232769	6.98795	0.691813	No change
ZNF215	1.17493	0.232571	0.419125	0.261642	No change
AADAC	1.17479	0.232403	0.462792	0.0380025	No change
CXXC1P1	1.17474	0.232343	0.245242	0.030038	No change
GSN	1.17472	0.232319	1.96226	0.442871	No change
ZDHHC8	1.17472	0.232314	2.73611	0.393246	No change
TREML2	1.17466	0.232241	2.93759	0.517904	No change
LOC102723704	1.17463	0.232209	0.422078	0.0199828	No change
ETHE1	1.17462	0.232194	5.26046	0.773578	No change
CSGALNACT1	1.17436	0.231874	3.18534	0.512457	No change
LRRC49	1.17432	0.23183	0.44215	0.0865271	No change
PPIF	1.17412	0.231582	4.40188	0.57857	No change
MYL6B	1.17406	0.23151	5.69273	0.641793	No change
MAMDC4	1.17406	0.231508	2.60744	0.361052	No change
ENO3	1.17403	0.231468	2.45819	0.439326	No change
LOC101928940	1.17399	0.231415	0.198239	0.0700471	No change
KRT20	1.17395	0.231373	0.351221	0.150774	No change
DNASE1L1	1.17394	0.231358	6.25098	0.509051	No change
ZUP1	1.17389	0.231301	2.12744	0.570686	No change
C11orf86	1.17381	0.231204	1.84104	0.139066	No change
PSMB8	1.17367	0.231024	9.09842	0.641031	No change
TOX2	1.17334	0.230616	1.6598	0.568306	No change
EMP2	1.17331	0.230584	0.998558	0.591605	No change
RAD51AP1	1.17328	0.230545	0.70766	0.602818	No change
LOC105379426	1.17311	0.230339	3.31932	0.504012	No change
SOD3	1.17305	0.23026	1.20131	0.419583	No change
GNB2	1.17301	0.23021	5.86071	0.716922	No change
TBX22	1.17292	0.230109	0.11022	0.0162752	No change
SLC46A2	1.17291	0.230091	0.729719	0.28114	No change
TBC1D13	1.1729	0.230086	6.11195	0.655867	No change
CFP	1.1729	0.230079	6.06181	0.729834	No change
GATA2	1.17288	0.230055	3.03416	0.395579	No change
SYCP2L	1.17286	0.230034	0.817128	0.041491	No change
CA14	1.17285	0.230025	1.83999	0.483192	No change
MT1M	1.1728	0.229962	1.84206	0.488855	No change
BRE-AS1	1.17279	0.229946	1.5821	0.460027	No change
EDF1	1.17274	0.229887	9.64193	0.728856	No change
RAB39A	1.1727	0.229836	0.492294	0.0795356	No change
SPX	1.17269	0.22982	1.16504	0.464903	No change
LOC51145	1.17268	0.229813	0.356099	0.0594831	No change
LINC01268	1.17264	0.229754	0.50961	0.101167	No change
FOXH1	1.17262	0.229732	3.38713	0.424444	No change
BATF3	1.17251	0.229605	2.77238	0.647318	No change
ZC2HC1A	1.17234	0.229392	1.73552	0.328922	No change
NEGR1-IT1	1.17229	0.229325	0.351756	0.0736404	No change
DDIT3	1.17223	0.229254	3.94077	0.466973	No change
B3GNT5	1.17218	0.2292	0.908666	0.239619	No change
KCNH3	1.17214	0.229142	2.71897	0.497784	No change
PALM2	1.1721	0.22909	0.403473	0.157981	No change
SELENOP	1.17205	0.229037	1.89405	0.596992	No change
BTNL3	1.17204	0.229017	0.595623	0.193506	No change
FOXP1-IT1	1.17202	0.229	2.60588	0.387589	No change
HSPBP1	1.1719	0.228855	4.52228	0.673672	No change
JADE2	1.17188	0.228828	5.69761	0.582773	No change
CAT	1.17186	0.228803	4.52291	0.299859	No change
KYAT1	1.17158	0.228455	2.87919	0.434481	No change
SNHG27	1.1715	0.228356	0.40004	0.103735	No change
ID4	1.17146	0.228312	0.978431	0.261797	No change
ASB9	1.17135	0.228176	1.84114	0.434459	No change
CBR1	1.17124	0.228034	4.96076	0.648051	No change
WRNIP1	1.17119	0.227981	3.4409	0.194012	No change
BID	1.17119	0.227977	4.63695	0.608123	No change
SAT1	1.17117	0.227956	7.6633	0.290153	No change
ZNF426-DT	1.17117	0.227946	1.82656	0.413504	No change
WDR74	1.17112	0.227887	4.82121	0.660213	No change
FAIM	1.17108	0.227841	3.39376	0.339034	No change
RUNX2	1.17095	0.227684	2.6381	0.179165	No change
SLC27A3	1.17095	0.227679	4.87173	0.589354	No change
USP35	1.17095	0.227674	3.43846	0.511419	No change
ADAMDEC1	1.17089	0.227611	0.213128	0.0297685	No change
BICDL2	1.17082	0.227522	1.06037	0.300043	No change
TSPAN8	1.17076	0.227452	0.432687	0.137073	No change
PABPC1L	1.17071	0.22738	3.6967	0.26727	No change
CLTCL1	1.17062	0.22727	2.07845	0.274005	No change
LAMA5	1.17053	0.227163	2.71314	0.505601	No change
GAS7	1.17048	0.227101	2.77976	0.252474	No change
APBA3	1.17046	0.227074	4.86528	0.613908	No change
FLRT3	1.1703	0.22688	0.340041	0.0215792	No change
TM9SF1	1.1703	0.226874	4.05306	0.621986	No change
CLIC4	1.17025	0.226819	2.65671	0.602604	No change
MCRS1	1.17014	0.226679	6.74617	0.761513	No change
PSMA3-AS1	1.17011	0.226649	3.13195	0.640014	No change
MIR181A2HG	1.17006	0.226577	0.793781	0.0885092	No change
ZNF80	1.16995	0.226447	1.19125	0.523211	No change
NHLRC3	1.16992	0.226412	2.91485	0.584456	No change
LINC01138	1.16992	0.226408	2.33266	0.0100931	No change
CIART	1.16987	0.226346	1.31079	0.459085	No change
FANCD2OS	1.16986	0.226334	0.909186	0.133147	No change
MRPS7	1.16981	0.226272	6.88797	0.708514	No change
S100A11	1.1697	0.226135	7.80305	0.657738	No change
TLCD2	1.16967	0.226107	1.43126	0.391024	No change
TMEM129	1.16959	0.226005	5.23244	0.711751	No change
CCDC22	1.16958	0.225995	6.35198	0.75178	No change
LINC00920	1.16953	0.225928	3.79594	0.567137	No change
DLGAP1-AS2	1.16949	0.225876	0.528685	0.16923	No change
FUK	1.16944	0.225816	6.42461	0.72823	No change
FRMD3	1.16934	0.225696	1.22771	0.24684	No change
LOC101927138	1.16931	0.225657	0.184201	0.0447935	No change
RGS20	1.16913	0.225441	1.76933	0.0992988	No change
FOXCUT	1.16905	0.225342	1.0117	0.223958	No change
TNNI3K	1.16904	0.225324	0.3427	0.275597	No change
ANKLE1	1.16904	0.225324	1.8802	0.538832	No change
ZNF165	1.16903	0.225312	0.520528	0.202068	No change
MBD6	1.169	0.225269	6.01946	0.282051	No change
PRSS16	1.16893	0.225194	2.47825	0.702557	No change
DTYMK	1.16893	0.225188	3.63184	0.353575	No change
PTPRN	1.1687	0.224899	0.509707	0.232577	No change
YBEY	1.16863	0.224818	4.14734	0.501829	No change
LOC101927420	1.16863	0.224813	1.24407	0.482231	No change
HSPB6	1.1686	0.224786	2.39593	0.823401	No change
KRTAP10-11	1.16856	0.224732	1.29667	0.0728192	No change
SEPT7P2	1.16843	0.224565	2.67858	0.197648	No change
DHX29	1.16794	0.22397	3.33577	0.635807	No change
POC1A	1.16791	0.223926	1.72887	0.430603	No change
PLK4	1.1679	0.223912	0.604757	0.384725	No change
PMS2P1	1.16787	0.223883	5.869	0.451695	No change
QSOX2	1.16787	0.223879	3.72733	0.324635	No change
STX2	1.16787	0.223875	4.74962	0.431832	No change
ARSD	1.16778	0.223763	2.42837	0.151851	No change
PIH1D1	1.16776	0.223742	7.93125	0.706728	No change
FGR	1.16772	0.223697	7.35078	0.301899	No change
PPOX	1.1676	0.223552	2.62409	0.410849	No change
LAMTOR4	1.1676	0.22355	9.1636	0.694115	No change
PRMT5-AS1	1.16753	0.223463	0.5989	0.226832	No change
SAMMSON	1.1675	0.223419	0.185508	0.0354892	No change
DEAF1	1.1675	0.223419	3.03816	0.586972	No change
SGMS2	1.16745	0.223356	0.354853	0.169983	No change
C20orf27	1.16735	0.223237	4.38702	0.694098	No change
PCBD1	1.16732	0.223202	4.82153	0.72203	No change
CYBB	1.16723	0.223087	1.77639	0.60315	No change
ITGBL1	1.1672	0.223053	0.432765	0.101573	No change
RPS8	1.16716	0.223	1.28422	0.141524	No change
LINC01741	1.16715	0.222996	0.532192	0.178004	No change
C22orf15	1.16712	0.222947	1.60668	0.446711	No change
GPM6B	1.1671	0.222933	1.29803	0.456725	No change
MMP17	1.16708	0.222906	1.90744	0.227185	No change
LOC100507250	1.16695	0.222737	3.57369	0.49942	No change
FBXL8	1.16694	0.222732	1.87721	0.349397	No change
PTP4A3	1.16684	0.222605	4.6337	0.531857	No change
TM4SF18	1.16684	0.222601	0.536173	0.398743	No change
BRMS1	1.16683	0.222593	6.72097	0.752278	No change
LINC01395	1.16679	0.222547	0.769111	0.199276	No change
CARF	1.16678	0.222528	0.923986	0.401776	No change
CAP2	1.16661	0.222324	1.16475	0.594869	No change
COL1A2	1.16656	0.222262	1.90855	0.764056	No change
PALMD	1.16644	0.222108	1.55594	0.705088	No change
RHPN1	1.16637	0.222022	3.62364	0.623637	No change
TJP3	1.16636	0.222016	4.73449	0.665982	No change
DGCR6L	1.16633	0.221976	4.30886	0.746864	No change
OGN	1.16621	0.221827	0.523486	0.307458	No change
ASPM	1.1662	0.22182	0.516954	0.327265	No change
CD163	1.1662	0.221812	1.56903	0.422015	No change
VARS	1.16619	0.221799	3.8956	0.600645	No change
TNFRSF25	1.16606	0.221638	5.85779	0.637555	No change
POM121L10P	1.16596	0.221518	0.574212	0.154163	No change
XKR7	1.16592	0.221473	0.524008	0.0810072	No change
CCDC130	1.16584	0.221371	6.27589	0.649278	No change
CLIP3	1.16582	0.221341	1.92258	0.573903	No change
SMIM5	1.16581	0.221337	2.67158	0.620383	No change
LOC102724165	1.16579	0.221304	0.51692	0.0841982	No change
MAP3K4	1.16557	0.221038	4.09787	0.312946	No change
C8orf48	1.16556	0.221025	0.13462	0.0819266	No change
BAD	1.16527	0.22067	2.98877	0.682382	No change
PRSS2	1.165	0.220333	1.90607	0.327959	No change
RHOC	1.16478	0.220063	3.28302	0.599137	No change
NUDT18	1.16474	0.22001	3.05696	0.559613	No change
BEGAIN	1.16474	0.220004	3.877	0.777141	No change
GFOD2	1.16465	0.219895	3.86474	0.605547	No change
LOC101927531	1.16465	0.219891	0.182636	0.11272	No change
ACTR3BP2	1.16462	0.21986	0.419119	0.128901	No change
THAP4	1.16461	0.219849	6.41422	0.775968	No change
COL28A1	1.16459	0.219824	0.280826	0.0246598	No change
GPR150	1.16457	0.219794	2.0924	0.399684	No change
LOC100289361	1.16449	0.219692	3.65132	0.707475	No change
LINC00877	1.16447	0.21967	0.375701	0.0475516	No change
PRLHR	1.16447	0.219669	0.191473	0.0501269	No change
CACNA2D1	1.16441	0.219599	0.684069	0.482227	No change
TNFRSF12A	1.16425	0.219407	2.56641	0.364354	No change
NHS	1.16422	0.219365	1.22999	0.582724	No change
PSMG3	1.16415	0.219277	7.55229	0.553018	No change
FGF17	1.16411	0.219222	1.66255	0.195007	No change
R3HCC1L	1.16409	0.219202	1.76403	0.231113	No change
FCRLA	1.16407	0.21918	2.66735	0.766709	No change
ZNF76	1.16402	0.219119	5.49667	0.724948	No change
VWDE	1.16395	0.219028	0.287805	0.14691	No change
SMAD1	1.16392	0.218992	1.32215	0.409904	No change
ZBTB48	1.16391	0.218984	5.09143	0.750236	No change
MTERF3	1.16385	0.218907	4.21149	0.608271	No change
LRRC29	1.16385	0.218906	1.70418	0.370731	No change
HPS1	1.16385	0.2189	3.37867	0.518476	No change
C4BPA	1.16381	0.218852	0.673764	0.0942635	No change
B4GALT7	1.16373	0.21876	4.68092	0.705168	No change
NFIA	1.16371	0.218728	2.74533	0.564296	No change
PADI2	1.16368	0.218689	1.67437	0.37131	No change
FNDC8	1.16364	0.21864	0.792326	0.146515	No change
ILDR2	1.16355	0.218533	0.328591	0.0385443	No change
DCTN1-AS1	1.16354	0.218521	0.616895	0.365237	No change
IGFBP4	1.1634	0.218346	4.23284	0.751613	No change
LINC00899	1.16338	0.218323	1.87198	0.308031	No change
RYR1	1.16338	0.218319	3.35891	0.731053	No change
CEP55	1.16333	0.218255	1.34072	0.774698	No change
NDUFS2	1.16317	0.218068	7.85633	0.658737	No change
LINC00954	1.16315	0.218034	3.48068	0.583104	No change
TMEM106C	1.16307	0.217941	3.98801	0.298186	No change
RNPC3	1.16293	0.21777	3.67352	0.633571	No change
TRIM45	1.16291	0.217744	0.675695	0.142849	No change
LRRC4C	1.16289	0.217715	0.571754	0.134239	No change
SNORA68	1.16287	0.217689	5.25173	0.570506	No change
CD300LG	1.16283	0.217638	1.41041	0.423993	No change
AREG	1.16282	0.217629	0.555395	0.0554138	No change
SNHG17	1.16276	0.217558	7.36276	0.528397	No change
PCAT4	1.16276	0.217551	0.260503	0.0151897	No change
TF	1.1627	0.21748	1.78824	0.661892	No change
CD53	1.1626	0.217354	4.9368	0.356816	No change
CXCL8	1.16257	0.217322	2.61303	0.706623	No change
LINC01963	1.16257	0.217315	2.61106	0.659426	No change
LINC00589	1.16251	0.217242	0.297786	0.0443937	No change
LAMTOR1	1.1625	0.217231	7.44776	0.709121	No change
PTTG2	1.16248	0.217203	0.583149	0.220355	No change
TMEM234	1.16248	0.217201	2.13633	0.474257	No change
ATXN7L2	1.16248	0.217201	1.76906	0.654598	No change
NPHP1	1.16247	0.217189	0.346459	0.00819169	No change
TUBB7P	1.16245	0.217167	1.64393	0.228832	No change
NAPEPLD	1.16243	0.217141	1.62011	0.607275	No change
TBC1D2	1.16228	0.216959	3.94046	0.607172	No change
TLL2	1.16227	0.216949	0.394331	0.181423	No change
EXOC8	1.16209	0.216725	3.26537	0.728631	No change
ETV7	1.16207	0.216699	1.19642	0.333048	No change
LOC100996325	1.16199	0.216594	0.235154	0.0542691	No change
CDH5	1.16199	0.216592	1.70305	0.674126	No change
MYLK	1.16198	0.216588	1.69733	0.391797	No change
LINC00221	1.16198	0.216588	0.232141	0.0100074	No change
RPL23AP53	1.16198	0.216584	3.05873	0.361609	No change
CFAP65	1.16197	0.216579	1.24517	0.178794	No change
HTRA3	1.16184	0.216416	2.21548	0.221215	No change
LINC00487	1.16183	0.216399	0.13692	0.113087	No change
PLA2G4A	1.16173	0.216272	0.605731	0.243684	No change
PRB4	1.16167	0.216195	2.00739	0.176454	No change
ARVCF	1.1616	0.216117	3.02056	0.370789	No change
MMP24OS	1.16148	0.215969	5.66505	0.696296	No change
SWSAP1	1.16141	0.215881	4.00593	0.649543	No change
AKR1C2	1.16137	0.215831	2.87784	0.76592	No change
LONP1	1.16134	0.215788	5.17043	0.794592	No change
AKAIN1	1.16129	0.215732	0.401715	0.137341	No change
CCDC163	1.16129	0.21573	5.46601	0.575515	No change
LINC01587	1.16127	0.215709	0.599463	0.0918942	No change
NOL12	1.16123	0.215658	4.49771	0.61936	No change
ANKS3	1.16107	0.21546	3.32166	0.535822	No change
PIDD1	1.16101	0.215379	4.31038	0.68987	No change
VGLL3	1.16098	0.215341	0.477924	0.294336	No change
PSD3	1.16091	0.215251	0.540045	0.224425	No change
COLEC10	1.1609	0.215239	0.24304	0.087637	No change
MANBA	1.16087	0.215206	5.24345	0.485208	No change
[truncated: 18,190 more rows]
