# Supplementary material for: Identification and verification of differentially expressed key genes in peripheral blood-derived T cells between chronic immune thrombocytopenia patients and healthy controls
Source: Bioengineered. 2022 Jun 6;13(5):13587–95. doi: 10.1080/21655979.2022.2080422 (PMC9450975; doi:10.1080/21655979.2022.2080422)
Supplement: Supplemental Material [file KBIE_A_2080422_SM5525.zip › Table S3.xlsx]

## Sheet: GO
Table S3 Functional enrichment analysis of all DEGs
Term	Description	Category	Gene number	Pvalue	Genes	All genes
GO:0005515	protein binding	MF	62	0.0280206	FCN1, CDA, ORM1, CETN3, ECI2, LGALSL, HP, TNFAIP3, MPO, DUSP10, ZNF329, RBPMS2, KAT7, CTSG, IL1R1, ZFP3, IL1R2, MCEMP1, FOS, RNASE2, OLFM4, COMMD6, MMP9, CH25H, CEACAM1, IFNG, SLPI, CEACAM6, TAL1, SDE2, CHI3L1, PADI4, CEACAM8, CLEC4E, EAPP, S100A9, TLR4, S100A8, LTF, CSTA, PAXIP1, LXN, ADRB2, JAKMIP1, PPP3R1, S100A12, HOXC4, PROM1, POLR2K, ELANE, RPL39L, AZU1, PEX12, NLRP12, RAB13, CWF19L1, LCN2,…	12518
GO:0005615	extracellular space	CC	31	1.83753e-11	FCN1, CSTA, ORM1, LXN, HP, MPO, IGKC, S100A12, VSTM1, CTSG, PROM1, ELANE, CAMP, TRDV3, DEFA4, SORD, AZU1, OLFM4, RNASE2, MMP9, IFNG, SLPI, CEACAM6, LCN2, CHI3L1, PTX3, CEACAM8, SERPINI1, S100A9, S100A8, LTF	1911
GO:0043312	neutrophil degranulation	BP	30	1.37178e-26	FCN1, CDA, ORM1, HP, MPO, S100A12, CTSG, ELANE, CAMP, DEFA4, MCEMP1, AZU1, OLFM4, RNASE2, MMP9, OSCAR, BST1, CEACAM1, SLPI, CEACAM6, LCN2, CHI3L1, S100P, PTX3, CEACAM8, FOLR3, S100A9, S100A8, SIGLEC5, LTF	482
GO:0005576	extracellular region	CC	29	5.59614e-09	FCN1, CDA, ORM1, HP, MPO, IGKC, S100A12, CTSG, ELANE, CAMP, IL1R1, DEFA4, IL1R2, AZU1, OLFM4, RNASE2, MMP9, OSCAR, BST1, IFNG, SLPI, LCN2, CHI3L1, S100P, PTX3, FOLR3, S100A9, S100A8, LTF	2117
GO:0070062	extracellular exosome	CC	28	6.67539e-08	ORM1, HP, TNFAIP3, MPO, IGKC, ST3GAL6, CTSG, PROM1, ELANE, CAMP, SORD, AZU1, OLFM4, RNASE2, MMP9, OSCAR, BST1, CEACAM1, SLPI, RAB13, LCN2, CHI3L1, S100P, CEACAM8, SERPINI1, S100A9, S100A8, LTF	2217
GO:0042802	identical protein binding	MF	14	0.0250344	CDA, SORD, TNFAIP3, MCEMP1, FOS, ADRB2, MMP9, CEACAM1, CEACAM6, RBPMS2, LCN2, PTX3, PADI4, TLR4 80	1704
GO:0035580	specific granule lumen	CC	13	1.36875e-17	ORM1, DEFA4, HP, OLFM4, OSCAR, SLPI, LCN2, CHI3L1, PTX3, FOLR3, ELANE, CAMP, LTF	62
GO:0045087	innate immune response	BP	14	9.36485e-07	TRDV3, DEFA4, IGKC, SLPI, LCN2, S100A12, PTX3, PADI4, CLEC4E, S100A9, TLR4, S100A8, CAMP, LTF	604
GO:1904724	tertiary granule lumen	CC	10	9.43603e-13	CDA, ORM1, HP, PTX3, FOLR3, OLFM4, MMP9, CAMP, LTF, OSCAR	55
GO:0005509	calcium ion binding	MF	10	0.00397416	PPP3R1, CETN3, S100A12, S100P, PADI4, CLEC4E, S100A9, S100A8, RYR3, RASGRP4	744
GO:0008270	zinc ion binding	MF	10	0.0102535	CDA, SORD, TNFAIP3, S100A12, KAT7, PEX12, S100A9, MMP9, POLR2K, S100A8	864
GO:0006954	inflammatory response	BP	12	7.08601e-07	ORM1, LXN, IL1R1, TNFAIP3, S100A12, CHI3L1, PTX3, FOS, AZU1, S100A9, TLR4, S100A8	403
GO:0006955	immune response	BP	9	0.000735169	IGKC, SLPI, IL1R1, TRDV3, IL1R2, CTSG, CEACAM8, CLEC4E, TLR4	478
GO:0009986	cell surface	CC	9	0.0033886	CEACAM1, CEACAM6, CTSG, CEACAM8, PROM1, TLR4, ELANE, LTF, OSCAR 82	619
GO:0034774	secretory granule lumen	CC	7	6.91425e-06	FCN1, CDA, S100A12, S100P, SERPINI1, S100A9, S100A8	115
GO:0032496	response to lipopolysaccharide	BP	8	3.30475e-06	DUSP10, SLPI, FOS, MPO, S100A9, TLR4, S100A8, ELANE	155
GO:0008201	heparin binding	MF	7	8.67262e-05	LXN, CTSG, AZU1, LGR6, MPO, ELANE, LTF	172
GO:0030246	carbohydrate binding	MF	7	0.000197769	FCN1, KLRC3, LGALSL, SORD, CHI3L1, CLEC4E, SIGLEC5	200
GO:0071222	cellular response to lipopolysaccharide	BP	7	0.000127048	DEFA4, LCN2, TNFAIP3, CTSG, AZU1, TLR4, CAMP	190
GO:0042803	protein homodimerization activity	MF	7	0.0763791	CDA, CEACAM1, DEFA4, RBPMS2, TMEM192, S100P, ADRB2	705
GO:0006915	apoptotic process	BP	7	0.0320833	IFNG, CEACAM6, LCN2, TNFAIP3, CHI3L1, S100A9, S100A8	584
GO:0050829	defense response to Gram-negative bacterium	BP	6	3.71874e-05	DEFA4, CTSG, AZU1, TLR4, CAMP, LTF	92
GO:0050729	positive regulation of inflammatory response	BP	6	6.39238e-05	NLRP12, IFNG, S100A12, S100A9, TLR4, S100A8	103
GO:0004252	serine-type endopeptidase activity	MF	6	0.00126908	HP, CTSG, AZU1, MMP9, ELANE, LTF	191
GO:0019221	cytokine-mediated signaling pathway	BP	6	0.0103577	IL1R1, IL1R2, LCN2, CTSG, FOS, MMP9	323
GO:0006508	proteolysis	BP	6	0.0340183	FCN1, CTSG, AZU1, MMP9, ELANE, LTF	440
GO:0032731	positive regulation of interleukin-1 beta production	BP	5	0.000135776	ORM1, NLRP12, IFNG, AZU1, TLR4	64
GO:0032757	positive regulation of interleukin-8 production	BP	5	0.000135776	FCN1, CHI3L1, TLR4, CAMP, ELANE	64
GO:0035578	azurophil granule lumen	CC	5	0.000495317	CTSG, AZU1, RNASE2, MPO, ELANE	91
GO:0061844	antimicrobial humoral immune response mediated by antimicrobial peptide	BP	5	0.00103483	DEFA4, S100A12, S100A9, CAMP, LTF	109
GO:0002020	protease binding	MF	5	0.00111803	CSTA, IL1R1, LCN2, TNFAIP3, ELANE	108
GO:0051092	positive regulation of NF-kappaB transcription factor activity	BP	5	0.0053987	S100A12, S100A9, TLR4, S100A8, LTF	172
GO:0050900	leukocyte migration	BP	5	0.00849698	CEACAM1, IGKC, CEACAM6, CEACAM8, MMP9	196
GO:0005764	lysosome	CC	5	0.0327293	TMEM192, TNFAIP3, CTSG, ADRB2, MPO	300
GO:0001878	response to yeast	BP	4	2.30845e-05	PTX3, MPO, CAMP, ELANE	14
GO:0002227	innate immune response in mucosa	BP	4	0.000199375	DEFA4, RNASE2, CAMP, LTF	28
GO:0070821	tertiary granule membrane	CC	4	0.00317279	CEACAM1, MCEMP1, CEACAM8, SIGLEC5	73
GO:0019898	extrinsic component of membrane	CC	4	0.00329736	BST1, FOLR3, AZU1, JAKMIP1	74
GO:0035579	specific granule membrane	CC	4	0.00588535	BST1, CEACAM1, MCEMP1, CEACAM8	91
GO:0030141	secretory granule	CC	4	0.00702108	CTSG, MPO, ELANE, LTF	97
GO:0032715	negative regulation of interleukin-6 production	BP	4	0.00282779	ORM1, NLRP12, TNFAIP3, TLR4	69
GO:0048306	calcium-dependent protein binding	MF	4	0.006888	S100A12, S100P, S100A9, S100A8	92
GO:0032760	positive regulation of tumor necrosis factor production	BP	4	0.00911106	ORM1, IFNG, AZU1, TLR4	105
GO:0050830	defense response to Gram-positive bacterium	BP	4	0.0116574	DEFA4, CTSG, CAMP, LTF	115
GO:0004888	transmembrane signaling receptor activity	MF	4	0.0449483	IL1R1, KLRC3, LGR6, TLR4	188
GO:0010951	negative regulation of endopeptidase activity	BP	4	0.0239352	CSTA, LXN, SLPI, SERPINI1	151
GO:0008233	peptidase activity	MF	4	0.00938597	CTSG, AZU1, MMP9, ELANE	103
GO:0035821	modification of morphology or physiology of other organism	BP	3	0.000163293	SLPI, S100A9, CAMP	5
GO:0042582	azurophil granule	CC	3	0.000702389	DEFA4, AZU1, MPO	10
GO:0042581	specific granule	CC	3	0.00120798	OLFM4, CAMP, LTF	13
GO:0002544	chronic inflammatory response	BP	3	0.000725134	S100A9, CAMP, S100A8	10
GO:0019732	antifungal humoral response	BP	3	0.00105791	DEFA4, CAMP, LTF	12
GO:0045348	positive regulation of MHC class II biosynthetic process	BP	3	0.00105791	IFNG, AZU1, TLR4	12
GO:0050786	RAGE receptor binding	MF	3	0.000938613	S100A12, S100A9, S100A8	11
GO:0050135	NAD(P)+ nucleosidase activity	MF	3	0.00202012	BST1, IL1R1, TLR4	16
GO:0061809	NAD+ nucleotidase, cyclic ADP-ribose generating	MF	3	0.00202012	BST1, IL1R1, TLR4	16
GO:0002523	leukocyte migration involved in inflammatory response	BP	3	0.00166972	S100A9, S100A8, ELANE	15
GO:0014002	astrocyte development	BP	3	0.00215127	S100A9, TLR4, S100A8	17
GO:0035577	azurophil granule membrane	CC	3	0.0227834	CEACAM6, CEACAM8, AZU1	58
GO:0045429	positive regulation of nitric oxide biosynthetic process	BP	3	0.0164443	IFNG, PTX3, TLR4	48
GO:0050766	positive regulation of phagocytosis	BP	3	0.0164443	IFNG, PTX3, AZU1	48
GO:0002224	toll-like receptor signaling pathway	BP	3	0.0164443	S100A9, TLR4, S100A8	48
GO:0031225	anchored component of membrane	CC	3	0.0735035	BST1, CEACAM6, CEACAM8	111
GO:0006959	humoral immune response	BP	3	0.0250062	BST1, IFNG, LTF 80	60
GO:0071902	positive regulation of protein serine/threonine kinase activity	BP	3	0.0257864	IFNG, ADRB2, LTF	61
GO:0022617	extracellular matrix disassembly	BP	3	0.0306714	CTSG, MMP9, ELANE	67
GO:0019900	kinase binding	MF	3	0.0676308	CEACAM1, TNFAIP3, JAKMIP1	101
GO:0048661	positive regulation of smooth muscle cell proliferation	BP	3	0.0315187	RBPMS2, TLR4, ELANE	68
GO:0031640	killing of cells of other organism	BP	3	0.0332407	DEFA4, S100A12, LTF	70
GO:0032720	negative regulation of tumor necrosis factor production	BP	3	0.0395479	ORM1, TNFAIP3, TLR4	77
GO:0043406	positive regulation of MAP kinase activity	BP	3	0.0414272	S100A12, TLR4, ELANE	79
GO:0031528	microvillus membrane	CC	3	0.00524145	CEACAM1, S100P, PROM1	27
GO:0001530	lipopolysaccharide binding	MF	3	0.00951201	TLR4, CAMP, LTF	35
GO:0030593	neutrophil chemotaxis	BP	3	0.0433397	S100A12, S100A9, S100A8	81
GO:0070373	negative regulation of ERK1 and ERK2 cascade	BP	3	0.0482615	NLRP12, DUSP10, TLR4	86
GO:0071347	cellular response to interleukin-1	BP	3	0.0502848	LCN2, CHI3L1, CAMP	88
GO:0006919	activation of cysteine-type endopeptidase activity involved in apoptotic process	BP	3	0.0523384	NLRP12, S100A9, S100A8	90
GO:0032088	negative regulation of NF-kappaB transcription factor activity	BP	3	0.0544216	NLRP12, TNFAIP3, COMMD6	92
GO:1904813	ficolin-1-rich granule lumen	CC	3	0.0888519	FCN1, CDA, MMP9	124
GO:0050728	negative regulation of inflammatory response	BP	3	0.0963355	NLRP12, TNFAIP3, ELANE	128
GO:0097013	phagocytic vesicle lumen	CC	2	0.0199265	MPO, LTF	5
GO:0070488	neutrophil aggregation	BP	2	0.00814934	S100A9, S100A8	2
GO:0019966	interleukin-1 binding	MF	2	0.0249921	IL1R1, IL1R2	6
GO:0004908	interleukin-1 receptor activity	MF	2	0.0290971	IL1R1, IL1R2	7
GO:0050544	arachidonic acid binding	MF	2	0.0290971	S100A9, S100A8	7
GO:0032119	sequestering of zinc ion	BP	2	0.0162331	S100A9, S100A8	4
GO:0044793	negative regulation by host of viral process	BP	2	0.0162331	PTX3, LTF	4
GO:0018119	peptidyl-cysteine S-nitrosylation	BP	2	0.0202505	S100A9, S100A8	5
GO:0038094	Fc-gamma receptor signaling pathway	BP	2	0.0202505	CLEC4E, OSCAR	5
GO:0038187	pattern recognition receptor activity	MF	2	0.0692197	FCN1, CLEC4E	17
GO:0033691	sialic acid binding	MF	2	0.0925027	FCN1, SIGLEC5	23
GO:0032692	negative regulation of interleukin-1 production	BP	2	0.0202505	CEACAM1, NLRP12 80	5
GO:0035425	autocrine signaling	BP	2	0.032206	S100A9, S100A8	8
GO:0051673	membrane disruption in other organism	BP	2	0.0400961	DEFA4, LTF	10
GO:0032732	positive regulation of interleukin-1 production	BP	2	0.0518124	ORM1, TLR4	13
GO:0050778	positive regulation of immune response	BP	2	0.0518124	CTSG, ELANE	13
GO:0007171	activation of transmembrane receptor protein tyrosine kinase activity	BP	2	0.0556863	TAL1, ADRB2	14
GO:0042119	neutrophil activation	BP	2	0.0672147	CTSG, CAMP	17
GO:0051770	positive regulation of nitric-oxide synthase biosynthetic process	BP	2	0.0710265	IFNG, TLR4	18
GO:0002526	acute inflammatory response	BP	2	0.0710265	HP, S100A8	18
GO:0071354	cellular response to interleukin-6	BP	2	0.0823699	ST3GAL6, CAMP	21
GO:0030225	macrophage differentiation	BP	2	0.0861206	IFNG, MMP9	22
GO:0035662	Toll-like receptor 4 binding	MF	2	0.0167307	S100A9, S100A8	4
GO:0046597	negative regulation of viral entry into host cell	BP	2	0.0898561	FCN1, PTX3	23
GO:0032700	negative regulation of interleukin-17 production	BP	2	0.0898561	IFNG, TLR4	23
GO:0016209	antioxidant activity	MF	2	0.0848063	HP, S100A9	21
GO:0045672	positive regulation of osteoclast differentiation	BP	2	0.0898561	IFNG, FOS	23

## Sheet: KEGG
ID	Description	Gene number	Pvalue	Genes	All genes
hsa04657	IL-17 signaling pathway	7	4.94184e-06	IFNG, LCN2, TNFAIP3, FOS, S100A9, MMP9, S100A8	94
hsa04613	Neutrophil extracellular trap formation	7	0.000261447	CTSG, PADI4, AZU1, MPO, TLR4, CAMP, ELANE	190
hsa05202	Transcriptional misregulation in cancer	6	0.00211128	DEFA4, IL1R2, PROM1, MPO, MMP9, ELANE	192
hsa05146	Amoebiasis	5	0.00138233	IFNG, IL1R1, IL1R2, CTSG, TLR4	102
hsa04380	Osteoclast differentiation	5	0.00317327	PPP3R1, IFNG, IL1R1, FOS, OSCAR	128
hsa05152	Tuberculosis	5	0.0105256	PPP3R1, IFNG, CLEC4E, TLR4, CAMP	180
hsa04621	NOD-like receptor signaling pathway	5	0.0113448	NLRP12, DEFA4, TNFAIP3, TLR4, CAMP	184
hsa04659	Th17 cell differentiation	4	0.0148168	PPP3R1, IFNG, IL1R1, FOS	108
hsa04658	Th1 and Th2 cell differentiation	3	0.0419407	PPP3R1, IFNG, FOS	92
hsa00983	Drug metabolism - other enzymes	3	0.0462773	CDA, UGT2B28, MPO	80
hsa04064	NF-kappa B signaling pathway	3	0.0488397	IL1R1, TNFAIP3, TLR4	104
hsa04660	T cell receptor signaling pathway	3	0.0488397	PPP3R1, IFNG, FOS	104
hsa04010	MAPK signaling pathway	5	0.0514563	PPP3R1, DUSP10, IL1R1, FOS, RASGRP4	294
hsa05140	Leishmaniasis	3	0.0525772	IFNG, FOS, TLR4	77
hsa05323	Rheumatoid arthritis	3	0.0733044	IFNG, FOS, TLR4	93
hsa05417	Lipid and atherosclerosis	4	0.0836495	PPP3R1, FOS, TLR4, MMP9	215
hsa05142	Chagas disease	3	0.0859452	IFNG, FOS, TLR4 40	102
hsa05166	Human T-cell leukemia virus 1 infection	4	0.0900728	PPP3R1, IL1R1, IL1R2, FOS	222
