# Supplementary material for: Identification and verification of differentially expressed key genes in peripheral blood-derived T cells between chronic immune thrombocytopenia patients and healthy controls
Source: Bioengineered. 2022 Jun 6;13(5):13587–95. doi: 10.1080/21655979.2022.2080422 (PMC9450975; doi:10.1080/21655979.2022.2080422)
Supplement: Supplemental Material [file KBIE_A_2080422_SM5525.zip › Table S4.xlsx]

## Sheet: Table S3
Table S4 Construction of PPI network using all DEGs
Node_name	MCC	DMNC	MNC	Degree	EPC	BottleNeck	EcCentricity	Closeness	Radiality	Betweenness	Stress	ClusteringCoefficient
TLR4	2910000000000	0.65118	39	39	23.339	20	0.16667	54.5333	9.41333	612.016	4198	0.44534
MMP9	3020000000000	0.79195	38	38	23.445	1	0.16667	54.0333	9.4	219.501	2174	0.54623
S100A12	3020000000000	0.78121	37	37	22.844	6	0.14286	53.5095	9.34667	368.569	2626	0.54354
MPO	3020000000000	0.82072	36	36	23.362	1	0.14286	52.8429	9.32	225.141	1866	0.57619
ELANE	3020000000000	0.83251	35	35	23.234	2	0.14286	52.3429	9.30667	171.168	1768	0.58992
CAMP	3020000000000	0.85463	34	34	23.442	5	0.14286	51.6762	9.28	130.782	1482	0.61141
S100A8	3020000000000	0.8467	33	33	22.683	1	0.16667	51.2333	9.29333	131.288	1374	0.61174
S100A9	3020000000000	0.81763	33	33	22.696	3	0.16667	51.0667	9.28	153.485	1484	0.61364
LCN2	2840000000000	0.85626	32	32	23.068	1	0.16667	50.7	9.29333	137.846	1452	0.625
IFNG	2890000000000	0.8076	30	31	21.946	2	0.16667	50.0333	9.26667	283.77	1834	0.56344
CTSG	2940000000000	0.90624	30	30	22.22	3	0.14286	49.5095	9.21333	88.45	1126	0.67586
LTF	3020000000000	0.89796	29	29	22.277	1	0.14286	49.1762	9.21333	92.2364	962	0.67734
IL1R2	2900000000000	0.91503	28	28	21.177	1	0.14286	48.2095	9.14667	46.1926	580	0.69841
SLPI	2840000000000	0.89242	26	26	20.769	4	0.16667	47.2333	9.16	165.69	1356	0.69846
PADI4	7960000000	0.79426	25	26	19.995	3	0.14286	46.8429	9.13333	107.989	896	0.63
HP	1590000000000	0.83088	25	25	20.67	2	0.14286	46.3429	9.09333	153.872	1310	0.67667
RNASE2	184000000000	0.90773	25	25	20.729	1	0.14286	46.5429	9.09333	34.8098	410	0.72
FOS	520000000	0.61626	22	24	18.659	3	0.16667	46.7333	9.17333	416.459	2386	0.42754
CEACAM8	4110000000	0.78828	24	24	19.569	2	0.14286	45.7095	9.05333	81.353	768	0.63406
AZU1	117000000000	0.94143	24	24	20.646	1	0.14286	46.0095	9.09333	42.9144	610	0.75725
CSTA	13500000000	0.83654	21	23	19.117	2	0.16667	45.2333	9.08	239.329	1796	0.58498
IL1R1	1400000000000	0.89585	23	23	20.146	2	0.14286	45.3429	9.06667	36.6464	402	0.73123
CHI3L1	2970000000000	0.97333	23	23	20.01	1	0.14286	45.1762	9.05333	19.072	284	0.79447
FCN1	603000000	0.80449	20	21	17.562	2	0.14286	44.5929	9.05333	163.623	998	0.62381
MCEMP1	245000000	0.84134	20	21	18.741	2	0.16667	43.9833	9.02667	182.799	1462	0.65238
DEFA4	13600000000	0.83654	21	21	18.325	1	0.14286	43.7095	8.97333	69.389	790	0.70476
OLFM4	27400000000	0.89307	21	21	18.745	1	0.14286	43.8762	8.98667	53.1034	630	0.75238
CEACAM6	1040000000	0.79738	19	20	17.457	2	0.16667	44.0667	9.06667	190.946	1306	0.62632
ORM1	87700000000	0.8531	19	19	17.384	2	0.16667	42.9	9	38.8179	406	0.72515
PTX3	1460000000	0.93291	18	19	17.524	4	0.14286	43.4262	9.02667	408.626	2612	0.74269
TNFAIP3	91800000	0.7713	18	18	17.225	1	0.16667	42.6167	9.01333	63.9911	618	0.68627
CLEC4E	83600000	0.84932	17	17	17.313	1	0.14286	41.7595	8.93333	17.0999	168	0.74265
PROM1	418332	0.54743	16	16	15.118	4	0.14286	41.8762	8.94667	133.506	904	0.50833
FOLR3	2580483	0.78116	15	16	15.626	3	0.16667	41.7833	9	157.534	1070	0.65
CEACAM1	1170006	0.76113	15	15	15.987	1	0.14286	40.9595	8.90667	30.9585	326	0.72381
OSCAR	95882	0.67697	13	13	14.956	2	0.14286	39.9595	8.88	17.1199	288	0.67949
S100P	314	0.6123	8	10	10.438	2	0.2	38.2333	8.88	354.416	2762	0.48889
NLRP12	7224	0.69834	10	10	12.405	1	0.14286	37.4595	8.76	5.14088	104	0.77778
ADRB2	1465	0.67062	8	9	10.977	1	0.16667	37.8167	8.84	108.168	800	0.63889
SERPINI1	1464	0.67062	8	8	10.508	1	0.14286	35.7095	8.66667	2.98298	34	0.82143
PIWIL4	21	0.38039	6	7	7.981	1	0.16667	36.7333	8.81333	59.3843	322	0.38095
BST1	123	0.52304	6	7	8.946	2	0.14286	35.2929	8.65333	148.98	890	0.52381
VSTM1	74	0.47564	7	7	9.236	1	0.125	34.5012	8.54667	2.17295	22	0.61905
OBBP2	168	0.5854	7	7	9.006	1	0.14286	36.0429	8.72	1.03375	18	0.7619
CDA	11	0.32413	5	6	7.073	1	0.2	35.65	8.77333	223.165	1670	0.33333
PPP3R1	10	0.46346	3	6	5.265	2	0.2	35.65	8.77333	132.92	964	0.33333
TAL1	13	0.47366	4	5	6.113	2	0.14286	34.5429	8.65333	148.272	496	0.5
DUSP10	13	0.47366	4	5	5.293	6	0.2	34.4833	8.69333	130.94	1008	0.5
LXN	4	0.30779	2	4	3.721	2	0.14286	31.5429	8.41333	149.005	874	0.16667
RASGRP4	4	0.30779	2	4	4.361	3	0.125	32.5012	8.45333	162.931	770	0.16667
CETN3	5	0.30898	3	4	1.906	1	0.16667	28.65	8.2	335.17	2690	0.33333
LGALSL	7	0.46346	3	4	6.329	1	0.14286	32.0429	8.44	1.42674	16	0.5
CH25H	24	0.56839	4	4	6.072	1	0.14286	32.9595	8.53333	0	0	1
RAB13	24	0.56839	4	4	6.994	1	0.125	31.6679	8.38667	0	0	1
UGT2B28	3	0	1	3	2.306	4	0.14286	28.7095	8.2	27.0402	144	0
SORD	3	0	1	3	2.373	3	0.125	28.7179	8.14667	296.179	1790	0
POLR2K	3	0	1	3	1.461	4	0.14286	23.2429	7.45333	437	3452	0
RPL39L	3	0	1	3	1.938	5	0.16667	27.0167	8.06667	233.117	1926	0
ST3GAL6	3	0.30779	2	3	3.275	2	0.14286	33.0095	8.58667	26.2945	124	0.33333
RYR3	3	0.30779	2	3	2.042	1	0.16667	27.0833	8.05333	16.7411	78	0.33333
LGR6	4	0.30898	3	3	3.921	1	0.125	30.0845	8.25333	0.32692	4	0.66667
PAXIP1	2	0	1	2	1.144	3	0.125	18.5107	6.52	292	2300	0
RBPMS2	2	0	1	2	3.438	1	0.14286	31.0429	8.45333	0.4	4	0
ECI2	2	0	1	2	1.24	2	0.11111	21.3123	7.18667	148	882	0
SDE2	2	0	1	2	1.144	2	0.11111	15.454	5.56	148	1152	0
DHRS9	2	0	1	2	2.444	1	0.14286	28.2929	8.16	6.70068	40	0
TMEM192	1	0	1	1	1.168	1	0.125	22.0345	7.42667	0	0	0
KLRC3	1	0	1	1	2.471	1	0.14286	29.1262	8.28	0	0	0
HOXC4	1	0	1	1	1.33	1	0.125	23.4845	7.66667	0	0	0
KAT7	1	0	1	1	2.362	1	0.14286	28.0429	8.18667	0	0	0
FGD4	1	0	1	1	1.307	1	0.11111	22.4956	7.46667	0	0	0
PEX12	1	0	1	1	1.073	1	0.1	16.6123	6.2	0	0	0
CWF19L1	1	0	1	1	1.078	1	0.1	12.7508	4.57333	0	0	0
COMMD6	1	0	1	1	2.211	1	0.14286	26.9095	8.04	0	0	0
CCDC58	1	0	1	1	2.367	1	0.14286	27.3762	8.09333	0	0	0
TSHZ1	1	0	1	1	1.437	1	0.125	23.6845	7.66667	0	0	0
